# Supplementary material for: Redetermination of the crystal structure of tetra­lithium octa­fluorido­zirconate(IV), Li4ZrF8, from single-crystal X-ray data
Source: Acta Crystallogr E Crystallogr Commun. 2019 Jan 4;75(Pt 2):139–41. doi: 10.1107/S2056989018018194 (PMC6362661; doi:10.1107/S2056989018018194)
Supplement: Supplementary file 1 [file e-75-00139-sup1.cif]

##############################################################################
#                                                                            #
# This CIF contains the data in a paper accepted for publication in          #
# Acta Crystallographica Section E. It conforms to the requirements of       #
# Notes for Authors for Acta Crystallographica Section E, and has been       #
# peer reviewed under the auspices of the IUCr Commission on Journals.       #
#                                                                            #
# Full details of the Crystallographic Information File format               #
# are given in the paper "The Crystallographic Information File (CIF):       #
# a New Standard Archive File for Crystallography" by S. R. Hall, F. H.      #
# Allen and I. D. Brown [Acta Cryst. (1991), A47, 655-685].                  #
#                                                                            #
# The current version of the core CIF dictionary is obtainable from          #
# ftp://ftp.iucr.org/pub/cif_core.dic.                                       #
#                                                                            #
# Software is freely available for graphical display of the structure(s)     #
# in this CIF. For information consult the CIF software page                 #
# http://www.iucr.org/resources/cif/software.                                #
#                                                                            #
# This file may be used for bona fide research purposes within the           #
# scientific community so long as proper attribution is given to the journal # 
# article from which it was obtained.                                        #
#                                                                            #
##############################################################################
data_I
_database_code_depnum_ccdc_archive 'CCDC 1886828'
_audit_creation_method     SHELXL-2014
_journal_date_recd_electronic     2018-12-07
_journal_date_accepted     2018-12-21
_journal_name_full     'Acta Crystallographica, Section E'
_journal_year     2019
_journal_volume     75
_journal_issue      2
_journal_page_first     139
_journal_page_last     141
_journal_paper_category     GI
_journal_paper_doi     10.1107/S2056989018018194
_journal_coeditor_code     WM5477
_publ_contact_author_name     'Thomas Albrecht-Schmitt'
_publ_contact_author_address
;
Department of Chemistry and Biochemistry, Florida State University, 95 Chieftan
 Way Tallahassee, FL 32306, USA
;
_publ_contact_author_email     albrecht-schmitt@chem.fsu.edu
_publ_contact_author_fax     ?
_publ_contact_author_phone     ?
_publ_section_title
;
Redetermination of the crystal structure of tetralithium
octafluoridozirconate(IV), Li~4~ZrF~8~, from single-crystal X-ray data
;
loop_
    _publ_author_name
    _publ_author_footnote
    _publ_author_address
    'Chemey, Alexander T.' .
;
Department of Chemistry and Biochemistry,
Florida State University,
95 Chieftan Way
Tallahassee, FL 32306,
USA
;
    'Albrecht-Schmitt, Thomas E.' .
;
Department of Chemistry and Biochemistry,
Florida State University,
95 Chieftan Way
Tallahassee, FL 32306,
USA
;
_publ_section_synopsis
;
The structure of tetralithium octafluoridozirconate has been redetermined by
high-resolution single-crystal X-ray diffraction. This result is largely
consistent with a prior report, but with significant improvements in
precision.
;
_chemical_name_systematic     'Tetralithium octafluoridozirconate(IV)'
_chemical_name_common     'Lithium zirconium octafluoride'
_chemical_formula_moiety     'Zr F8, 4Li'
_chemical_formula_sum     'F8 Li4 Zr'
_chemical_formula_iupac     'Li4 Zr F8'
_chemical_formula_weight     270.98
_chemical_melting_point     ?
_space_group_crystal_system     orthorhombic
_space_group_name_H-M_alt     'P n m a'
_space_group_name_Hall     '-P 2ac 2n'
loop_
    _space_group_symop_operation_xyz
    'x, y, z'
    '-x+1/2, -y, z+1/2'
    '-x, y+1/2, -z'
    'x+1/2, -y+1/2, -z+1/2'
    '-x, -y, -z'
    'x-1/2, y, -z-1/2'
    'x, -y-1/2, z'
    '-x-1/2, y-1/2, z-1/2'
_cell_length_a     9.5959(3)
_cell_length_b     9.6218(3)
_cell_length_c     5.6735(2)
_cell_angle_alpha     90
_cell_angle_beta     90
_cell_angle_gamma     90
_cell_volume     523.83(3)
_cell_formula_units_Z     4
_cell_measurement_reflns_used     2777
_cell_measurement_theta_min     4.170
_cell_measurement_theta_max     49.525
_cell_measurement_temperature     296(2)
_exptl_crystal_description     parallelepiped
_exptl_crystal_colour     colorless
_exptl_crystal_size_max     0.080
_exptl_crystal_size_mid     0.080
_exptl_crystal_size_min     0.080
_exptl_crystal_density_diffrn     3.436
_exptl_crystal_density_meas     ?
_exptl_crystal_density_method     ?
_exptl_crystal_F_000     496
_exptl_absorpt_coefficient_mu     2.208
_exptl_absorpt_correction_type     multi-scan
_exptl_absorpt_process_details
;
(<i>SADABS</i>; Bruker, 2015)
;
_exptl_absorpt_correction_T_min     0.0671
_exptl_absorpt_correction_T_max     0.1353
_exptl_special_details     ?
_diffrn_ambient_temperature     296(2)
_diffrn_source     'I\ms microfocused'
_diffrn_radiation_type     MoK\a
_diffrn_radiation_wavelength     0.71073
_diffrn_measurement_device_type     'Bruker D8 Quest'
_diffrn_measurement_method     '0.5\% wide /w exposures'
_diffrn_detector_area_resol_mean     ?
_diffrn_reflns_number     60244
_diffrn_reflns_av_R_equivalents     0.0351
_diffrn_reflns_av_unetI/netI     0.0133
_diffrn_reflns_theta_min     4.170
_diffrn_reflns_theta_max     49.525
_diffrn_reflns_theta_full     25.242
_diffrn_measured_fraction_theta_max     0.997
_diffrn_measured_fraction_theta_full     0.990
_diffrn_reflns_limit_h_min     -20
_diffrn_reflns_limit_h_max     20
_diffrn_reflns_limit_k_min     -20
_diffrn_reflns_limit_k_max     20
_diffrn_reflns_limit_l_min     -12
_diffrn_reflns_limit_l_max     12
_diffrn_standards_number     0
_diffrn_standards_interval_count     0
_diffrn_standards_decay_%     0
_refine_special_details     ?
_reflns_number_total     2776
_reflns_number_gt     2299
_reflns_threshold_expression     'I > 2\s(I)'
_refine_ls_structure_factor_coef     Fsqd
_refine_ls_matrix_type     full
_refine_ls_R_factor_all     0.0392
_refine_ls_R_factor_gt     0.0289
_refine_ls_wR_factor_gt     0.0688
_refine_ls_wR_factor_ref     0.0733
_refine_ls_goodness_of_fit_ref     1.114
_refine_ls_restrained_S_all     1.114
_refine_ls_number_reflns     2776
_refine_ls_number_parameters     71
_refine_ls_number_restraints     0
_refine_ls_hydrogen_treatment     undef
_refine_ls_weighting_scheme     calc
_refine_ls_weighting_details
              'w=1/[\s^2^(Fo^2^)+(0.0375P)^2^+0.2784P] where P=(Fo^2^+2Fc^2^)/3'
_atom_sites_solution_hydrogens     .
_atom_sites_solution_primary     ?
_atom_sites_solution_secondary     ?
_refine_ls_shift/su_max     0.000
_refine_ls_shift/su_mean     0.000
_refine_diff_density_max     1.672
_refine_diff_density_min     -0.759
_refine_ls_extinction_method     none
_refine_ls_extinction_coef     .
loop_
    _atom_type_symbol
    _atom_type_description
    _atom_type_scat_dispersion_real
    _atom_type_scat_dispersion_imag
    _atom_type_scat_source
    'Li' 'Li' -0.0003 0.0001
                         'International Tables Vol C Tables 4.2.6.8 and 6.1.1.4'
    'F' 'F' 0.0171 0.0103
                         'International Tables Vol C Tables 4.2.6.8 and 6.1.1.4'
    'Zr' 'Zr' -2.9673 0.5597
                         'International Tables Vol C Tables 4.2.6.8 and 6.1.1.4'
_computing_data_collection
;
APEX3 (Bruker, 2015)
;
_computing_cell_refinement
;
SAINT (Bruker, 2015)
;
_computing_data_reduction
;
SAINT (Bruker, 2015)
;
_computing_structure_solution
;
SHELXS-2014 (Sheldrick, 2015a)
;
_computing_structure_refinement
;
SHELXL-2014 (Sheldrick, 2015b)
;
_computing_molecular_graphics
;
<i>SHELXP2014</i> (Sheldrick, 2008) and
<i>VESTA</i> (Momma & Izumi, 2011)
;
_computing_publication_material
;
publCIF (Westrip, 2010)
;
loop_
    _atom_site_type_symbol
    _atom_site_label
    _atom_site_fract_x
    _atom_site_fract_y
    _atom_site_fract_z
    _atom_site_U_iso_or_equiv
    _atom_site_adp_type
    _atom_site_calc_flag
    _atom_site_occupancy
    _atom_site_disorder_assembly
    _atom_site_disorder_group
    Zr Zr1 0.13558(2) 0.2500 0.37104(2) 0.00881(3) Uani d 0.9611(13) A 1
    Zr Zr2 0.1348(3) 0.2500 -0.1186(6) 0.0116(8) Uani d 0.0389(13) A 2
    F F1 0.28621(10) 0.2500 0.12069(15) 0.01443(13) Uani d 1 . .
    F F2 0.23547(7) 0.46213(7) 0.37298(11) 0.01531(10) Uani d 1 . .
    F F3 0.02327(7) 0.37844(7) 0.60287(11) 0.01393(10) Uani d 1 . .
    F F4 0.02100(7) 0.38245(7) 0.14647(11) 0.01463(10) Uani d 1 . .
    F F5 0.28873(10) 0.2500 0.62088(16) 0.01499(14) Uani d 1 . .
    Li Li1 0.3693(2) 0.4418(3) 0.1187(4) 0.0190(4) Uani d 1 . .
    Li Li2 0.3976(3) 0.4187(3) 0.6293(4) 0.0228(4) Uani d 1 . .
loop_
    _atom_site_aniso_label
    _atom_site_aniso_U_11
    _atom_site_aniso_U_22
    _atom_site_aniso_U_33
    _atom_site_aniso_U_12
    _atom_site_aniso_U_13
    _atom_site_aniso_U_23
    Zr1 0.00928(5) 0.00787(5) 0.00927(5) 0.000 0.00044(3) 0.000
    Zr2 0.0113(13) 0.0141(14) 0.0094(12) 0.000 0.0003(9) 0.000
    F1 0.0155(3) 0.0129(3) 0.0149(3) 0.000 0.0043(3) 0.000
    F2 0.0154(2) 0.0136(2) 0.0170(2) -0.00122(18) 0.00293(19) -0.00140(17)
    F3 0.0148(2) 0.0117(2) 0.0153(2) 0.00101(16) 0.00267(17) -0.00149(17)
    F4 0.0156(2) 0.0134(2) 0.0149(2) 0.00135(18) -0.00247(17) 0.00120(17)
    F5 0.0147(3) 0.0152(3) 0.0151(3) 0.000 -0.0034(3) 0.000
    Li1 0.0180(9) 0.0197(10) 0.0194(10) 0.0007(7) 0.0018(7) 0.0031(7)
    Li2 0.0254(11) 0.0231(11) 0.0200(10) -0.0057(10) -0.0013(8) -0.0019(8)
_geom_special_details
;
 All esds (except the esd in the dihedral angle between two l.s. planes)
 are estimated using the full covariance matrix.  The cell esds are taken
 into account individually in the estimation of esds in distances, angles
 and torsion angles; correlations between esds in cell parameters are only
 used when they are defined by crystal symmetry.  An approximate (isotropic)
 treatment of cell esds is used for estimating esds involving l.s. planes.
;
loop_
    _geom_bond_atom_site_label_1
    _geom_bond_atom_site_label_2
    _geom_bond_site_symmetry_2
    _geom_bond_distance
    _geom_bond_publ_flag
    Zr1 F1 . 2.0265(9) ?
    Zr1 F5 . 2.0419(9) ?
    Zr1 F3 . 2.1020(6) ?
    Zr1 F3 7_565 2.1021(6) ?
    Zr1 F4 . 2.1109(6) ?
    Zr1 F4 7_565 2.1109(6) ?
    Zr1 F2 7_565 2.2550(7) ?
    Zr1 F2 . 2.2550(7) ?
    Zr1 Li1 4_455 3.152(3) ?
    Zr1 Li1 6_556 3.152(3) ?
    Zr1 Li1 7_565 3.238(2) ?
    Zr1 Li1 . 3.238(2) ?
    Zr2 F1 . 1.988(3) ?
    Zr2 F5 1_554 2.090(3) ?
    Zr2 F4 7_565 2.253(3) ?
    Zr2 F4 . 2.253(3) ?
    Zr2 F3 7_564 2.274(3) ?
    Zr2 F3 1_554 2.274(3) ?
    Zr2 Li2 4_455 2.796(4) ?
    Zr2 Li2 6_556 2.796(4) ?
    Zr2 Li1 7_565 3.206(4) ?
    Zr2 Li1 . 3.206(4) ?
    Zr2 Li1 8_655 3.320(3) ?
    Zr2 Li1 2_564 3.320(3) ?
    F1 Li1 7_565 2.010(3) ?
    F1 Li1 . 2.010(3) ?
    F2 Li1 . 1.942(2) ?
    F2 Li1 2_565 1.952(3) ?
    F2 Li2 . 2.170(3) ?
    F2 Li2 2_564 2.204(3) ?
    F3 Li2 6_557 1.978(3) ?
    F3 Li1 2_565 2.016(3) ?
    F3 Li1 6_556 2.033(2) ?
    F3 Zr2 1_556 2.274(3) ?
    F4 Li2 6_556 1.993(3) ?
    F4 Li1 6_556 2.054(2) ?
    F4 Li2 2_564 2.069(3) ?
    F5 Li2 . 1.931(3) ?
    F5 Li2 7_565 1.931(3) ?
    F5 Zr2 1_556 2.090(3) ?
    Li1 F2 2_564 1.952(3) ?
    Li1 F3 2_564 2.016(3) ?
    Li1 F3 6_656 2.033(2) ?
    Li1 F4 6_656 2.054(2) ?
    Li1 Li2 1_554 2.798(4) ?
    Li1 Li2 2_564 2.893(4) ?
    Li1 Li2 . 2.918(4) ?
    Li1 Li2 5_666 2.974(4) ?
    Li1 Li1 5_665 3.059(5) ?
    Li1 Zr1 6_656 3.152(3) ?
    Li2 F3 6_657 1.978(3) ?
    Li2 F4 6_656 1.993(3) ?
    Li2 F4 2_565 2.069(3) ?
    Li2 F2 2_565 2.204(3) ?
    Li2 Zr2 6_656 2.796(4) ?
    Li2 Li1 1_556 2.798(4) ?
    Li2 Li1 2_565 2.893(4) ?
    Li2 Li2 5_666 2.909(6) ?
    Li2 Li1 5_666 2.974(4) ?
loop_
    _geom_angle_atom_site_label_1
    _geom_angle_atom_site_label_2
    _geom_angle_atom_site_label_3
    _geom_angle_site_symmetry_1
    _geom_angle_site_symmetry_3
    _geom_angle
    _geom_angle_publ_flag
    F1 Zr1 F5 . . 88.46(4) ?
    F1 Zr1 F3 . . 143.536(19) ?
    F5 Zr1 F3 . . 86.25(3) ?
    F1 Zr1 F3 . 7_565 143.536(19) ?
    F5 Zr1 F3 . 7_565 86.25(3) ?
    F3 Zr1 F3 . 7_565 72.02(4) ?
    F1 Zr1 F4 . . 87.05(3) ?
    F5 Zr1 F4 . . 142.549(19) ?
    F3 Zr1 F4 . . 75.86(3) ?
    F3 Zr1 F4 7_565 . 117.75(3) ?
    F1 Zr1 F4 . 7_565 87.05(3) ?
    F5 Zr1 F4 . 7_565 142.549(19) ?
    F3 Zr1 F4 . 7_565 117.75(3) ?
    F3 Zr1 F4 7_565 7_565 75.86(3) ?
    F4 Zr1 F4 . 7_565 74.27(4) ?
    F1 Zr1 F2 . 7_565 72.556(19) ?
    F5 Zr1 F2 . 7_565 71.98(2) ?
    F3 Zr1 F2 . 7_565 138.33(2) ?
    F3 Zr1 F2 7_565 7_565 71.50(2) ?
    F4 Zr1 F2 . 7_565 140.42(2) ?
    F4 Zr1 F2 7_565 7_565 71.21(3) ?
    F1 Zr1 F2 . . 72.556(19) ?
    F5 Zr1 F2 . . 71.98(2) ?
    F3 Zr1 F2 . . 71.50(2) ?
    F3 Zr1 F2 7_565 . 138.33(2) ?
    F4 Zr1 F2 . . 71.21(3) ?
    F4 Zr1 F2 7_565 . 140.42(2) ?
    F2 Zr1 F2 7_565 . 129.68(4) ?
    F1 Zr2 F5 . 1_554 88.08(13) ?
    F1 Zr2 F4 . 7_565 84.17(11) ?
    F5 Zr2 F4 1_554 7_565 144.55(6) ?
    F1 Zr2 F4 . . 84.17(11) ?
    F5 Zr2 F4 1_554 . 144.55(6) ?
    F4 Zr2 F4 7_565 . 68.88(10) ?
    F1 Zr2 F3 . 7_564 144.93(7) ?
    F5 Zr2 F3 1_554 7_564 80.86(10) ?
    F4 Zr2 F3 7_565 7_564 85.89(8) ?
    F4 Zr2 F3 . 7_564 122.89(15) ?
    F1 Zr2 F3 . 1_554 144.93(7) ?
    F5 Zr2 F3 1_554 1_554 80.86(10) ?
    F4 Zr2 F3 7_565 1_554 122.89(15) ?
    F4 Zr2 F3 . 1_554 85.89(8) ?
    F3 Zr2 F3 7_564 1_554 65.85(9) ?
    F1 Zr2 Li2 . 4_455 127.56(12) ?
    Zr2 F1 Li1 . 7_565 106.62(8) ?
    Zr2 F1 Li1 . . 106.62(8) ?
    Li1 F1 Li1 7_565 . 133.23(14) ?
    Li1 F1 Zr1 7_565 . 106.68(7) ?
    Li1 F1 Zr1 . . 106.68(7) ?
    Li1 F2 Li1 . 2_565 156.83(4) ?
    Li1 F2 Li2 . . 90.24(11) ?
    Li1 F2 Li2 2_565 . 88.97(10) ?
    Li1 F2 Li2 . 2_564 88.27(10) ?
    Li1 F2 Li2 2_565 2_564 84.42(11) ?
    Li2 F2 Li2 . 2_564 159.38(5) ?
    Li1 F2 Zr1 . . 100.73(9) ?
    Li1 F2 Zr1 2_565 . 102.32(9) ?
    Li2 F2 Zr1 . . 97.69(8) ?
    Li2 F2 Zr1 2_564 . 102.80(8) ?
    Li2 F3 Li1 6_557 2_565 96.28(11) ?
    Li2 F3 Li1 6_557 6_556 88.47(12) ?
    Li1 F3 Li1 2_565 6_556 98.15(9) ?
    Li2 F3 Zr1 6_557 . 155.27(10) ?
    Li1 F3 Zr1 2_565 . 105.69(7) ?
    Li1 F3 Zr1 6_556 . 99.31(8) ?
    Li2 F3 Zr2 6_557 1_556 81.93(12) ?
    Li1 F3 Zr2 2_565 1_556 101.24(9) ?
    Li1 F3 Zr2 6_556 1_556 159.16(11) ?
    Li2 F4 Li1 6_556 6_556 92.28(11) ?
    Li2 F4 Li2 6_556 2_564 91.46(11) ?
    Li1 F4 Li2 6_556 2_564 92.35(12) ?
    Li2 F4 Zr1 6_556 . 152.74(10) ?
    Li1 F4 Zr1 6_556 . 98.35(8) ?
    Li2 F4 Zr1 2_564 . 112.96(9) ?
    Li2 F4 Zr2 6_556 . 82.12(12) ?
    Li1 F4 Zr2 6_556 . 158.97(11) ?
    Li2 F4 Zr2 2_564 . 107.98(10) ?
    Li2 F5 Li2 . 7_565 114.4(2) ?
    Li2 F5 Zr1 . . 114.00(9) ?
    Li2 F5 Zr1 7_565 . 114.00(9) ?
    Li2 F5 Zr2 . 1_556 111.40(10) ?
    Li2 F5 Zr2 7_565 1_556 111.40(10) ?
    F2 Li1 F2 . 2_564 98.16(11) ?
    F2 Li1 F1 . . 79.97(10) ?
    F2 Li1 F1 2_564 . 103.56(12) ?
    F2 Li1 F3 . 2_564 106.53(14) ?
    F2 Li1 F3 2_564 2_564 79.92(11) ?
    F1 Li1 F3 . 2_564 172.28(14) ?
    F2 Li1 F3 . 6_656 166.02(16) ?
    F2 Li1 F3 2_564 6_656 94.29(10) ?
    F1 Li1 F3 . 6_656 90.96(12) ?
    F3 Li1 F3 2_564 6_656 81.85(9) ?
    F2 Li1 F4 . 6_656 90.85(10) ?
    F2 Li1 F4 2_564 6_656 163.74(15) ?
    F1 Li1 F4 . 6_656 91.29(12) ?
    F3 Li1 F4 2_564 6_656 84.55(10) ?
    F3 Li1 F4 6_656 6_656 78.64(9) ?
    F5 Li2 F3 . 6_657 100.62(14) ?
    F5 Li2 F4 . 6_656 98.91(13) ?
    F3 Li2 F4 6_657 6_656 101.93(15) ?
    F5 Li2 F4 . 2_565 169.37(19) ?
    F3 Li2 F4 6_657 2_565 85.12(11) ?
    F4 Li2 F4 6_656 2_565 88.54(11) ?
    F5 Li2 F2 . . 75.95(10) ?
    F3 Li2 F2 6_657 . 171.67(16) ?
    F4 Li2 F2 6_656 . 86.18(9) ?
    F4 Li2 F2 2_565 . 97.12(13) ?
    F5 Li2 F2 . 2_565 98.01(13) ?
    F3 Li2 F2 6_657 2_565 88.47(9) ?
    F4 Li2 F2 6_656 2_565 158.10(16) ?
    F4 Li2 F2 2_565 2_565 73.03(10) ?
    F2 Li2 F2 . 2_565 84.53(11) ?
_shelx_space_group_comment
;
The symmetry employed for this shelxl refinement is uniquely defined
by the following loop, which should always be used as a source of
symmetry information in preference to the above space-group names.
They are only intended as comments.
;
_shelx_estimated_absorpt_T_min     0.843
_shelx_estimated_absorpt_T_max     0.843
_shelx_hkl_file
;
   0   0   1    0.56    0.09
   0   0   1    0.46    0.09
   0   0   1    0.50    0.08
   0   0   1    0.46    0.07
   0   0  -1    0.35    0.06
   0   0   1    0.45    0.08
   0   0  -1    0.41    0.07
   0   0  -1    0.61    0.11
   0   0  -2    0.25    0.10
   0   0  -2    0.14    0.09
   0   0  -2    0.32    0.09
   0   0   2    0.34    0.10
   0   0   2    0.34    0.10
   0   0   2    0.36    0.11
   0   0   2    0.30    0.10
   0   0   2    0.24    0.08
   0   0   3   -0.06    0.12
   0   0  -3    0.14    0.12
   0   0   3    0.12    0.12
   0   0  -3    0.02    0.13
   0   0  -3   -0.03    0.13
   0   0   3    0.05    0.13
   0   0   3    0.16    0.10
   0   0   3    0.16    0.11
   0   0   5    0.26    0.21
   0   0   5    0.18    0.20
   0   0   5    0.35    0.20
   0   0   5    0.35    0.20
   0   0  -5    0.06    0.23
   0   0   5   -0.02    0.35
   0   0  -5    0.09    0.24
   0   0  -5    0.64    0.22
   0   0  -5    0.37    0.24
   0   0   6    0.85    0.25
   0   0  -6    1.20    0.30
   0   0  -6    0.83    0.31
   0   0   6    0.91    0.23
   0   0  -6    0.84    0.29
   0   0  -6    0.68    0.19
   0   0   6    1.23    0.30
   0   0   6    0.84    0.31
   0   0   6    1.07    0.31
   0   0  -7    0.16    0.34
   0   0   7    0.09    0.19
   0   0   7    0.03    0.20
   0   0   7   -0.24    0.23
   0   0  -7    0.04    0.20
   0   0   7   -0.02    0.28
   0   0  -7   -0.14    0.18
   0   0   8  142.22    3.48
   0   0   8  143.04    3.51
   0   0  -8  142.88    3.64
   0   0  -8  142.27    3.61
   0   0  -8  141.24    3.44
   0   0   8  144.91    3.40
   0   0   8  141.71    3.58
   0   0   9    0.05    0.30
   0   0   9    0.67    0.31
   0   0   9   -0.04    0.37
   0   0  -9    0.56    0.40
   0   0  -9    0.53    0.35
   0   0   9    0.41    0.28
   0   0  -9    0.07    0.31
   0   0 -10    1.21    0.44
   0   0  10    0.63    0.41
   0   0 -10    0.88    0.52
   0   0  10    1.41    0.40
   0   0  10    0.46    0.48
   0   0  10    1.23    0.42
   0   0 -10    1.14    0.43
   0   0  11   -0.34    0.48
   0   0  11    0.07    0.52
   0   0  11    1.37    0.66
   0   0 -11   -0.93    0.57
   0   0 -11   -0.34    0.55
   0   0 -11    0.42    0.50
   0   0  11    0.10    0.45
   0   0  12    9.37    0.94
   0   0  12   11.01    1.06
   0   0 -12   12.28    1.06
  -1   0   1  150.10    2.96
  -1   0   1  164.02    2.92
   1   0   1  163.48    2.96
   1   0   1  145.39    2.94
   1   0  -1  145.37    2.92
   1   0  -1  164.20    2.90
   1   0   1  161.09    2.97
   1   0   1  157.81    2.90
   1   0   1  159.50    2.90
   1   0   1  133.41    2.91
  -1   0  -1  162.61    2.91
   1   0  -1  148.07    2.97
   1   0  -1  144.65    2.96
   1   0  -1  161.03    2.90
   1   0  -1  144.78    2.97
  -1   0  -1  143.89    2.96
   1   0   1  141.79    2.88
   1   0   1  142.54    2.92
  -1   0   1  163.30    2.93
  -1   0   1  163.53    2.90
   1   0  -1  161.06    2.93
  -1   0   1  149.56    2.98
   1   0   1  152.14    2.97
   1   0   1  154.26    2.94
   1   0   1  147.53    2.96
  -1   0  -1  155.00    2.97
  -1   0   1  149.25    2.93
  -1   0   1  156.93    2.94
  -1   0   2  109.51    2.06
   1   0  -2  107.07    2.27
  -1   0  -2  104.81    2.06
   1   0  -2  110.08    2.24
   1   0   2  103.44    2.25
  -1   0  -2  109.18    2.17
  -1   0  -2  108.23    2.06
   1   0   2  109.38    2.19
   1   0   2  109.39    2.10
   1   0  -2  108.80    2.15
   1   0   2  107.02    2.21
   1   0   2  105.73    2.22
   1   0   2  107.49    2.25
  -1   0   2  107.72    2.19
  -1   0   2  109.86    2.16
  -1   0   2  106.81    2.21
  -1   0   2  107.44    2.22
   1   0  -2  108.44    2.05
   1   0  -2  109.91    2.27
  -1   0   2  105.98    2.23
   1   0   3   16.08    0.62
  -1   0   3   16.57    0.57
   1   0   3   16.95    0.60
  -1   0  -3   16.10    0.53
   1   0  -3   15.72    0.63
   1   0  -3   16.35    0.60
  -1   0   3   16.65    0.59
   1   0  -3   16.58    0.52
  -1   0   3   16.47    0.60
   1   0   3   15.29    0.58
   1   0   3   16.30    0.46
   1   0   3   16.44    0.60
  -1   0  -3   16.59    0.60
  -1   0   3   16.40    0.59
  -1   0   3   16.34    0.51
   1   0  -3   16.55    0.64
   1   0   4    3.77    0.38
   1   0  -4    3.36    0.39
   1   0   4    3.82    0.35
   1   0  -4    3.08    0.38
  -1   0   4    3.49    0.36
  -1   0  -4    3.13    0.38
   1   0   4    3.46    0.26
  -1   0   4    3.79    0.36
   1   0  -4    2.58    0.32
  -1   0   4    3.21    0.35
  -1   0   4    4.07    0.31
  -1   0   4    3.74    0.36
   1   0   4    3.90    0.39
  -1   0  -4    3.33    0.36
   1   0  -4    3.18    0.38
   1   0   4    4.02    0.36
   1   0  -5   58.41    1.73
   1   0  -5   62.51    1.68
   1   0  -5   60.79    1.75
   1   0   5   60.84    1.67
  -1   0  -5   62.97    1.67
  -1   0   5   61.77    1.65
   1   0   5   61.99    1.67
  -1   0  -5   60.81    1.49
   1   0  -5   62.56    1.47
  -1   0   5   62.15    1.65
  -1   0   5   59.89    1.70
  -1   0   5   62.32    1.45
  -1   0  -5   61.67    1.75
   1   0   5   60.14    1.61
   1   0   5   59.83    1.74
  -1   0   5   62.84    1.67
   1   0   5   62.80    1.38
   1   0  -6   32.91    1.22
  -1   0   6   33.40    1.20
   1   0   6   34.52    1.48
  -1   0  -6   33.04    1.27
  -1   0  -6   34.40    1.02
   1   0   6   33.67    1.23
   1   0   6   33.22    1.24
  -1   0   6   34.75    0.97
  -1   0   6   34.55    1.21
   1   0   6   34.09    1.17
  -1   0   6   33.57    1.18
  -1   0  -6   33.26    1.19
  -1   0  -6   33.52    1.22
   1   0   6   34.51    0.87
   1   0  -6   33.65    1.30
   1   0  -6   33.25    1.01
   1   0  -6   33.51    1.21
  -1   0   6   32.55    1.17
   1   0  -7    3.14    0.46
   1   0  -7    3.10    0.47
   1   0   7    2.65    0.48
  -1   0  -7    3.63    0.45
  -1   0   7    3.09    0.48
   1   0  -7    4.33    0.71
   1   0  -7    3.17    0.44
  -1   0  -7    3.16    0.45
   1   0   7    2.80    0.45
   1   0   7    3.37    0.41
   1   0   7    3.18    0.44
  -1   0   7    3.45    0.44
  -1   0  -7    3.68    0.56
  -1   0   7    3.29    0.44
  -1   0   8    1.64    0.36
   1   0  -8    1.65    0.35
  -1   0   8    1.69    0.33
   1   0   8    2.63    0.43
   1   0   8    2.73    0.47
  -1   0  -8    1.57    0.36
  -1   0  -8    2.75    0.44
  -1   0   8    2.65    0.47
   1   0  -8    1.88    0.41
   1   0  -8    1.57    0.32
  -1   0   8    1.64    0.34
  -1   0  -8    2.64    0.48
  -1   0   9   12.04    0.79
  -1   0  -9   11.48    0.83
   1   0   9   11.05    0.89
   1   0   9   12.33    0.74
   1   0  -9   11.63    0.84
   1   0  -9   10.99    0.78
   1   0   9   10.58    0.77
   1   0   9   10.96    0.76
   1   0  -9   12.52    0.91
  -1   0  -9   11.75    0.91
  -1   0  -9   10.13    0.75
  -1   0   9   12.18    0.87
  -1   0   9   11.87    0.76
  -1   0   9   11.47    0.77
  -1   0  10    8.67    0.83
  -1   0  10    8.89    0.78
   1   0  10    7.72    0.76
  -1   0 -10    8.25    0.78
   1   0  10    9.20    0.80
   1   0 -10    8.99    0.92
   1   0  10    6.61    0.76
  -1   0  10    9.04    0.94
   1   0 -10    7.38    0.82
  -1   0  10    6.70    0.74
  -1   0 -10    6.29    0.95
   1   0 -10    8.36    0.80
  -1   0 -10    8.35    0.83
   1   0  10    5.46    0.91
  -1   0  11    1.20    0.44
   1   0  11    1.00    0.50
  -1   0  11    1.89    0.53
  -1   0 -11    1.36    0.67
  -1   0 -11   -0.27    0.54
   1   0 -11    1.00    0.59
  -1   0  11    1.03    0.53
   1   0 -11    1.64    0.56
   1   0 -11    0.32    0.49
  -1   0 -11    0.60    0.52
   1   0  11   -0.32    0.60
  -1   0  12    0.76    0.77
  -1   0  12   -0.92    0.54
   1   0 -12    0.54    0.56
   1   0  12   -0.57    0.51
   1   0  12   -1.10    0.58
  -1   0 -12   -0.76    0.62
   2   0   0    3.97    0.19
  -2   0   0    3.87    0.12
  -2   0   0    4.18    0.24
  -2   0   0    3.72    0.20
   2   0   0    4.01    0.19
   2   0   0    4.05    0.19
   2   0   0    3.89    0.18
   2   0   0    4.10    0.19
   2   0   0    3.87    0.19
   2   0  -1  296.35    5.33
   2   0  -1  280.04    5.45
   2   0   1  294.61    5.40
  -2   0   1  293.39    5.44
  -2   0   1  294.90    5.33
   2   0  -1  282.33    5.45
   2   0   1  286.48    5.42
   2   0   1  269.12    5.42
   2   0  -1  277.94    5.45
   2   0   1  275.24    5.43
   2   0   1  263.93    5.36
   2   0  -1  289.58    5.40
  -2   0   1  292.31    5.32
   2   0  -1  292.88    5.40
   2   0   1  280.12    5.37
   2   0   1  274.89    5.38
  -2   0   1  291.14    5.43
  -2   0   1  292.20    5.38
   2   0   1  287.25    5.40
  -2   0  -1  293.33    5.47
   2   0  -1  282.24    5.41
   2   0   1  293.23    5.41
   2   0   1  277.68    5.43
  -2   0   1  278.05    5.41
   2   0   2    0.07    0.10
   2   0   2    0.09    0.10
   2   0   2    0.03    0.09
   2   0   2    0.10    0.08
   2   0  -2    0.30    0.13
  -2   0  -2    0.11    0.12
   2   0  -2    0.11    0.08
  -2   0   2    0.17    0.12
   2   0   2    0.06    0.10
   2   0   2    0.11    0.12
  -2   0   2    0.09    0.08
   2   0   2    0.22    0.08
  -2   0   2    0.13    0.09
  -2   0   2    0.16    0.10
   2   0  -2    0.13    0.12
   2   0   2    0.13    0.08
  -2   0   2    0.06    0.09
  -2   0   2    0.16    0.09
   2   0  -2    0.16    0.08
   2   0  -2    0.13    0.12
   2   0   2    0.06    0.11
   2   0  -2    0.00    0.09
  -2   0  -3   91.62    1.81
   2   0  -3   91.07    1.92
  -2   0   3   90.50    1.94
   2   0   3   89.09    1.82
  -2   0   3   87.80    1.81
   2   0  -3   89.65    2.09
  -2   0  -3   88.91    1.95
  -2   0   3   92.36    2.00
   2   0  -3   90.80    2.05
   2   0   3   91.36    2.02
  -2   0   3   92.11    2.05
  -2   0  -3   85.51    1.81
   2   0   3   88.64    2.07
  -2   0   3   92.20    1.97
  -2   0   3   95.35    2.02
   2   0   3   88.19    2.05
   2   0   3   93.03    2.04
   2   0  -3   88.07    2.08
   2   0  -4    7.05    0.47
  -2   0   4    7.51    0.46
   2   0   4    7.47    0.45
  -2   0   4    7.40    0.46
   2   0   4    7.91    0.33
  -2   0   4    7.78    0.44
   2   0   4    7.46    0.51
  -2   0   4    7.81    0.48
   2   0   4    7.62    0.48
  -2   0  -4    8.47    0.49
  -2   0  -4    7.85    0.41
   2   0   4    7.74    0.47
   2   0  -4    7.06    0.51
   2   0  -4    7.53    0.51
  -2   0   4    7.44    0.41
   2   0  -4    7.41    0.46
  -2   0   5  104.55    2.44
   2   0   5  103.06    2.45
   2   0   5  101.21    2.47
   2   0  -5  103.51    2.24
  -2   0   5  101.81    2.39
  -2   0   5  103.47    2.47
  -2   0  -5  101.50    2.44
  -2   0  -5  104.70    2.28
   2   0  -5  100.10    2.54
   2   0   5   99.15    2.54
   2   0   5  101.73    2.37
   2   0  -5  101.47    2.56
   2   0  -5   98.28    2.45
  -2   0   5  103.74    2.25
   2   0   5  102.84    2.08
  -2   0  -5  101.82    2.51
  -2   0   5  102.52    2.45
  -2   0   6   -0.01    0.25
   2   0  -6   -0.13    0.25
   2   0  -6   -0.23    0.23
   2   0   6    0.12    0.23
   2   0   6   -0.12    0.19
  -2   0  -6    0.05    0.25
   2   0  -6    0.29    0.33
  -2   0   6   -0.07    0.22
   2   0  -6    0.10    0.21
   2   0   6    0.14    0.26
  -2   0  -6    0.10    0.20
  -2   0   6   -0.16    0.22
  -2   0   6   -0.11    0.25
   2   0   6   -0.18    0.24
  -2   0  -6   -0.01    0.22
  -2   0   7   11.74    0.73
   2   0   7   12.58    0.76
   2   0  -7   11.98    0.68
   2   0  -7   13.04    0.74
   2   0   7   12.77    0.73
   2   0   7   12.83    0.79
  -2   0  -7   13.09    0.73
   2   0   7   12.56    0.69
  -2   0  -7   12.45    0.78
   2   0  -7   12.58    0.74
  -2   0   7   12.69    0.71
  -2   0   7   12.06    0.68
  -2   0   7   13.19    0.69
  -2   0  -7   12.60    0.77
   2   0  -7   13.14    0.81
  -2   0  -7   12.95    0.75
  -2   0  -8    5.25    0.55
   2   0  -8    5.32    0.58
   2   0   8    5.19    0.61
  -2   0  -8    5.18    0.56
   2   0  -8    4.57    0.61
  -2   0   8    5.55    0.61
   2   0   8    4.51    0.53
   2   0   8    5.13    0.52
  -2   0   8    5.08    0.55
   2   0  -8    5.31    0.53
  -2   0   8    5.06    0.53
   2   0   8    5.07    0.55
  -2   0   8    5.15    0.54
  -2   0  -8    5.43    0.58
  -2   0  -9   23.00    1.17
   2   0   9   24.19    1.14
  -2   0  -9   23.52    1.09
   2   0   9   24.82    1.13
  -2   0   9   25.54    1.12
  -2   0  -9   25.47    1.22
   2   0  -9   24.18    1.14
  -2   0   9   25.10    1.10
   2   0  -9   23.13    1.19
  -2   0   9   24.09    1.20
   2   0   9   24.04    1.24
  -2   0   9   23.99    1.12
   2   0   9   24.53    1.04
   2   0  -9   25.01    1.24
   2   0  10    0.37    0.37
   2   0 -10   -0.32    0.49
  -2   0 -10    0.70    0.46
  -2   0 -10    0.01    0.39
   2   0  10   -0.25    0.49
  -2   0 -10    0.23    0.42
   2   0  10    0.27    0.39
   2   0 -10   -0.25    0.41
   2   0 -10   -0.85    0.42
  -2   0  10    0.26    0.51
   2   0  10   -0.36    0.39
  -2   0  10    0.44    0.38
  -2   0  10   -0.16    0.44
  -2   0  10   -0.01    0.36
  -2   0 -11    1.98    0.54
  -2   0 -11    0.62    0.54
   2   0  11    1.01    0.49
  -2   0  11    1.06    0.74
   2   0 -11    1.75    0.55
  -2   0  11    1.52    0.50
   2   0  11    1.31    0.64
  -2   0  11    2.12    0.54
   2   0 -11    1.55    0.52
   2   0  11    0.46    0.49
  -2   0 -11    1.03    0.63
  -2   0  11    0.59    0.45
   2   0 -11    1.80    0.61
  -2   0 -12    2.62    0.63
  -2   0  12    0.83    0.61
   2   0 -12    1.92    0.67
   2   0  12    1.09    0.62
   2   0  12    2.51    0.55
   3   0   0    0.11    0.09
   3   0   0    0.06    0.04
   3   0   0    0.05    0.08
  -3   0   0    0.02    0.06
   3   0   0    0.05    0.08
   3   0   0    0.04    0.08
   3   0   0    0.11    0.08
  -3   0   0    0.18    0.05
   3   0   0    0.10    0.05
   3   0   0    0.10    0.08
  -3   0   0   -0.04    0.05
   3   0   1  144.02    2.78
   3   0   1  144.34    2.76
   3   0   1  137.50    2.81
  -3   0   1  143.03    2.73
   3   0   1  137.18    2.74
   3   0  -1  136.55    2.85
   3   0   1  137.88    2.81
   3   0  -1  141.02    2.82
   3   0  -1  137.91    2.84
   3   0   1  141.34    2.81
   3   0  -1  142.98    2.81
  -3   0   1  137.58    2.64
  -3   0   1  143.50    2.84
   3   0   1  137.37    2.73
   3   0   1  142.69    2.83
  -3   0   1  142.90    2.82
   3   0   1  142.54    2.77
   3   0   1  137.29    2.81
   3   0  -1  137.18    2.84
   3   0   1  138.29    2.81
   3   0  -1  141.64    2.81
   3   0  -2    2.92    0.28
   3   0   2    3.20    0.20
   3   0  -2    3.15    0.29
   3   0  -2    2.97    0.23
  -3   0   2    3.07    0.26
   3   0  -2    2.78    0.28
   3   0   2    2.75    0.26
  -3   0   2    3.13    0.24
  -3   0   2    2.93    0.29
   3   0   2    3.10    0.23
  -3   0   2    2.78    0.19
  -3   0   2    2.67    0.20
   3   0   2    2.76    0.24
   3   0   2    2.84    0.26
   3   0   2    2.94    0.27
   3   0  -2    2.92    0.22
   3   0   2    3.25    0.28
   3   0  -2    2.93    0.24
   3   0   2    3.19    0.25
   3   0   2    3.07    0.23
   3   0  -3  220.38    4.55
  -3   0   3  226.71    4.51
   3   0   3  225.79    4.26
   3   0  -3  211.40    4.38
   3   0  -3  225.95    4.27
   3   0   3  220.32    4.52
  -3   0   3  226.05    4.43
   3   0   3  226.24    4.44
  -3   0   3  221.11    4.39
   3   0  -3  217.58    4.54
   3   0   3  221.27    4.50
  -3   0   3  226.11    4.41
   3   0   3  202.61    4.47
   3   0   3  219.80    4.47
   3   0   3  218.91    4.50
   3   0  -3  220.50    4.50
   3   0  -4    0.09    0.24
  -3   0  -4    0.13    0.18
   3   0   4    0.21    0.20
  -3   0  -4    0.14    0.15
  -3   0   4    0.21    0.17
   3   0   4    0.19    0.16
   3   0   4    0.11    0.17
  -3   0   4    0.02    0.16
   3   0  -4   -0.10    0.22
   3   0   4    0.06    0.16
   3   0   4   -0.02    0.15
   3   0   4    0.11    0.13
  -3   0   4    0.20    0.14
   3   0  -4    0.25    0.19
  -3   0   4    0.19    0.18
   3   0  -4    0.19    0.17
  -3   0  -4    0.16    0.15
  -3   0   4   -0.04    0.15
  -3   0   4    0.13    0.16
  -3   0  -5   12.16    0.60
  -3   0   5   13.08    0.60
   3   0   5   13.08    0.71
  -3   0   5   12.76    0.68
   3   0   5   12.44    0.61
   3   0   5   12.24    0.67
   3   0  -5   12.17    0.73
  -3   0   5   12.36    0.62
   3   0  -5   12.14    0.56
  -3   0  -5   11.57    0.66
   3   0   5   12.03    0.45
   3   0  -5   13.15    0.78
  -3   0   5   12.86    0.68
   3   0  -5   12.57    0.70
   3   0   5   12.42    0.74
  -3   0   5   13.20    0.66
  -3   0   6    4.45    0.53
   3   0  -6    3.49    0.56
   3   0  -6    3.69    0.45
  -3   0   6    4.47    0.59
   3   0   6    3.55    0.44
  -3   0  -6    3.96    0.53
   3   0   6    4.38    0.50
   3   0  -6    3.60    0.46
  -3   0   6    4.05    0.52
  -3   0  -6    4.24    0.45
  -3   0   6    4.08    0.50
   3   0   6    4.08    0.54
  -3   0   6    4.32    0.55
   3   0   6    4.35    0.56
  -3   0  -6    4.30    0.48
   3   0  -6    4.66    0.71
   3   0   7   58.85    1.81
   3   0   7   59.99    1.90
   3   0  -7   58.70    1.87
  -3   0   7   56.82    1.94
  -3   0   7   59.09    1.77
  -3   0  -7   60.05    1.59
   3   0  -7   59.13    1.88
   3   0  -7   56.07    1.58
  -3   0  -7   56.79    1.83
  -3   0   7   59.15    1.55
   3   0   7   59.14    1.76
  -3   0   7   58.11    1.75
  -3   0   7   60.13    1.77
   3   0  -7   59.12    1.78
   3   0   7   57.88    1.71
  -3   0  -7   58.91    1.73
  -3   0   8    0.39    0.28
   3   0   8   -0.26    0.24
  -3   0  -8    0.07    0.25
  -3   0   8    0.39    0.24
  -3   0  -8   -0.05    0.28
  -3   0   8    0.19    0.23
   3   0   8   -0.10    0.29
   3   0  -8    0.04    0.25
  -3   0  -8   -0.05    0.25
   3   0   8    0.08    0.26
   3   0   8    0.48    0.26
   3   0  -8    0.12    0.26
  -3   0   8    0.34    0.31
   3   0  -8   -0.17    0.28
  -3   0  -9    0.85    0.33
  -3   0   9    1.15    0.46
   3   0   9    0.86    0.32
   3   0   9    1.27    0.43
   3   0   9    1.00    0.33
   3   0   9    0.56    0.35
  -3   0  -9    0.85    0.38
   3   0  -9    0.87    0.36
  -3   0   9    1.07    0.33
  -3   0   9    0.27    0.32
   3   0  -9    1.64    0.43
  -3   0  -9    1.15    0.37
   3   0  -9    0.19    0.35
  -3   0   9    0.77    0.38
  -3   0 -10    3.15    0.56
  -3   0  10    3.60    0.51
   3   0 -10    2.64    0.51
  -3   0 -10    4.86    0.85
   3   0  10    3.10    0.54
  -3   0  10    2.89    0.47
   3   0  10    3.16    0.64
   3   0 -10    3.99    0.65
  -3   0  10    2.19    0.46
   3   0  10    2.51    0.47
  -3   0 -10    2.73    0.50
   3   0  11   12.29    1.15
   3   0 -11    9.81    0.96
  -3   0 -11   13.51    1.04
   3   0 -11   11.90    0.93
  -3   0  11    9.69    1.32
  -3   0 -11   13.66    1.00
   3   0  11   12.07    0.90
   3   0  11   11.37    1.02
  -3   0  11   10.65    0.94
   3   0 -11   13.13    1.14
  -3   0  11   12.94    0.95
  -3   0  11   11.51    1.00
  -3   0 -12   -0.03    0.81
   3   0 -12   -0.58    0.77
   3   0  12   -0.21    0.82
  -3   0  12   -0.84    0.77
   4   0   0   59.96    1.44
   4   0   0   59.26    1.43
  -4   0   0   60.68    1.33
   4   0   0   57.44    1.48
   4   0   0   60.28    1.20
  -4   0   0   60.94    1.23
   4   0   0   58.28    1.18
   4   0   0   64.06    1.39
   4   0   0   67.51    1.40
   4   0   0   58.95    1.40
  -4   0   0   57.93    1.19
   4   0  -1   16.16    0.57
  -4   0   1   15.14    0.61
   4   0   1   16.47    0.47
   4   0  -1   15.48    0.54
   4   0   1   16.12    0.47
   4   0   1   15.25    0.55
   4   0   1   15.86    0.55
   4   0  -1   15.95    0.58
   4   0  -1   15.06    0.55
   4   0  -1   14.22    0.62
   4   0   1   16.69    0.51
   4   0   1   14.64    0.59
   4   0  -1   15.22    0.60
   4   0   1   15.62    0.56
   4   0   1   16.11    0.45
  -4   0   1   16.30    0.44
  -4   0   1   15.73    0.55
   4   0   1   16.38    0.48
   4   0   1   15.82    0.53
  -4   0   2    0.74    0.12
   4   0  -2    0.56    0.15
  -4   0   2    0.65    0.15
   4   0   2    0.68    0.17
   4   0   2    0.72    0.15
  -4   0   2    0.69    0.17
   4   0  -2    0.98    0.21
   4   0  -2    0.78    0.18
   4   0  -2    0.70    0.16
   4   0   2    0.51    0.15
   4   0   2    0.68    0.14
   4   0  -2    0.82    0.17
  -4   0   2    0.90    0.15
   4   0   2    0.50    0.16
   4   0   2    0.55    0.15
   4   0   2    0.66    0.15
  -4   0   2    0.72    0.13
   4   0  -2    0.83    0.16
   4   0   2    0.50    0.14
   4   0   2    0.74    0.17
   4   0  -2    0.70    0.19
   4   0   3   22.59    0.76
   4   0   3   22.44    0.79
   4   0  -3   23.44    0.74
   4   0  -3   22.06    0.83
  -4   0   3   21.86    0.78
   4   0   3   21.99    0.79
   4   0  -3   21.77    0.73
  -4   0   3   22.46    0.65
   4   0   3   20.99    0.76
   4   0   3   22.49    0.77
   4   0  -3   22.26    0.83
   4   0   3   22.05    0.74
   4   0   3   22.43    0.80
   4   0   3   22.50    0.64
  -4   0   3   22.67    0.72
  -4   0   3   22.55    0.68
   4   0  -3   22.93    0.82
  -4   0   3   22.79    0.76
  -4   0   4    5.26    0.41
  -4   0   4    5.22    0.42
   4   0   4    5.04    0.32
   4   0  -4    4.54    0.44
  -4   0   4    4.57    0.43
   4   0   4    4.62    0.45
  -4   0   4    4.51    0.37
   4   0   4    5.39    0.41
   4   0   4    4.96    0.46
   4   0  -4    4.82    0.39
   4   0   4    5.46    0.43
   4   0  -4    5.31    0.48
  -4   0   4    4.54    0.40
   4   0   4    5.30    0.47
   4   0   4    4.73    0.43
   4   0  -4    5.29    0.48
  -4   0  -4    5.02    0.40
  -4   0  -4    5.08    0.34
  -4   0   4    5.24    0.34
   4   0  -5    1.34    0.35
   4   0   5    1.79    0.32
  -4   0   5    1.02    0.27
  -4   0   5    1.48    0.23
   4   0   5    1.51    0.38
  -4   0  -5    1.65    0.26
   4   0  -5    1.48    0.35
   4   0   5    1.22    0.26
  -4   0   5    1.44    0.28
  -4   0  -5    1.33    0.31
   4   0   5    1.22    0.32
   4   0  -5    1.54    0.28
   4   0   5    1.50    0.22
  -4   0   5    1.24    0.32
   4   0   5    1.04    0.30
  -4   0  -5    1.88    0.31
   4   0  -5    1.43    0.32
  -4   0   5    1.38    0.30
  -4   0   5    1.48    0.30
  -4   0  -5    2.05    0.31
   4   0   6    1.54    0.31
   4   0   6    1.10    0.28
   4   0   6    1.44    0.36
  -4   0  -6    1.48    0.34
  -4   0   6    1.79    0.36
   4   0  -6    1.63    0.37
   4   0  -6    1.96    0.34
  -4   0   6    1.59    0.34
  -4   0   6    1.88    0.39
   4   0  -6    1.33    0.29
   4   0   6    1.68    0.38
   4   0  -6    1.33    0.38
  -4   0   6    1.45    0.33
  -4   0   6    1.59    0.33
  -4   0  -6    1.36    0.37
  -4   0   7    4.66    0.62
   4   0   7    5.01    0.85
   4   0  -7    4.52    0.54
   4   0  -7    5.46    0.77
  -4   0  -7    5.53    0.61
  -4   0   7    5.65    0.61
  -4   0  -7    4.83    0.54
  -4   0  -7    4.80    0.49
   4   0   7    6.08    0.55
  -4   0   7    4.97    0.50
   4   0   7    5.54    0.50
  -4   0   7    5.15    0.51
   4   0   7    4.95    0.60
  -4   0   7    5.01    0.49
   4   0  -7    6.23    0.54
   4   0  -7    4.49    0.53
  -4   0  -8   11.65    0.81
   4   0   8   11.37    0.84
  -4   0  -8   12.37    0.74
   4   0  -8   12.92    0.86
  -4   0   8   12.28    0.76
  -4   0   8   13.28    0.87
   4   0  -8   12.16    0.80
  -4   0  -8   12.98    0.86
   4   0  -8   11.16    0.82
  -4   0   8   12.28    0.74
   4   0   8   12.36    0.77
  -4   0   8   13.20    0.74
   4   0   8   12.86    0.81
   4   0   8   12.52    0.70
  -4   0  -9    0.47    0.34
   4   0  -9    0.53    0.36
   4   0   9    0.39    0.36
  -4   0   9   -0.04    0.30
  -4   0  -9    0.44    0.38
   4   0  -9    0.08    0.34
  -4   0  -9    0.36    0.30
  -4   0   9    0.41    0.31
   4   0   9    0.03    0.41
   4   0  -9    0.44    0.41
   4   0   9   -0.37    0.31
  -4   0   9    0.98    0.44
  -4   0   9    0.19    0.36
   4   0  10    0.69    0.43
  -4   0 -10    0.47    0.70
  -4   0 -10   -0.58    0.45
   4   0 -10    1.44    0.49
  -4   0  10    0.30    0.38
  -4   0  10    1.49    0.48
   4   0 -10    0.37    0.43
  -4   0  10    2.17    0.61
  -4   0 -10    1.48    0.48
   4   0  10    1.97    0.61
  -4   0  10    0.75    0.40
   4   0 -10    0.62    0.54
   4   0 -11    0.22    0.65
  -4   0 -11    1.27    0.54
   4   0 -11    1.04    0.54
   4   0 -11   -0.17    0.54
  -4   0  11    0.32    0.47
   4   0  11    1.11    0.66
  -4   0 -11    1.07    0.57
  -4   0  11    1.61    0.51
  -4   0 -11    1.74    0.72
   4   0  11    2.32    0.54
  -5   0   0    0.03    0.08
   5   0   0    0.12    0.11
   5   0   0    0.00    0.11
  -5   0   0   -0.04    0.08
   5   0   0   -0.03    0.11
   5   0   0    0.16    0.08
   5   0   0    0.05    0.12
   5   0   0    0.09    0.12
   5   0   0    0.14    0.12
  -5   0   0    0.14    0.07
  -5   0   1    2.45    0.19
   5   0  -1    2.15    0.26
   5   0   1    2.34    0.25
   5   0  -1    2.41    0.29
   5   0   1    2.44    0.28
   5   0   1    2.37    0.26
   5   0   1    2.24    0.21
   5   0  -1    2.11    0.27
   5   0   1    1.92    0.26
   5   0  -1    2.42    0.28
   5   0  -1    2.02    0.26
  -5   0   1    2.16    0.26
   5   0  -1    2.17    0.28
   5   0   1    2.19    0.22
   5   0   1    2.55    0.21
  -5   0   1    2.15    0.26
   5   0   1    2.43    0.28
   5   0   1    2.29    0.26
  -5   0   2  323.75    6.51
   5   0   2  339.11    6.45
   5   0   2  337.51    6.44
   5   0  -2  333.38    6.55
   5   0   2  327.12    6.55
  -5   0   2  333.38    6.57
   5   0   2  332.72    6.56
   5   0  -2  330.34    6.62
   5   0   2  335.53    6.48
   5   0  -2  336.23    6.24
   5   0   2  341.72    6.41
   5   0  -2  326.85    6.52
   5   0  -2  336.92    6.63
   5   0   2  336.81    6.58
   5   0   2  325.82    6.56
   5   0  -2  333.93    6.62
  -5   0   2  343.94    6.25
   5   0  -2  333.32    6.52
   5   0   2  331.01    6.52
   5   0   2  336.82    6.53
  -5   0   2  334.64    6.58
   5   0   3   21.32    0.79
  -5   0   3   21.22    0.70
   5   0   3   20.82    0.65
   5   0  -3   20.35    0.80
   5   0   3   21.19    0.79
  -5   0   3   20.86    0.63
   5   0  -3   21.20    0.84
  -5   0   3   21.11    0.61
   5   0   3   20.92    0.76
   5   0   3   20.96    0.75
  -5   0   3   20.61    0.77
   5   0  -3   20.37    0.82
   5   0  -3   20.95    0.74
   5   0   3   19.59    0.78
   5   0   3   21.11    0.77
   5   0   3   20.74    0.68
  -5   0   3   21.08    0.79
   5   0  -3   21.34    0.70
   5   0   3   21.01    0.73
   5   0  -4    0.65    0.22
   5   0  -4    0.39    0.28
  -5   0   4    0.33    0.20
  -5   0   4    0.69    0.20
   5   0   4    0.43    0.23
   5   0  -4    0.60    0.25
   5   0   4    0.49    0.22
  -5   0   4    0.50    0.22
   5   0   4    0.48    0.20
   5   0   4    0.40    0.23
   5   0  -4    0.56    0.23
   5   0   4    0.44    0.23
  -5   0   4    0.42    0.20
  -5   0  -4    0.58    0.20
  -5   0   4    0.42    0.20
  -5   0   5    0.10    0.22
  -5   0   5   -0.08    0.21
   5   0  -5    0.09    0.24
  -5   0  -5    0.06    0.23
   5   0  -5   -0.03    0.22
  -5   0   5   -0.11    0.22
   5   0   5    0.08    0.20
   5   0   5    0.00    0.22
  -5   0   5   -0.06    0.23
  -5   0  -5    0.35    0.25
   5   0   5    0.15    0.20
  -5   0   5    0.16    0.24
  -5   0   5    0.12    0.21
   5   0   5   -0.13    0.23
  -5   0  -5    0.39    0.23
   5   0   5    0.28    0.23
   5   0   5    0.05    0.18
   5   0  -5    0.27    0.17
   5   0  -5    0.13    0.24
  -5   0   5   -0.06    0.23
  -5   0  -6   68.54    1.93
   5   0   6   68.01    1.93
  -5   0  -6   67.77    1.79
   5   0  -6   68.70    1.99
   5   0  -6   69.45    1.72
  -5   0   6   66.10    1.87
   5   0   6   69.09    2.02
   5   0   6   63.18    2.49
  -5   0   6   69.72    1.81
  -5   0   6   62.19    2.20
   5   0  -6   68.42    2.02
  -5   0   6   68.43    1.86
  -5   0   6   66.68    1.77
   5   0   6   68.49    1.77
  -5   0   7   10.13    0.76
   5   0  -7   11.83    0.78
   5   0   7   10.63    0.68
   5   0  -7   10.95    0.74
  -5   0  -7   10.30    0.76
  -5   0   7   11.28    0.93
   5   0   7   11.42    1.32
  -5   0  -7   11.15    0.69
   5   0   7   10.77    0.70
   5   0  -7   10.76    0.90
  -5   0   7   10.62    0.68
  -5   0   7   11.90    0.69
  -5   0   7   10.74    0.67
   5   0  -7   11.13    0.72
  -5   0  -7   11.14    0.75
   5   0   7   11.15    0.77
   5   0   8    0.64    0.30
  -5   0   8    0.42    0.30
  -5   0   8    0.46    0.31
   5   0  -8    0.50    0.27
  -5   0  -8    0.21    0.32
  -5   0  -8    0.70    0.31
   5   0  -8    0.83    0.32
   5   0  -8    0.51    0.31
   5   0   8    0.26    0.35
   5   0   8    0.34    0.29
  -5   0   8    0.46    0.35
   5   0   8    0.87    0.30
  -5   0   8    0.67    0.27
   5   0  -9   -0.03    0.37
   5   0   9   -0.04    0.33
  -5   0   9   -0.18    0.30
   5   0  -9    0.65    0.35
   5   0   9   -0.10    0.33
  -5   0  -9    0.79    0.37
   5   0   9    0.30    0.61
  -5   0  -9   -0.03    0.34
  -5   0   9    0.69    0.48
  -5   0   9   -0.16    0.31
  -5   0  10    9.35    1.09
  -5   0  10    9.60    0.88
  -5   0 -10    9.65    0.87
   5   0  10   11.14    1.08
   5   0  10    9.97    1.05
   5   0 -10    9.12    0.93
  -5   0 -10    8.67    0.93
   5   0  10   10.59    0.90
  -5   0  10   10.81    0.92
  -5   0 -10   10.97    1.13
   5   0  11    2.49    0.57
  -5   0 -11    2.96    0.62
  -5   0 -11    1.58    1.01
  -5   0  11    3.10    0.55
   5   0 -11    3.39    1.01
  -5   0 -11    3.06    0.56
  -5   0  11    2.16    0.52
   5   0 -11    2.66    0.56
   5   0  11    2.86    1.03
   5   0  11    2.06    0.59
   5   0 -11    1.58    0.56
  -6   0   0   54.30    1.32
   6   0   0   55.36    1.42
   6   0   0   53.24    1.41
  -6   0   0   56.09    1.17
   6   0   0   54.61    1.39
   6   0   0   54.53    1.42
  -6   0   0   54.06    1.10
   6   0   0   54.90    1.42
   6   0   0   55.17    1.39
  -6   0   1   42.19    1.18
   6   0   1   42.34    1.17
   6   0  -1   40.98    1.17
   6   0  -1   42.94    1.19
   6   0   1   42.76    1.03
   6   0   1   41.44    1.14
  -6   0   1   42.50    0.97
   6   0  -1   41.35    1.17
   6   0  -1   42.18    1.17
   6   0   1   42.50    1.18
  -6   0   1   42.80    1.14
   6   0  -1   41.09    1.18
   6   0   1   41.99    1.00
   6   0  -1   41.85    1.17
   6   0   1   41.52    1.18
   6   0   1   40.94    1.14
   6   0   2    0.13    0.13
   6   0  -2    0.08    0.16
   6   0   2    0.27    0.17
   6   0   2    0.16    0.16
  -6   0   2    0.05    0.14
  -6   0   2    0.05    0.15
   6   0  -2   -0.09    0.15
   6   0   2    0.06    0.16
   6   0  -2    0.27    0.16
   6   0   2   -0.06    0.15
   6   0  -2    0.16    0.16
   6   0   2   -0.01    0.15
   6   0   2    0.19    0.16
   6   0   2    0.09    0.16
   6   0  -2    0.03    0.14
  -6   0   2    0.00    0.13
   6   0   3   49.36    1.23
   6   0   3   49.47    1.38
   6   0   3   49.88    1.37
   6   0   3   49.92    1.40
   6   0  -3   49.16    1.34
  -6   0   3   50.16    1.10
  -6   0   3   50.18    1.26
   6   0   3   48.74    1.33
   6   0  -3   49.61    1.30
   6   0  -3   48.13    1.43
  -6   0   3   49.05    1.11
  -6   0   3   49.76    1.38
   6   0   3   50.18    1.40
   6   0   3   49.83    1.39
   6   0  -3   46.17    1.41
   6   0   3   49.62    1.29
   6   0   3   49.43    1.23
   6   0  -3   47.97    1.45
  -6   0   3   49.09    1.39
   6   0   4   18.16    0.63
   6   0   4   18.13    0.78
  -6   0   4   17.42    0.66
   6   0   4   17.84    0.81
  -6   0   4   17.94    0.73
  -6   0   4   18.72    0.64
   6   0  -4   17.06    0.73
   6   0   4   18.27    0.77
   6   0  -4   17.77    0.85
   6   0   4   17.61    0.82
  -6   0   4   17.62    0.82
   6   0  -4   17.68    0.86
  -6   0  -4   17.15    0.69
   6   0  -4   18.08    0.82
   6   0   4   17.94    0.81
   6   0   4   18.23    0.68
   6   0   4   17.93    0.98
   6   0  -5   15.94    0.80
   6   0   5   15.77    0.86
  -6   0  -5   16.87    0.80
   6   0  -5   16.85    0.75
  -6   0   5   16.48    0.78
  -6   0  -5   15.87    0.68
  -6   0   5   17.34    0.74
  -6   0   5   15.10    0.67
   6   0  -5   16.37    0.99
   6   0   5   16.06    0.79
  -6   0   5   15.38    0.83
   6   0   5   16.49    0.72
  -6   0   5   16.39    0.67
   6   0   5   17.50    0.82
  -6   0  -5   15.34    0.68
  -6   0   5   15.44    0.76
   6   0   5   15.40    1.09
   6   0  -5   14.31    0.96
  -6   0   5   16.11    0.69
  -6   0  -6    0.39    0.31
  -6   0   6   -0.23    0.31
   6   0   6    0.36    0.28
   6   0  -6   -0.03    0.24
   6   0  -6    0.00    0.23
   6   0   6    0.13    0.20
   6   0   6    0.31    0.24
  -6   0   6    0.09    0.19
  -6   0   6   -0.12    0.30
  -6   0   6    0.07    0.28
   6   0   6    0.11    0.32
   6   0  -6    0.06    0.20
   6   0  -6    0.52    0.31
  -6   0   6    0.24    0.39
  -6   0   7   15.80    0.79
   6   0  -7   15.06    0.82
  -6   0  -7   16.43    0.80
   6   0   7   14.86    0.89
  -6   0  -7   16.80    0.92
  -6   0   7   16.08    0.93
   6   0   7   16.04    1.45
   6   0  -7   15.27    0.95
  -6   0   7   16.40    0.89
   6   0   7   16.10    0.85
   6   0  -7   15.50    0.89
  -6   0   7   15.63    0.83
   6   0   7   15.61    0.81
  -6   0   7   17.04    0.81
   6   0  -7   16.13    0.92
  -6   0   8    2.16    0.40
  -6   0   8    1.65    0.38
   6   0   8    1.45    0.36
   6   0   8    1.52    0.37
   6   0  -8    1.63    0.40
   6   0  -8    1.31    0.37
   6   0   8    1.84    0.41
  -6   0   8    1.34    0.34
   6   0  -8    1.87    0.36
  -6   0  -8    2.66    0.47
  -6   0  -8    2.07    0.47
   6   0   8    2.22    0.42
  -6   0   8    2.24    0.42
  -6   0   8    1.85    0.38
  -6   0  -9    4.06    0.74
   6   0   9    4.40    0.65
   6   0   9    4.70    0.64
  -6   0   9    3.27    0.59
   6   0  -9    4.02    0.67
  -6   0  -9    5.43    0.68
   6   0  -9    4.14    0.67
   6   0   9    4.58    0.81
  -6   0  -9    3.57    0.63
  -6   0   9    4.25    0.62
   6   0  -9    4.67    0.66
  -6   0   9    3.79    0.63
   6   0  10   -0.35    0.44
  -6   0  10   -0.16    0.39
   6   0 -10    0.49    0.46
   6   0 -10   -0.02    0.57
  -6   0  10    0.31    0.40
  -6   0 -10   -0.64    0.46
  -6   0 -10   -0.60    0.51
   6   0 -10   -0.05    0.46
   6   0  10    1.15    0.47
  -6   0 -10    1.13    0.49
   6   0  10    0.34    0.54
   6   0  11    2.75    0.59
   6   0 -11    2.94    0.64
   6   0  11    1.94    0.56
  -6   0 -11    2.47    0.60
   6   0 -11    3.09    0.60
  -6   0  11    2.15    0.54
  -6   0 -11    1.81    0.60
  -6   0  11    3.29    0.54
   7   0   0    0.02    0.16
  -7   0   0   -0.02    0.13
   7   0   0    0.01    0.15
   7   0   0   -0.11    0.15
   7   0   0    0.24    0.19
   7   0   0   -0.11    0.17
   7   0   1   65.00    1.66
   7   0  -1   64.67    1.67
   7   0  -1   64.77    1.67
  -7   0   1   64.16    1.67
   7   0   1   65.72    1.46
   7   0   1   63.62    1.62
   7   0   1   63.76    1.42
  -7   0   1   64.62    1.60
   7   0  -1   62.13    1.66
   7   0  -1   63.76    1.65
  -7   0  -1   65.97    1.52
   7   0   1   63.48    1.62
   7   0   1   64.93    1.67
   7   0   1   62.30    1.66
  -7   0   1   64.57    1.39
   7   0  -1   63.10    1.65
   7   0   2  178.69    3.82
   7   0   2  183.11    3.73
   7   0  -2  177.96    3.90
   7   0   2  179.61    3.86
   7   0   2  181.88    3.83
   7   0  -2  175.02    3.81
   7   0   2  176.48    3.82
   7   0  -2  178.62    3.88
  -7   0   2  182.13    3.59
  -7   0   2  181.52    3.87
  -7   0   2  179.66    3.82
   7   0   2  180.71    3.67
   7   0   2  184.31    3.62
   7   0   2  178.65    3.84
   7   0  -2  177.23    3.88
   7   0  -2  177.85    3.81
   7   0   3   32.23    1.07
   7   0   3   31.33    1.07
   7   0   3   32.56    1.08
   7   0  -3   31.14    1.12
   7   0  -3   32.23    1.03
   7   0   3   32.82    0.92
   7   0  -3   28.89    1.25
  -7   0   3   31.40    1.08
   7   0   3   32.41    0.97
  -7   0   3   32.09    1.08
   7   0   3   33.16    1.08
  -7   0   3   33.54    0.95
   7   0  -3   31.80    1.05
   7   0   3   31.74    1.01
   7   0  -3   31.32    1.12
   7   0   4    0.08    0.21
   7   0   4    0.25    0.26
   7   0  -4    0.00    0.22
   7   0   4    0.08    0.23
  -7   0   4    0.07    0.20
   7   0   4    0.24    0.26
  -7   0  -4   -0.23    0.19
   7   0  -4    0.16    0.29
   7   0   4    0.27    0.29
   7   0   4    0.06    0.23
  -7   0   4    0.05    0.21
  -7   0   4    0.04    0.18
   7   0  -4   -0.20    0.20
  -7   0   4    0.20    0.20
   7   0  -4    0.12    0.22
   7   0  -5   34.83    1.26
   7   0   5   34.57    1.25
   7   0  -5   32.99    1.28
  -7   0   5   34.29    1.07
   7   0   5   35.28    1.23
  -7   0   5   33.41    1.33
  -7   0  -5   33.79    1.07
  -7   0   5   32.36    1.27
  -7   0   5   33.95    1.01
  -7   0   5   33.80    1.04
   7   0  -5   33.94    1.33
   7   0   5   35.66    1.08
  -7   0   5   34.80    1.14
   7   0   5   34.24    1.24
  -7   0  -5   34.36    1.09
   7   0   5   35.30    1.28
   7   0   5   35.46    1.21
   7   0  -5   34.65    1.14
   7   0  -6   30.56    1.23
  -7   0   6   30.02    1.16
   7   0  -6   30.12    1.09
   7   0   6   31.21    1.24
   7   0  -6   30.15    1.19
  -7   0   6   29.37    1.11
  -7   0   6   30.58    1.18
   7   0   6   31.33    1.17
   7   0   6   30.50    1.06
   7   0  -6   30.65    1.24
   7   0   6   28.41    1.24
  -7   0  -6   29.78    1.01
  -7   0   6   29.51    1.14
  -7   0   6   30.19    1.05
   7   0   6   30.00    1.19
  -7   0  -6   31.18    1.20
  -7   0   6   30.10    1.30
   7   0  -7   10.29    0.76
  -7   0  -7   10.38    0.67
  -7   0   7   10.39    1.02
  -7   0   7    9.65    0.67
  -7   0   7   10.62    0.71
  -7   0  -7   10.07    0.76
  -7   0   7    9.71    0.63
   7   0  -7    9.33    1.16
   7   0  -7    9.73    0.72
   7   0   7    9.85    0.68
   7   0   7    8.66    0.75
  -7   0   7    9.40    0.64
   7   0  -7    9.89    0.70
   7   0   7    8.09    1.36
   7   0   7    9.51    0.66
  -7   0  -8    0.45    0.32
   7   0   8    0.52    0.33
  -7   0   8   -0.13    0.28
   7   0   8    0.25    0.32
   7   0  -8    0.12    0.28
   7   0  -8    0.69    0.36
   7   0  -8    0.21    0.35
  -7   0  -8    0.26    0.35
  -7   0   8    0.33    0.30
   7   0   8   -0.20    0.37
  -7   0   8    0.46    0.35
   7   0   9    8.11    0.81
  -7   0  -9    8.50    0.84
   7   0   9    8.12    0.76
  -7   0   9    6.56    0.68
   7   0  -9    7.00    0.76
   7   0   9    9.23    0.93
   7   0  -9    7.26    0.81
  -7   0  -9    6.85    0.76
   7   0  -9    8.02    0.73
  -7   0  -9    7.30    0.70
  -7   0   9    7.65    0.74
   7   0 -10    4.25    0.71
   7   0  10    3.66    0.64
   7   0 -10    2.94    0.59
   7   0 -10    3.58    0.59
   7   0  10    3.99    0.60
  -7   0  10    2.85    0.49
   7   0  10    3.93    0.72
  -7   0 -10    5.10    0.80
  -7   0  10    4.23    0.69
  -7   0 -10    3.26    0.60
  -7   0 -10    3.58    0.63
   7   0  11    2.19    0.55
  -7   0  11    1.29    0.55
  -7   0 -11    1.40    0.68
  -7   0 -11    0.17    0.55
   7   0 -11    0.98    0.62
   7   0 -11    1.49    0.62
   7   0  11    2.01    0.62
  -8   0   0  372.93    6.92
   8   0   0  361.72    7.34
   8   0   0  373.21    7.31
  -8   0   0  375.28    7.20
   8   0   0  358.69    7.34
   8   0   0  354.87    7.32
   8   0   0  364.12    7.29
  -8   0   1    3.40    0.41
  -8   0  -1    4.01    0.27
   8   0   1    3.62    0.42
   8   0   1    3.14    0.34
  -8   0   1    3.57    0.29
   8   0   1    3.73    0.42
   8   0   1    4.14    0.32
   8   0  -1    3.15    0.43
   8   0   1    3.62    0.43
   8   0  -1    3.44    0.40
   8   0  -1    3.55    0.44
  -8   0  -1    3.69    0.34
   8   0  -1    3.78    0.42
   8   0   1    3.96    0.45
   8   0   1    3.72    0.43
   8   0  -1    3.53    0.42
  -8   0   1    3.77    0.39
   8   0  -2    0.23    0.22
  -8   0   2    0.50    0.23
   8   0   2    0.21    0.22
   8   0  -2    0.35    0.24
   8   0   2    0.42    0.21
  -8   0   2    0.42    0.18
   8   0   2    0.30    0.22
   8   0   2    0.01    0.21
   8   0   2    0.33    0.21
   8   0  -2    0.30    0.20
   8   0   2    0.27    0.22
   8   0  -2    0.02    0.19
   8   0   2   -0.08    0.19
   8   0  -2    0.27    0.24
  -8   0   2    0.35    0.20
   8   0   2    0.27    0.29
   8   0  -3   -0.09    0.24
   8   0   3    0.17    0.21
  -8   0   3    0.05    0.21
  -8   0   3    0.45    0.24
   8   0   3   -0.20    0.20
   8   0   3    0.26    0.25
   8   0   3    0.03    0.23
   8   0   3   -0.03    0.26
   8   0  -3   -0.13    0.23
   8   0   3    0.21    0.22
   8   0  -3   -0.06    0.22
  -8   0   3    0.21    0.20
   8   0   3    0.25    0.24
   8   0  -3    0.20    0.21
  -8   0   4  144.23    4.32
   8   0  -4  162.37    3.71
   8   0   4  159.80    3.53
   8   0   4  161.96    3.33
   8   0  -4  159.55    3.71
   8   0   4  165.63    3.80
   8   0   4  161.27    3.44
   8   0   4  160.52    3.63
   8   0   4  161.23    4.33
   8   0  -4  150.07    3.49
   8   0   4  160.14    3.62
  -8   0  -4  154.96    3.49
  -8   0   4  156.23    3.64
  -8   0   4  162.27    3.42
   8   0  -5    9.13    0.61
   8   0   5    8.88    0.62
   8   0  -5    9.47    0.68
  -8   0   5    9.76    0.73
   8   0  -5    8.90    0.75
  -8   0  -5    9.32    0.64
  -8   0  -5    8.59    0.62
  -8   0   5    9.68    0.67
   8   0   5    9.27    0.64
   8   0   5    8.92    0.75
   8   0   5    9.50    0.61
  -8   0   5    9.14    0.60
   8   0   5   10.64    0.64
   8   0   5    9.78    0.70
   8   0  -6    1.05    0.30
  -8   0  -6    1.20    0.43
  -8   0  -6    0.63    0.49
   8   0   6    0.95    0.28
  -8   0   6    1.08    0.29
   8   0  -6    0.28    0.66
   8   0  -6    1.38    0.30
  -8   0   6    0.84    0.36
   8   0   6    1.20    0.40
   8   0   6    1.30    0.31
   8   0   6    0.69    0.29
   8   0  -6    0.91    0.34
  -8   0   6    0.79    0.25
  -8   0   6    0.47    0.23
   8   0   6    0.69    0.24
  -8   0  -7   -0.24    0.29
   8   0   7   -0.13    0.30
   8   0  -7    0.06    0.30
  -8   0   7    0.03    0.27
  -8   0   7   -0.08    0.26
   8   0  -7    0.23    0.32
   8   0   7   -0.28    0.31
   8   0   7    0.17    0.34
  -8   0   7   -0.17    0.28
   8   0  -7    0.35    0.28
  -8   0  -7    0.57    0.30
  -8   0   8   30.68    1.15
  -8   0  -8   27.82    1.23
   8   0   8   27.31    1.23
   8   0  -8   28.51    1.36
  -8   0   8   28.68    1.16
  -8   0  -8   28.71    1.29
   8   0  -8   28.65    1.25
   8   0  -8   28.84    1.32
   8   0   8   29.17    1.21
  -8   0   8   28.90    1.25
   8   0   8   28.87    1.34
   8   0   9    3.17    0.65
  -8   0   9    4.22    0.69
  -8   0  -9    3.99    0.68
   8   0   9    4.51    0.76
   8   0  -9    3.33    0.62
   8   0  -9    3.86    0.55
  -8   0  -9    3.54    0.60
   8   0  -9    4.43    0.72
  -8   0  -9    4.89    0.69
   8   0   9    3.94    0.54
  -8   0   9    4.68    0.66
   8   0 -10    0.38    0.51
   8   0  10    1.22    0.66
  -8   0  10    0.71    0.42
   8   0  10    0.80    0.52
   8   0 -10    1.44    0.61
   8   0 -10    0.91    0.52
  -8   0 -10    1.00    0.50
  -8   0 -10    1.49    0.55
  -8   0 -10    1.22    0.61
   8   0  10    1.02    0.55
   8   0  11   -0.93    0.57
   8   0 -11    1.78    0.69
  -8   0  11   -0.23    0.60
   8   0  11   -0.05    0.87
  -8   0 -11    0.18    0.54
   8   0 -11   -0.15    0.69
  -8   0  11    0.90    0.52
  -9   0   0    0.11    0.15
   9   0   0    0.05    0.22
   9   0   0    0.03    0.21
   9   0   0    0.10    0.22
  -9   0   0    0.25    0.21
  -9   0   0    0.16    0.19
   9   0   0    0.16    0.20
   9   0   1    7.21    0.57
   9   0  -1    7.30    0.57
   9   0   1    7.90    0.58
   9   0  -1    7.13    0.57
   9   0  -1    7.71    0.56
  -9   0  -1    7.30    0.47
   9   0   1    7.35    0.44
   9   0   1    7.23    0.57
  -9   0   1    7.18    0.51
  -9   0   1    6.88    0.57
   9   0  -1    6.81    0.56
  -9   0   1    7.96    0.39
  -9   0  -1    7.29    0.36
   9   0   1    8.00    0.42
   9   0   1    7.38    0.54
   9   0  -1    7.23    0.54
   9   0   1    7.34    0.56
  -9   0   2   64.61    1.83
  -9   0   2   65.85    1.77
   9   0   2   66.51    1.80
   9   0  -2   64.91    1.83
   9   0  -2   66.64    1.83
   9   0  -2   63.80    1.84
   9   0   2   65.23    1.78
   9   0   2   63.95    1.80
  -9   0   2   67.40    1.51
   9   0   2   67.96    1.60
  -9   0  -2   65.92    1.61
   9   0  -2   63.54    1.79
   9   0   2   63.97    1.81
   9   0  -2   65.15    1.80
   9   0   2   67.15    1.64
   9   0   3    2.76    0.47
   9   0   3    3.05    0.45
  -9   0   3    3.14    0.49
   9   0   3    2.50    0.34
   9   0   3    3.16    0.46
   9   0  -3    2.60    0.38
   9   0  -3    2.50    0.42
   9   0  -3    2.36    0.40
   9   0   3    2.63    0.40
  -9   0   3    2.44    0.55
  -9   0   3    3.08    0.42
   9   0   3    2.20    0.41
   9   0  -3    1.83    0.39
   9   0   4    0.46    0.32
   9   0  -4    0.72    0.23
   9   0  -4    0.36    0.33
   9   0   4    0.79    0.33
  -9   0   4    0.74    0.32
   9   0  -4    0.73    0.30
  -9   0   4    0.84    0.30
   9   0   4    0.83    0.34
  -9   0  -4    1.05    0.24
   9   0   4    0.71    0.32
   9   0   4    0.61    0.29
   9   0   4    0.61    0.21
  -9   0   4    0.66    0.53
  -9   0  -5    3.84    0.57
  -9   0  -5    4.92    0.44
   9   0   5    4.36    0.65
   9   0   5    4.21    0.51
   9   0   5    4.17    0.46
  -9   0   5    5.00    0.60
   9   0  -5    3.35    0.58
   9   0  -5    4.48    0.50
  -9   0   5    4.43    0.48
   9   0   5    4.57    0.52
   9   0  -5    4.64    0.49
   9   0   5    4.29    0.59
  -9   0   5    5.09    0.49
   9   0  -5    5.57    0.53
   9   0  -6   39.69    1.45
  -9   0  -6   39.93    1.35
   9   0  -6   39.05    1.47
   9   0   6   41.31    1.30
  -9   0  -6   38.07    1.17
  -9   0   6   39.07    1.37
   9   0  -6   39.17    1.47
   9   0   6   38.66    1.37
  -9   0   6   31.32    1.52
  -9   0  -6   36.43    1.32
  -9   0   6   38.66    1.42
   9   0   6   37.52    1.39
   9   0   6   38.74    1.45
  -9   0   6   39.29    1.26
   9   0  -6   37.34    1.51
  -9   0   6   38.42    1.33
   9   0  -7    0.86    0.34
   9   0  -7    0.74    0.35
   9   0   7    0.55    0.32
   9   0   7    1.10    0.35
   9   0   7    0.23    0.38
  -9   0  -7    0.69    0.34
  -9   0   7    0.30    0.31
  -9   0   7    0.93    0.34
  -9   0   7    0.76    0.33
  -9   0  -7    0.82    0.35
   9   0  -7    0.59    0.32
   9   0  -8    0.63    0.53
  -9   0   8    1.21    0.39
  -9   0  -8    1.68    0.43
  -9   0   8    0.36    0.31
   9   0   8    0.17    0.63
   9   0   8    0.44    0.42
  -9   0  -8    0.71    0.38
   9   0  -8    0.82    0.37
   9   0  -8    0.68    0.39
   9   0   8    1.38    0.42
  -9   0   8    0.36    0.39
  -9   0   9    1.51    0.39
   9   0  -9    1.42    0.51
   9   0  -9    1.33    0.59
  -9   0  -9    1.19    0.55
   9   0   9    1.48    0.51
   9   0  -9    0.75    0.50
   9   0   9    1.79    0.50
  -9   0   9    0.70    0.60
   9   0   9    2.44    0.60
  -9   0 -10   10.66    1.14
  -9   0  10   13.89    0.95
  -9   0  10   12.39    0.88
   9   0 -10   14.59    1.37
   9   0  10   13.08    1.36
  -9   0 -10   11.54    0.95
   9   0  10   10.29    1.02
   9   0  10    9.72    1.02
   9   0 -10   11.21    1.16
  -9   0 -10   13.48    1.00
   9   0 -10   12.18    1.00
 -10   0   0   19.90    0.81
  10   0   0   18.18    1.34
  10   0   0   20.20    0.88
  10   0   0   20.07    0.91
 -10   0   0   19.63    0.91
  10   0   0   19.09    1.21
 -10   0   0   20.59    0.58
  10   0  -1   42.49    1.93
 -10   0   1   44.71    1.06
  10   0   1   44.68    1.40
  10   0   1   45.31    1.07
 -10   0  -1   45.30    1.28
  10   0   1   46.19    1.76
 -10   0   1   45.91    1.36
 -10   0  -1   43.40    1.38
  10   0  -1   42.87    1.47
  10   0   1   42.18    1.49
  10   0  -1   43.57    1.41
 -10   0   1   45.12    1.59
 -10   0  -1   44.82    1.03
 -10   0   2   -0.06    0.22
  10   0   2    0.24    0.33
  10   0  -2    0.17    0.28
  10   0  -2   -0.21    0.27
  10   0   2    0.01    0.22
  10   0  -2    0.06    0.28
 -10   0   2   -0.08    0.23
 -10   0   2    0.11    0.21
  10   0   2   -0.01    0.25
  10   0   2    0.13    0.27
  10   0   2    0.23    0.28
  10   0   2   -0.03    0.17
  10   0  -2    0.36    0.19
 -10   0  -2    0.02    0.22
  10   0   3   11.36    0.74
  10   0  -3   11.66    1.01
  10   0  -3   11.68    0.82
  10   0   3   11.72    0.77
 -10   0   3   11.76    0.60
  10   0  -3   10.86    0.71
  10   0   3   10.85    0.64
  10   0   3   10.75    0.75
  10   0  -3   10.89    0.67
  10   0   3   10.65    0.74
  10   0   3   11.26    0.68
 -10   0   3   10.35    0.72
  10   0   4   15.83    0.79
  10   0   4   15.88    0.78
 -10   0   4   15.17    0.74
  10   0   4   16.92    0.80
 -10   0   4   16.77    0.82
 -10   0  -4   15.07    0.80
  10   0  -4   15.18    0.83
  10   0   4   15.75    0.77
  10   0   4   14.57    1.03
 -10   0   4   16.11    0.80
  10   0   4   15.66    0.79
  10   0  -4   15.53    0.86
 -10   0  -4   16.41    0.78
 -10   0   4   15.32    0.76
  10   0  -4   15.30    0.81
 -10   0   5   42.77    1.48
  10   0  -5   40.42    1.48
 -10   0  -5   38.85    1.40
  10   0  -5   41.08    1.50
 -10   0   5   42.91    1.44
  10   0  -5   43.01    1.52
  10   0  -5   42.27    1.34
  10   0   5   41.07    1.43
 -10   0   5   39.70    1.30
  10   0   5   39.68    1.57
 -10   0   5   41.29    1.31
 -10   0  -5   41.85    1.31
  10   0   5   41.67    1.42
  10   0   5   42.50    1.46
 -10   0  -5   43.42    1.34
  10   0   5   43.60    1.37
  10   0   5   42.85    1.45
 -10   0   6    0.60    0.32
 -10   0  -6   -0.18    0.31
  10   0  -6   -0.27    0.27
  10   0   6    0.13    0.27
 -10   0   6    0.19    0.27
  10   0  -6    0.00    0.32
  10   0   6    0.34    0.29
  10   0   6    0.30    0.31
 -10   0   6    0.10    0.26
 -10   0   6   -0.03    0.28
  10   0   6    0.37    0.34
  10   0  -6    0.08    0.33
 -10   0  -6    0.67    0.33
 -10   0   6    1.16    0.53
  10   0  -6   -0.56    0.29
  10   0   7    1.78    0.39
  10   0  -7    0.95    0.35
 -10   0   7    0.37    0.35
 -10   0  -7    0.12    0.39
  10   0   7    1.17    0.43
  10   0   7    0.24    0.36
 -10   0   7    0.96    0.34
  10   0  -7    0.88    0.49
 -10   0   7    0.64    0.33
  10   0  -7    1.27    0.42
 -10   0  -8    7.27    0.74
 -10   0   8    6.53    0.74
  10   0   8    5.05    0.88
  10   0   8    7.14    0.82
 -10   0  -8    7.28    0.80
  10   0  -8    8.14    0.88
  10   0  -8    5.94    0.74
  10   0  -8    5.63    0.95
  10   0   8    8.31    0.77
 -10   0   8    5.26    0.71
 -10   0   8    6.47    0.78
  10   0   9   12.74    1.04
 -10   0  -9   15.14    1.13
 -10   0  -9   15.54    1.01
 -10   0   9   17.02    0.96
  10   0  -9   15.03    1.03
 -10   0   9   17.12    0.96
  10   0   9   16.20    1.10
  10   0  -9   16.77    1.18
  10   0  -9   16.90    1.22
  10   0   9   18.53    1.19
 -10   0 -10   -0.15    0.54
 -10   0 -10    0.21    0.62
  10   0 -10    1.12    0.54
 -10   0  10   -1.17    0.63
  10   0 -10    0.45    0.64
  10   0  10   -0.36    0.57
 -10   0  10    0.23    0.47
  11   0   0   -0.09    0.17
 -11   0   0    0.02    0.25
  11   0   0   -0.20    0.26
  11   0   0   -0.12    0.27
  11   0   0   -0.10    0.27
 -11   0   0    0.07    0.28
  11   0  -1   65.44    1.89
 -11   0  -1   66.41    1.89
  11   0   1   62.86    2.13
  11   0  -1   63.97    1.93
 -11   0   1   61.21    2.22
  11   0   1   69.51    1.85
 -11   0   1   66.54    1.80
  11   0   1   67.18    1.88
 -11   0  -1   65.52    1.72
  11   0  -1   66.87    1.86
  11   0   2   53.85    1.66
  11   0   2   53.92    1.65
  11   0   2   54.27    1.44
 -11   0   2   54.04    1.67
  11   0  -2   54.98    1.70
  11   0   2   52.89    1.66
  11   0   2   55.28    1.64
 -11   0  -2   56.11    1.66
  11   0  -2   54.52    1.64
  11   0   2   53.89    1.40
 -11   0   2   54.35    1.65
  11   0  -2   54.24    1.70
 -11   0  -2   55.23    1.48
  11   0  -3   62.63    1.89
  11   0  -3   61.89    1.80
  11   0   3   59.79    1.64
 -11   0  -3   62.99    1.83
  11   0   3   63.64    1.85
 -11   0   3   63.50    1.81
  11   0  -3   62.67    1.86
  11   0   3   61.72    1.82
 -11   0   3   61.93    1.85
 -11   0  -3   60.79    1.59
  11   0   3   62.19    1.81
  11   0   3   62.88    1.84
  11   0   3   63.48    2.31
  11   0  -3   62.29    1.84
 -11   0  -3   62.16    1.77
 -11   0   3   61.60    1.54
  11   0  -4    0.02    0.28
 -11   0   4    0.23    0.35
  11   0  -4    0.07    0.30
 -11   0   4   -0.38    0.23
 -11   0   4    0.08    0.23
  11   0   4    0.52    0.27
  11   0   4   -0.03    0.41
 -11   0  -4   -0.05    0.25
  11   0  -4   -0.23    0.24
  11   0   4   -0.20    0.22
  11   0  -4    0.16    0.24
  11   0   4    0.46    0.39
  11   0   4   -0.12    0.24
 -11   0  -4    0.43    0.40
  11   0   4    0.41    0.31
 -11   0   4    0.17    0.25
  11   0   5   26.31    1.03
  11   0   5   25.14    1.10
  11   0  -5   24.33    1.00
  11   0  -5   24.82    1.15
 -11   0   5   24.82    1.02
  11   0  -5   25.04    1.16
 -11   0   5   25.23    0.99
 -11   0  -5   25.30    1.03
  11   0   5   25.63    1.31
 -11   0   5   24.76    1.07
 -11   0  -5   24.65    0.99
  11   0  -5   24.01    1.11
  11   0   5   27.50    1.11
  11   0   5   24.97    1.05
  11   0   5   23.74    1.06
 -11   0   5   24.89    1.09
 -11   0   5   25.49    1.06
  11   0   6   10.40    0.89
 -11   0  -6   11.12    0.79
  11   0  -6   11.31    0.71
 -11   0  -6   10.56    0.74
  11   0   6   11.66    0.73
  11   0  -6   11.80    0.79
  11   0  -6   11.49    0.86
 -11   0   6   10.83    0.77
 -11   0  -6   11.46    0.72
  11   0   6   11.33    0.76
  11   0  -6    9.64    0.86
 -11   0   6   10.51    0.76
  11   0   6   11.81    0.78
 -11   0   6   11.82    0.68
 -11   0   6    9.09    0.75
  11   0  -7   23.06    1.20
 -11   0  -7   22.05    1.09
  11   0   7   23.57    1.11
  11   0  -7   23.07    1.12
 -11   0   7   21.97    1.10
  11   0   7   22.19    1.21
 -11   0   7   23.44    1.08
 -11   0   7   23.10    0.97
  11   0  -7   20.00    1.86
 -11   0   8    0.11    0.45
  11   0  -8    1.21    0.59
  11   0   8    0.35    0.54
  11   0   8   -0.14    0.47
  11   0  -8   -0.04    0.58
 -11   0   8   -1.00    0.69
 -11   0  -8   -0.17    0.44
 -11   0   8    0.47    0.48
  11   0  -8   -0.17    0.55
  11   0   9    2.76    0.58
 -11   0  -9    5.01    0.81
  11   0   9    4.36    0.77
  11   0  -9    3.32    0.69
  11   0  -9    5.70    0.84
  11   0  -9    4.04    0.83
  11   0 -10    0.03    0.61
 -11   0 -10    1.17    0.66
 -11   0 -10   -0.20    0.53
  11   0  10   -0.13    0.62
 -11   0  10    0.36    0.51
  12   0   0   49.48    1.95
  12   0   0   56.25    1.67
 -12   0   0   56.44    2.03
 -12   0   0   56.47    1.71
  12   0   0   57.01    1.76
  12   0   0   57.50    1.73
  12   0  -1   17.10    0.83
  12   0  -1   16.85    0.83
  12   0   1   17.27    0.88
 -12   0  -1   18.09    0.84
  12   0   1   18.70    0.87
  12   0   1   17.63    0.84
  12   0  -1   18.11    0.88
  12   0  -1   15.93    0.82
  12   0   1   17.15    0.83
 -12   0  -1   17.31    0.82
 -12   0   1   16.67    0.87
 -12   0   1   17.57    0.87
  12   0  -2   -0.05    0.21
 -12   0   2    0.17    0.21
 -12   0  -2   -0.26    0.22
  12   0   2   -0.09    0.24
 -12   0   2   -0.07    0.21
 -12   0  -2   -0.06    0.31
  12   0  -2   -0.07    0.24
  12   0   2    0.05    0.21
  12   0  -2   -0.03    0.23
  12   0  -2    0.53    0.26
  12   0   2    0.22    0.23
  12   0   2   -0.15    0.25
  12   0   3   18.91    0.95
 -12   0  -3   18.95    0.83
  12   0  -3   19.43    0.94
 -12   0   3   19.49    0.93
  12   0  -3   19.36    0.95
  12   0  -3   18.72    0.91
  12   0   3   19.75    0.94
  12   0   3   19.62    0.91
 -12   0   3   19.93    0.93
 -12   0  -3   19.60    0.88
  12   0  -3   20.22    0.90
  12   0   3   18.89    0.90
 -12   0   3   19.48    0.89
  12   0   3   19.26    0.93
 -12   0  -3   18.61    0.91
  12   0   3   17.25    1.00
  12   0  -4   36.07    1.38
  12   0   4   37.27    1.37
 -12   0   4   34.16    1.33
 -12   0   4   35.12    1.33
  12   0   4   36.85    1.34
 -12   0  -4   35.73    1.33
 -12   0  -4   36.78    1.21
  12   0   4   34.85    1.23
 -12   0   4   35.99    1.32
  12   0   4   34.93    1.32
  12   0   4   36.94    1.33
  12   0  -4   34.23    1.35
  12   0  -4   35.77    1.28
  12   0  -4   37.00    1.40
 -12   0   5    6.32    0.63
  12   0  -5    7.05    0.67
  12   0  -5    6.67    0.75
  12   0   5    7.29    0.66
  12   0  -5    6.47    0.68
 -12   0  -5    5.72    0.64
 -12   0   5    6.98    0.60
  12   0  -5    7.13    0.61
 -12   0   5    5.95    0.65
 -12   0   5    6.94    0.63
  12   0   5    7.37    0.62
  12   0   5    6.48    0.69
  12   0   5    7.30    0.73
  12   0   5    6.36    0.64
 -12   0  -5    6.65    0.62
 -12   0   6    0.13    0.33
  12   0  -6    0.14    0.33
  12   0  -6    0.15    0.36
 -12   0  -6   -0.22    0.37
 -12   0  -6   -0.54    0.48
  12   0   6    0.71    0.46
  12   0   6    0.07    0.39
  12   0   6    0.14    0.32
 -12   0  -6    0.13    0.38
 -12   0   6    0.08    0.46
 -12   0   6   -0.19    0.32
  12   0  -6    0.45    0.42
  12   0  -6    0.03    0.37
  12   0   7    9.49    0.96
  12   0  -7    6.95    0.85
 -12   0   7    7.31    0.80
  12   0  -7    9.35    0.81
  12   0  -7    8.12    0.87
 -12   0  -7    9.67    0.83
 -12   0   7    8.19    0.76
  12   0   7    6.79    0.84
  12   0   8   10.31    1.24
 -12   0   8    9.66    0.88
  12   0  -8   11.56    0.90
 -12   0  -8   11.18    0.94
  12   0   8    8.57    0.91
 -12   0   8   12.53    0.95
  12   0  -8   12.03    1.07
  12   0  -8   11.13    0.98
  12   0  -9    1.72    0.59
 -12   0  -9    2.23    0.55
 -12   0   9    2.43    0.47
  12   0  -9    1.77    0.61
  13   0   0   -0.09    0.27
 -13   0   0    0.16    0.25
  13   0   0   -0.17    0.23
 -13   0   0   -0.09    0.35
  13   0   0    0.04    0.25
  13   0   0   -0.09    0.23
 -13   0  -1    1.20    0.33
 -13   0  -1    1.70    0.42
  13   0  -1    1.38    0.33
  13   0  -1    0.96    0.31
  13   0   1    2.23    0.42
  13   0  -1    2.23    0.38
  13   0   1    1.57    0.33
 -13   0   1    1.62    0.31
  13   0  -1    1.63    0.30
 -13   0   1    1.45    0.29
  13   0   1    1.88    0.33
  13   0   1    1.84    0.34
 -13   0  -2   56.05    1.80
 -13   0  -2   56.79    1.70
  13   0   2   57.08    1.74
  13   0   2   54.61    1.70
  13   0  -2   54.98    1.73
  13   0   2   55.16    1.79
 -13   0   2   56.08    1.78
  13   0  -2   56.78    1.76
 -13   0   2   55.96    1.81
  13   0   2   56.31    1.77
  13   0  -2   54.26    1.76
 -13   0  -2   53.33    1.73
 -13   0   2   56.00    1.67
  13   0  -2   55.31    1.80
 -13   0   3    1.13    0.33
  13   0   3    1.29    0.28
 -13   0  -3    1.06    0.31
 -13   0   3    0.95    0.34
  13   0   3    1.58    0.37
  13   0  -3    1.68    0.39
  13   0  -3    0.85    0.32
  13   0  -3    1.27    0.36
  13   0   3    1.15    0.30
  13   0  -3    1.35    0.36
 -13   0  -3    1.67    0.38
  13   0   3    1.08    0.31
 -13   0   3    1.26    0.31
 -13   0  -4    1.06    0.32
 -13   0   4    1.01    0.30
  13   0  -4    0.76    0.30
  13   0  -4    1.02    0.38
  13   0   4    0.67    0.31
  13   0  -4    0.73    0.37
  13   0   4    0.58    0.32
 -13   0  -4    0.91    0.30
 -13   0   4    0.69    0.34
 -13   0  -4    0.44    0.34
  13   0  -4    0.77    0.31
  13   0   4    0.27    0.34
 -13   0   4    0.23    0.26
  13   0   5    1.70    0.48
  13   0   5    0.43    0.40
  13   0  -5    1.20    0.38
  13   0  -5    0.55    0.37
 -13   0   5    1.31    0.35
  13   0   5    0.61    0.42
 -13   0  -5    1.11    0.36
 -13   0   5    0.38    0.38
 -13   0  -5    0.34    0.39
  13   0  -5    0.84    0.45
 -13   0   5    1.11    0.44
 -13   0   5    0.71    0.32
  13   0   5    1.20    0.33
  13   0   5    1.15    0.38
  13   0  -5    0.50    0.34
 -13   0  -6   19.75    1.07
  13   0   6   19.49    1.15
 -13   0   6   18.67    1.02
  13   0  -6   18.13    1.10
  13   0   6   18.66    1.00
  13   0  -6   18.63    1.06
 -13   0  -6   18.34    0.99
  13   0  -6   18.03    1.01
 -13   0   6   17.97    1.00
  13   0  -6   19.48    0.98
  13   0   6   17.28    0.98
  13   0  -7    0.54    0.49
  13   0  -7   -0.04    0.58
 -13   0  -7   -0.10    0.52
  13   0   7    1.64    0.54
  13   0  -7    0.63    0.74
 -13   0   7    0.82    0.43
  13   0   7    0.98    0.69
  13   0   8   -2.58    1.39
 -13   0  -8    1.00    0.55
  13   0  -8    0.39    0.59
 -13   0   8    0.93    0.44
  13   0  -8    1.36    0.51
 -13   0   8    1.17    0.56
  13   0   8    0.76    0.58
  13   0  -8   -0.35    0.68
 -13   0   9   -0.38    0.51
 -13   0  -9    0.82    0.57
  13   0   9   -0.04    0.69
  13   0  -9    0.71    0.66
  13   0  -9   -0.27    0.56
 -14   0   0   24.31    1.16
  14   0   0   26.38    1.11
 -14   0   0   26.15    0.99
 -14   0   0   25.38    1.11
  14   0   0   25.93    1.09
  14   0   0   24.29    1.13
  14   0   0   25.68    1.12
  14   0   1    1.08    0.32
 -14   0  -1    1.00    0.37
  14   0   1    0.90    0.34
  14   0   1    1.13    0.31
  14   0  -1    0.86    0.32
 -14   0   1    0.97    0.33
  14   0  -1    0.99    0.33
 -14   0  -1    0.37    0.27
 -14   0  -1    1.56    0.31
 -14   0   1    0.70    0.31
  14   0  -1    1.16    0.34
  14   0  -1    1.34    0.35
 -14   0   1    1.31    0.31
  14   0   1    0.90    0.29
 -14   0   2   -0.12    0.27
  14   0   2    0.01    0.28
  14   0  -2    0.57    0.33
  14   0  -2   -0.01    0.27
  14   0   2    0.57    0.29
 -14   0   2   -0.01    0.27
 -14   0  -2   -0.41    0.28
 -14   0   2   -0.28    0.29
  14   0  -2    0.59    0.34
 -14   0  -2    0.31    0.29
  14   0   2    0.04    0.28
  14   0  -2    0.04    0.26
  14   0   2    0.14    0.35
  14   0  -3    3.16    0.52
  14   0  -3    3.09    0.55
  14   0   3    3.21    0.52
 -14   0   3    2.65    0.41
 -14   0   3    3.06    0.52
 -14   0  -3    3.77    0.57
  14   0  -3    3.40    0.57
  14   0  -3    3.05    0.51
  14   0   3    4.27    0.62
  14   0   3    2.61    0.41
  14   0   3    3.38    0.51
 -14   0  -3    3.53    0.60
 -14   0   3    3.72    0.62
 -14   0   4   17.51    0.95
  14   0  -4   16.02    0.91
 -14   0   4   17.05    0.92
 -14   0  -4   16.31    0.85
  14   0   4   16.76    0.92
  14   0   4   16.36    0.96
  14   0   4   17.03    0.93
 -14   0   4   16.85    0.93
  14   0  -4   16.69    0.95
 -14   0  -4   16.56    0.92
  14   0  -4   16.79    0.99
 -14   0  -4   16.07    0.95
  14   0  -4   16.47    0.96
 -14   0   4   15.28    0.99
  14   0   5   -0.57    0.58
 -14   0   5   -0.26    0.41
 -14   0  -5   -0.31    0.45
  14   0   5    0.60    0.39
 -14   0  -5   -0.51    0.39
 -14   0   5   -0.11    0.46
  14   0  -5   -0.29    0.37
  14   0   5   -0.24    0.38
 -14   0   5   -0.06    0.35
  14   0  -5    0.30    0.40
  14   0  -5    0.10    0.37
 -14   0   6   -0.03    0.40
  14   0   6    0.00    0.43
  14   0  -6    0.36    0.40
 -14   0  -6    0.83    0.51
  14   0  -6    0.51    0.46
  14   0  -6    1.27    0.48
  14   0  -6    0.50    0.51
 -14   0   7    1.46    0.51
 -14   0  -7    3.07    0.61
  14   0  -7    2.39    0.62
 -14   0   7    2.29    0.50
  14   0  -7    1.98    0.50
 -14   0   8    5.75    1.01
 -14   0  -8    5.12    0.71
 -14   0   8    5.04    0.85
  14   0  -8    6.04    0.89
  14   0  -8    4.08    0.70
  15   0   0    0.13    0.29
 -15   0   0   -0.15    0.33
 -15   0   0    0.19    0.30
  15   0   0    0.51    0.30
  15   0   0   -0.57    0.32
  15   0   0    0.37    0.35
 -15   0   1    7.51    0.69
  15   0  -1    6.39    0.63
 -15   0  -1    7.93    0.78
  15   0   1    6.61    0.63
 -15   0   1    7.56    0.64
  15   0   1    7.45    0.65
 -15   0  -1    6.43    0.72
  15   0  -1    6.88    0.62
  15   0   1    7.19    0.69
  15   0  -1    7.58    0.72
  15   0   1    6.91    0.69
 -15   0   1    8.30    0.71
  15   0  -1    7.96    0.70
 -15   0  -1    7.28    0.66
 -15   0   2    3.88    0.67
  15   0  -2    3.88    0.53
  15   0   2    4.52    0.61
  15   0   2    4.49    0.63
  15   0   2    3.38    0.49
  15   0  -2    3.96    0.59
 -15   0   2    3.76    0.61
  15   0   2    5.17    0.60
 -15   0  -2    3.57    0.55
  15   0  -2    3.81    0.55
 -15   0   2    3.92    0.57
  15   0  -2    3.62    0.66
 -15   0  -2    4.83    0.63
 -15   0   3   10.89    0.87
  15   0  -3    9.83    0.76
 -15   0  -3    9.29    0.76
  15   0  -3    9.36    0.82
 -15   0   3    9.74    0.77
 -15   0  -3   10.45    0.88
 -15   0  -3   10.86    0.77
  15   0   3    9.63    0.81
  15   0   3   10.54    0.84
  15   0  -3   10.37    0.77
  15   0   3    9.22    0.71
 -15   0   3    9.46    0.74
  15   0   3    8.53    0.74
  15   0  -3    9.60    0.75
 -15   0  -4    0.23    0.42
  15   0  -4   -0.26    0.41
 -15   0   4    0.14    0.34
 -15   0  -4   -1.30    0.79
 -15   0   4    0.31    0.39
  15   0  -4    0.30    0.36
 -15   0  -4   -0.38    0.38
  15   0   4   -0.06    0.39
  15   0  -4    0.36    0.83
 -15   0   4    0.65    0.36
  15   0   4    0.03    0.38
  15   0   4    0.32    0.46
  15   0  -4    0.09    0.40
  15   0   5    1.60    0.45
 -15   0   5    2.08    0.48
  15   0  -5    2.32    0.57
 -15   0   5    1.82    0.46
  15   0  -5    2.22    0.47
  15   0  -5    1.72    0.59
 -15   0  -5    2.24    0.56
 -15   0  -5    1.78    0.49
  15   0  -5    1.66    0.46
 -15   0   5    1.56    0.58
  15   0   5    0.91    0.53
 -15   0   5    2.32    0.52
  15   0   5    1.26    0.48
 -15   0   6    1.31    0.46
  15   0  -6    0.49    0.62
  15   0  -6    1.35    0.61
  15   0  -6    0.76    0.72
  15   0  -6    0.68    0.42
 -15   0  -6    1.44    0.56
  15   0   6    0.40    0.48
 -15   0   6    0.71    0.48
 -15   0   7    4.61    0.85
  15   0  -7    4.58    0.79
 -15   0   7    4.65    0.66
 -15   0  -7    4.65    0.72
  15   0  -7    5.95    0.78
  15   0  -7    5.62    0.96
 -15   0   8   -1.47    0.76
  15   0  -8    1.17    0.73
 -15   0  -8   -0.62    0.64
 -15   0   8   -0.69    0.50
  15   0  -8    0.33    0.52
  16   0   0    0.52    0.36
 -16   0   0   -0.08    0.39
  16   0   0   -0.05    0.33
  16   0   0    0.16    0.41
 -16   0   0    0.45    0.37
  16   0   0    0.57    0.36
 -16   0  -1    6.40    0.69
  16   0   1    4.59    0.61
  16   0   1    5.17    0.62
  16   0   1    5.42    0.70
 -16   0   1    6.24    0.91
 -16   0   1    5.65    0.67
  16   0  -1    5.10    0.64
 -16   0  -1    7.49    0.92
  16   0   1    4.54    0.75
  16   0  -1    4.19    0.60
 -16   0   1    3.53    0.47
  16   0  -1    5.72    0.66
  16   0  -1    4.45    0.76
  16   0   2    0.08    0.34
 -16   0   2   -0.15    0.40
 -16   0  -2   -0.57    0.43
  16   0  -2    0.45    0.52
  16   0  -2   -0.03    0.37
  16   0   2   -0.33    0.39
 -16   0  -2    0.56    0.40
  16   0   2   -0.33    0.37
  16   0  -2   -0.38    0.37
  16   0   2    0.15    0.58
 -16   0  -2    0.48    0.36
  16   0  -2   -0.01    0.35
 -16   0   2   -0.32    0.34
  16   0  -3    1.94    0.46
  16   0  -3    1.61    0.45
 -16   0   3    2.04    0.45
 -16   0  -3    0.91    0.45
  16   0  -3    0.84    0.47
 -16   0  -3    2.12    0.42
 -16   0   3    2.02    0.49
 -16   0  -3    2.06    0.47
  16   0  -3    1.26    0.45
  16   0   3    1.48    0.47
  16   0   3    1.95    0.43
 -16   0   3    1.25    0.40
  16   0   3    1.41    0.48
 -16   0   4    0.56    0.49
 -16   0  -4   -0.02    0.54
  16   0  -4    0.65    0.50
  16   0   4    0.42    0.46
  16   0   4   -0.16    0.39
  16   0  -4   -0.65    0.43
 -16   0   4    0.71    0.41
 -16   0   4    0.04    0.51
  16   0  -4   -0.09    0.51
 -16   0   4   -0.36    0.52
  16   0  -4   -0.23    0.52
  16   0   4    0.26    0.46
 -16   0  -4   -0.25    0.42
 -16   0   5    4.87    0.74
  16   0  -5    6.00    0.83
  16   0  -5    6.04    0.83
 -16   0   5    4.50    0.60
  16   0   5    5.59    0.91
  16   0  -5    3.87    0.63
  16   0  -5    5.21    0.73
 -16   0   5    4.99    0.75
  16   0   5    6.52    0.77
 -16   0  -5    4.45    0.69
 -16   0  -5    4.69    0.81
  16   0   5    4.91    0.82
  16   0  -6    0.46    0.57
 -16   0   6    0.36    0.49
  16   0  -6    0.22    0.48
 -16   0  -6   -0.02    0.56
  16   0   6   -0.50    0.55
 -16   0   6   -0.20    0.47
  16   0  -6   -0.51    0.69
  16   0  -7    1.37    0.58
 -16   0  -7   -0.77    0.93
 -16   0   7    0.11    0.52
 -16   0   7    0.48    0.60
  17   0   0    1.24    0.40
  17   0   0    0.03    0.40
  17   0   0    1.01    0.43
 -17   0   0    0.77    0.41
 -17   0   0    0.48    0.40
 -17   0  -1   -0.08    0.41
 -17   0  -1   -0.16    0.47
  17   0  -1   -0.53    0.43
  17   0   1    0.72    0.43
 -17   0  -1   -0.01    0.44
 -17   0   1   -0.03    0.38
  17   0  -1   -0.54    0.48
 -17   0   1    0.11    0.49
 -17   0   1    0.32    0.39
  17   0  -1    0.19    0.37
  17   0  -1    0.14    0.40
  17   0   1    0.52    0.45
  17   0   1   -0.43    0.49
  17   0   1    0.41    0.40
 -17   0   1    0.23    0.52
  17   0  -2    7.22    0.82
  17   0  -2    9.46    0.98
 -17   0   2    8.64    0.91
 -17   0  -2    9.73    0.95
 -17   0   2   11.66    0.96
  17   0   2   10.16    1.08
  17   0   2    9.72    0.81
  17   0   2   10.78    0.85
  17   0  -2   10.88    0.88
  17   0   2    8.02    0.93
 -17   0   2    9.19    0.95
 -17   0  -2   10.56    0.96
 -17   0  -2    9.95    0.89
 -17   0   2   10.53    0.85
  17   0   3    0.43    0.54
 -17   0   3    0.63    0.50
  17   0  -3    1.90    0.61
 -17   0  -3    0.04    0.44
  17   0  -3   -0.46    0.44
  17   0  -3    0.70    0.46
 -17   0  -3   -0.27    0.51
  17   0   3    0.03    0.42
 -17   0   3    0.54    0.54
 -17   0   3    0.59    0.72
 -17   0   3   -0.27    0.38
  17   0  -3   -0.51    0.80
  17   0   3    1.26    0.68
 -17   0  -4   -0.55    0.49
  17   0   4    1.22    0.55
 -17   0   4   -0.59    0.51
  17   0  -4   -0.01    0.55
 -17   0  -4    0.89    0.63
  17   0   4    1.01    0.57
 -17   0   4   -0.66    0.48
  17   0   4    0.36    0.44
  17   0  -4    0.88    0.48
 -17   0   4   -0.09    0.41
  17   0  -4    0.09    0.45
  17   0  -4   -0.17    0.64
 -17   0   5    0.76    0.49
 -17   0   5    0.06    0.61
 -17   0   5   -0.09    0.51
  17   0  -5    1.29    0.59
  17   0   5    0.73    0.70
 -17   0  -5    0.34    0.57
  17   0   5   -0.71    0.52
  17   0  -5    1.43    0.46
  17   0  -5   -0.55    0.69
  17   0  -5    1.22    0.63
  17   0  -6    6.00    0.81
 -17   0   6    7.23    0.92
 -17   0  -6    8.75    1.06
  17   0  -6    6.72    0.79
  17   0   6    5.60    1.00
 -17   0   6    7.85    0.93
  18   0   0   18.72    1.14
 -18   0   0   20.11    1.22
  18   0   0   18.04    1.06
  18   0   0   17.81    1.01
 -18   0   0   20.10    1.24
  18   0   0   15.10    1.14
 -18   0   0   16.25    0.98
  18   0   1    1.62    0.57
  18   0   1    2.46    0.55
 -18   0   1    1.81    0.54
  18   0  -1    2.09    0.51
  18   0   1    3.17    0.54
  18   0  -1    1.03    0.54
 -18   0  -1    2.94    0.56
 -18   0   1    2.44    0.60
  18   0  -1    2.31    0.48
 -18   0  -1    3.82    0.63
  18   0  -1    2.37    0.53
  18   0   1    1.37    0.64
  18   0  -2   -0.27    0.46
 -18   0   2    0.21    0.59
 -18   0   2   -0.05    0.51
 -18   0  -2   -0.93    0.59
 -18   0   2   -0.29    0.42
  18   0  -2   -0.19    0.47
  18   0   2    0.52    0.59
 -18   0  -2    0.09    0.47
  18   0   2    0.60    0.44
 -18   0   3    0.21    0.63
  18   0   3   -0.89    0.56
 -18   0   3   -0.05    0.55
 -18   0  -3    0.39    0.71
  18   0  -3    0.65    0.69
  18   0  -3   -0.27    0.48
 -18   0   3    1.35    0.54
 -18   0  -3    0.81    0.52
 -18   0   3    1.33    0.46
  18   0   3    0.49    0.48
  18   0  -3   -0.02    0.53
 -18   0  -3    0.47    0.66
  18   0  -4   13.13    0.93
 -18   0   4   11.42    0.98
  18   0   4   12.15    0.91
  18   0  -4   14.93    1.04
 -18   0   4   13.06    0.92
  18   0  -4   12.59    1.02
 -18   0  -4    9.91    1.72
 -18   0  -4   12.46    1.00
  18   0   4   11.38    1.05
 -18   0   4   14.62    0.98
 -18   0   4   17.26    1.94
  18   0   5    2.30    0.67
 -18   0   5    2.96    0.60
 -18   0  -5    1.66    0.67
  18   0  -5    2.43    0.54
  18   0  -5    2.83    0.79
  18   0  -5    2.36    0.71
 -18   0  -5    1.33    0.65
 -19   0   0    0.30    0.51
  19   0   0    1.08    0.60
 -19   0   0    0.27    0.65
  19   0   0   -0.01    0.50
  19   0   0   -0.28    0.52
  19   0  -1    7.11    0.93
  19   0  -1    5.65    0.90
  19   0   1    6.00    0.78
 -19   0   1    6.60    0.97
 -19   0  -1    6.92    1.11
  19   0  -1    7.11    1.14
 -19   0  -1    5.22    0.98
  19   0   1    6.32    1.05
 -19   0   1    4.69    0.73
  19   0   1    7.70    0.91
 -19   0  -1    8.77    0.90
 -19   0   1    6.18    0.79
  19   0  -2    4.01    0.64
  19   0  -2    4.84    0.81
  19   0   2    4.19    0.69
 -19   0   2    3.83    0.60
 -19   0  -2    5.95    0.94
  19   0   2    3.70    0.56
  19   0  -2    4.54    0.69
 -19   0  -2    5.19    0.67
 -19   0   2    4.41    0.67
 -19   0   3    5.55    0.93
  19   0  -3    7.04    0.80
  19   0  -3    6.69    0.97
 -19   0  -3    3.80    0.63
  19   0  -3    3.51    0.75
  19   0   3    3.61    0.60
  19   0   3    6.65    0.96
 -19   0   3    6.14    0.83
 -19   0  -4    0.31    0.60
  19   0   4    1.55    0.79
 -19   0   4   -0.21    0.57
  19   0  -4   -0.86    0.65
 -19   0   4   -0.04    0.65
  19   0  -4   -0.19    0.54
 -20   0   0    3.15    0.63
 -20   0   0    1.64    0.67
  20   0  -1    2.05    0.60
 -20   0   1    3.00    0.62
  20   0  -1    4.25    0.65
 -20   0  -1    2.52    0.67
 -20   0  -1    3.14    0.66
  20   0   1    4.39    0.64
  20   0  -2   -0.07    0.62
  20   0   2    0.68    0.59
 -20   0  -2   -0.60    0.58
 -20   0   2    0.24    0.54
   0   1   1  355.11    6.21
   0  -1  -1  314.16    6.14
   0   1  -1  319.33    6.21
   0  -1   1  337.19    6.19
   0   1   1  306.44    6.18
   0   1   1  308.83    6.13
   0  -1  -1  313.35    6.13
   0  -1   1  338.58    6.19
   0  -1  -1  332.14    6.21
   0   1   1  319.98    6.14
   0  -1  -1  348.04    6.23
   0  -1   1  363.79    6.20
   0  -1   1  311.07    6.15
   0   1  -1  338.39    6.10
   0   1  -1  331.14    6.19
   0   1   1  335.38    6.20
   0  -1  -1  340.64    6.21
   0  -1   1  334.78    6.20
   0   1  -1  299.69    6.19
   0  -1   1  333.29    6.16
   0   1  -1  314.33    6.15
   0   1   1  319.88    6.21
   0   1   1  356.79    6.21
   0   1  -2    0.04    0.10
   0   1   2    0.07    0.10
   0  -1  -2    0.08    0.08
   0  -1  -2    0.08    0.09
   0  -1  -2    0.04    0.06
   0   1   2    0.02    0.08
   0  -1   2    0.01    0.08
   0  -1   2    0.09    0.08
   0   1   2    0.00    0.08
   0  -1   2    0.12    0.08
   0   1  -2    0.01    0.06
   0   1  -2   -0.01    0.07
   0   1   2    0.02    0.09
   0  -1   2    0.08    0.08
   0   1   2    0.06    0.08
   0   1  -2    0.06    0.08
   0  -1   2    0.22    0.06
   0  -1   2    0.06    0.07
   0  -1  -2    0.12    0.09
   0   1   3   74.41    1.74
   0  -1   3   74.12    1.68
   0  -1   3   75.03    1.69
   0  -1   3   72.13    1.47
   0  -1  -3   72.52    1.50
   0   1   3   72.82    1.69
   0   1   3   72.03    1.59
   0   1  -3   72.34    1.72
   0   1   3   76.36    1.70
   0  -1  -3   73.90    1.75
   0   1  -3   73.17    1.72
   0  -1   3   72.60    1.71
   0   1   3   74.53    1.70
   0   1  -3   72.54    1.64
   0  -1  -3   72.18    1.73
   0  -1   3   71.25    1.65
   0  -1  -3   71.28    1.65
   0  -1   4    0.16    0.20
   0   1   4    0.02    0.19
   0   1  -4    0.19    0.16
   0   1  -4    0.41    0.22
   0   1   4    0.36    0.20
   0   1   4    0.26    0.17
   0  -1   4    0.38    0.17
   0  -1  -4    0.18    0.18
   0  -1   4    0.34    0.13
   0   1   4    0.38    0.20
   0   1   4    0.08    0.16
   0  -1  -4    0.30    0.19
   0  -1  -4    0.26    0.18
   0  -1  -4    0.29    0.15
   0  -1   4    0.25    0.17
   0   1  -4    0.20    0.16
   0  -1  -5  130.02    3.10
   0   1  -5  128.66    3.03
   0  -1  -5  131.32    2.98
   0  -1   5  133.40    2.64
   0  -1   5  131.81    2.95
   0   1   5  136.21    3.03
   0  -1   5  132.91    3.01
   0   1  -5  133.77    2.87
   0  -1  -5  127.95    3.09
   0   1   5  135.26    2.79
   0  -1   5  132.87    3.01
   0   1  -5  133.36    3.10
   0   1   5  134.50    3.03
   0  -1  -5  138.31    2.73
   0   1   5  132.19    3.02
   0   1  -5  133.68    3.12
   0   1  -6   -0.15    0.19
   0  -1   6    0.07    0.20
   0  -1  -6    0.26    0.24
   0   1  -6   -0.07    0.24
   0  -1  -6    0.03    0.25
   0   1   6   -0.21    0.25
   0  -1  -6   -0.08    0.24
   0   1   6   -0.08    0.22
   0  -1   6    0.16    0.26
   0   1  -6   -0.11    0.24
   0   1   6    0.09    0.23
   0   1   6   -0.21    0.20
   0  -1   6   -0.23    0.20
   0   1   6    0.02    0.18
   0   1  -6    0.04    0.26
   0  -1  -6    0.03    0.17
   0  -1   6    0.08    0.27
   0   1   7    9.75    0.62
   0   1  -7    9.37    0.63
   0   1   7    8.92    0.60
   0   1  -7    9.83    0.62
   0  -1   7   10.61    0.64
   0   1   7    9.78    0.68
   0  -1  -7    9.57    0.75
   0  -1  -7    9.42    0.69
   0  -1  -7    8.75    0.66
   0   1  -7    9.27    0.66
   0  -1   7    9.00    0.60
   0  -1   7    9.37    0.70
   0  -1   7   10.06    0.68
   0   1  -7    9.64    0.68
   0   1   7    8.99    0.62
   0  -1  -8    0.05    0.26
   0   1  -8    0.61    0.29
   0   1  -8    0.12    0.25
   0   1   8   -0.19    0.25
   0  -1   8    0.17    0.23
   0   1  -8    0.05    0.24
   0  -1   8    0.12    0.26
   0   1   8    0.04    0.25
   0   1   8   -0.15    0.22
   0   1   8   -0.36    0.29
   0  -1   8    0.10    0.24
   0  -1  -8    0.65    0.30
   0  -1   8   -0.49    0.26
   0  -1  -8   -0.41    0.25
   0  -1  -9   29.98    1.40
   0   1   9   32.66    1.24
   0   1  -9   30.34    1.26
   0  -1   9   29.42    1.26
   0   1  -9   32.46    1.43
   0   1   9   31.33    1.29
   0  -1  -9   29.97    1.35
   0   1   9   30.04    1.39
   0   1  -9   29.37    1.34
   0  -1  -9   31.71    1.24
   0   1   9   33.20    1.33
   0  -1   9   31.93    1.21
   0  -1   9   30.53    1.36
   0  -1   9   31.66    1.30
   0   1 -10   -0.18    0.47
   0   1  10    0.40    0.35
   0   1 -10    0.29    0.40
   0  -1  10   -0.57    0.37
   0   1  10    0.05    0.47
   0  -1  10   -0.15    0.47
   0   1 -10    0.30    0.39
   0   1  10   -0.44    0.40
   0  -1  10   -0.14    0.34
   0  -1 -10   -0.13    0.43
   0  -1 -10    0.60    0.42
   0   1  10   -0.23    0.37
   0  -1  10    0.01    0.38
   0  -1 -10    0.04    0.48
   0   1  11   -0.96    0.62
   0   1 -11    1.18    0.52
   0   1  11   -0.07    0.47
   0  -1  11    0.72    0.62
   0   1 -11    0.22    0.49
   0  -1  11    1.15    0.55
   0   1 -11   -0.72    0.59
   0   1  11    0.36    0.45
   0  -1  11   -0.06    0.41
   0  -1 -11    1.41    0.51
   0   1  11    0.96    0.51
   0  -1 -11    0.57    0.62
   0  -1 -12    0.48    0.56
   0  -1  12   -0.29    0.67
   0   1  12   -0.75    0.64
   0   1 -12   -0.10    0.61
   0   1  12    0.39    0.51
  -1   1   0    0.10    0.05
   1   1   0    0.08    0.05
   1  -1   0    0.05    0.04
  -1   1   0    0.12    0.04
   1  -1   0    0.10    0.05
   1  -1   0    0.08    0.05
  -1   1   0    0.04    0.04
   1   1   0    0.04    0.04
   1  -1   0    0.08    0.05
  -1   1   0    0.06    0.05
   1   1   0    0.05    0.04
  -1   1   0    0.03    0.05
   1   1   0    0.08    0.05
   1   1   0    0.06    0.05
  -1  -1   0    0.08    0.04
   1  -1   0    0.02    0.03
  -1  -1   0    0.03    0.03
   1   1   0    0.02    0.03
   1  -1   0    0.08    0.05
   1  -1   0    0.06    0.04
  -1  -1   0    0.08    0.06
  -1   1   0    0.06    0.03
   1   1  -1  167.88    3.20
   1   1  -1  166.28    3.20
   1  -1   1  142.18    3.26
   1   1  -1  162.99    3.22
   1   1  -1  174.25    3.17
  -1   1   1  162.69    3.16
   1  -1   1  153.96    3.11
  -1   1   1  170.39    3.20
  -1   1   1  163.04    3.16
   1   1  -1  164.00    3.17
   1  -1   1  170.77    3.17
  -1   1   1  161.02    3.21
   1   1  -1  167.24    3.18
   1  -1   1  168.03    3.22
  -1  -1  -1  163.18    3.19
   1  -1   1  157.99    3.27
   1   1  -1  168.84    3.18
  -1   1   1  177.04    3.19
  -1  -1  -1  165.62    3.17
  -1   1   1  174.41    3.19
   1  -1   1  182.75    3.21
   1  -1   1  160.32    3.21
   1   1  -1  162.07    3.22
  -1   1   1  163.57    3.21
   1  -1   1  162.15    3.18
   1  -1  -1  161.61    3.16
   1   1   1  167.82    3.17
  -1  -1   1  162.04    3.18
   1  -1  -1  175.10    3.12
   1   1   1  153.32    3.18
   1  -1  -1  165.57    3.18
  -1   1  -1  159.26    3.22
   1   1   1  167.88    3.17
   1   1   1  170.16    3.15
   1   1   1  170.69    3.20
  -1   1  -1  163.67    3.18
  -1  -1   1  173.46    3.21
   1  -1  -1  175.19    3.21
  -1  -1   1  179.18    3.19
  -1   1  -1  158.90    3.09
   1   1   1  158.30    3.21
   1   1   1  177.94    3.23
   1   1   1  161.84    3.16
   1   1   1  155.57    3.30
  -1  -1   1  174.61    3.17
  -1   1  -1  162.39    3.17
  -1  -1   1  175.55    3.21
  -1  -1   1  166.30    3.19
   1  -1  -1  165.32    3.24
   1  -1   2   20.78    0.63
   1   1  -2   22.35    0.52
  -1   1   2   21.24    0.50
  -1   1   2   21.63    0.59
   1   1  -2   22.05    0.52
  -1   1   2   21.63    0.50
  -1   1   2   21.77    0.63
  -1   1   2   21.08    0.62
   1  -1   2   21.08    0.64
   1  -1   2   21.34    0.55
   1  -1   2   22.01    0.60
   1   1  -2   21.45    0.64
  -1   1   2   21.75    0.61
  -1  -1  -2   21.30    0.51
  -1   1   2   21.70    0.60
   1   1  -2   20.98    0.63
   1  -1   2   21.14    0.61
   1   1  -2   22.64    0.61
   1   1  -2   22.27    0.65
   1  -1   2   21.03    0.63
   1   1   2   20.73    0.65
   1  -1  -2   22.01    0.66
   1   1   2   22.02    0.57
   1   1   2   21.84    0.63
   1   1   2   21.65    0.63
  -1  -1   2   21.83    0.61
  -1  -1   2   21.08    0.60
  -1  -1   2   20.87    0.61
   1  -1  -2   21.72    0.50
   1  -1  -2   20.18    0.64
  -1   1  -2   21.61    0.61
  -1   1  -2   20.81    0.51
   1   1   2   20.97    0.62
  -1  -1   2   21.40    0.53
  -1   1  -2   21.84    0.52
   1  -1  -2   21.88    0.60
  -1  -1   2   21.32    0.52
  -1  -1   2   21.48    0.58
   1   1   2   21.34    0.50
   1   1   2   21.73    0.50
  -1  -1  -3  102.75    2.22
   1   1  -3  100.99    2.20
   1   1  -3  103.51    2.31
   1  -1   3  101.42    2.18
   1  -1   3  102.73    2.30
   1  -1   3  102.14    2.30
  -1   1   3  105.37    2.29
  -1   1   3  107.56    2.25
   1  -1   3  106.71    2.26
  -1   1   3  102.02    2.19
  -1  -1  -3  103.09    2.10
   1  -1   3  104.58    2.26
   1   1  -3  101.37    2.30
  -1   1   3  108.32    2.27
   1   1  -3  101.03    2.29
   1   1  -3  104.83    2.01
  -1   1   3  104.90    2.29
  -1  -1   3  105.03    2.25
   1   1   3  104.98    2.15
   1   1   3  103.48    2.26
  -1  -1   3  103.96    2.10
   1  -1  -3  103.18    2.24
   1   1   3  104.02    2.33
   1   1   3  103.77    2.27
  -1   1  -3  100.22    2.23
  -1  -1   3  102.72    2.25
  -1  -1   3  104.14    2.24
  -1   1  -3  102.92    2.29
   1  -1  -3  101.61    2.32
   1   1   3  104.33    2.27
   1  -1  -3  106.05    2.08
  -1  -1   3  106.55    2.23
  -1   1  -3  101.61    2.02
  -1  -1  -4    0.45    0.17
   1   1  -4    0.64    0.24
  -1   1   4    0.56    0.19
  -1  -1  -4    0.77    0.20
  -1   1   4    0.61    0.21
   1   1  -4    0.44    0.22
  -1   1   4    0.62    0.20
   1  -1   4    0.70    0.20
  -1   1   4    0.81    0.21
  -1  -1  -4    0.70    0.17
  -1   1   4    0.87    0.20
   1  -1   4    0.70    0.18
   1  -1   4    0.60    0.20
   1  -1   4    0.73    0.24
   1   1  -4    0.54    0.25
   1   1  -4    0.73    0.20
  -1  -1   4    0.61    0.20
   1   1   4    0.59    0.21
   1   1   4    0.79    0.16
   1  -1  -4    0.46    0.19
  -1   1  -4    0.62    0.19
   1   1   4    0.70    0.20
   1  -1  -4    0.74    0.22
   1   1   4    0.59    0.20
  -1  -1   4    0.72    0.19
   1  -1  -4    0.53    0.21
  -1  -1   4    0.62    0.17
  -1  -1   4    0.78    0.20
   1  -1  -4    0.72    0.17
   1   1   4    0.47    0.21
  -1   1  -4    0.61    0.22
  -1  -1   4    0.54    0.19
   1  -1   5   32.29    1.15
  -1  -1  -5   32.33    1.06
  -1  -1  -5   32.19    1.15
  -1   1   5   33.31    0.97
   1  -1   5   33.31    1.11
  -1   1   5   33.19    1.11
  -1   1   5   32.75    1.10
   1   1  -5   33.31    1.18
  -1  -1  -5   33.16    1.17
   1   1  -5   32.88    1.17
   1  -1   5   33.89    1.05
   1   1  -5   34.32    1.02
   1   1  -5   32.95    1.15
  -1   1   5   33.43    1.16
   1  -1   5   33.21    1.11
  -1   1   5   32.57    1.09
   1   1   5   33.73    1.11
   1   1   5   32.40    1.11
   1   1   5   33.43    0.92
  -1  -1   5   32.06    1.07
   1  -1  -5   33.48    0.88
  -1   1  -5   33.30    1.13
  -1   1  -5   33.58    1.01
   1   1   5   32.00    1.10
  -1  -1   5   31.35    1.12
   1  -1  -5   32.62    1.18
  -1   1  -5   32.16    1.16
   1  -1  -5   32.82    1.10
   1  -1  -5   33.43    1.19
  -1  -1   5   33.04    1.07
  -1  -1   5   33.95    0.88
   1   1   5   34.25    1.21
  -1  -1   5   32.67    1.09
  -1   1   6   26.33    1.05
   1  -1   6   27.37    1.08
   1  -1   6   27.67    1.01
   1  -1   6   27.96    1.10
  -1  -1  -6   28.99    1.11
   1  -1   6   27.48    1.13
   1   1  -6   26.90    1.15
   1   1  -6   28.19    1.09
  -1   1   6   27.87    1.07
  -1   1   6   27.88    0.91
  -1   1   6   26.80    1.06
  -1   1   6   26.74    1.07
   1   1  -6   26.65    1.14
  -1  -1  -6   29.30    0.86
  -1  -1  -6   28.81    1.16
   1   1  -6   28.23    0.94
  -1  -1  -6   27.58    1.05
   1   1   6   27.78    1.10
  -1  -1   6   27.78    1.06
   1   1   6   27.59    1.06
   1   1   6   26.72    1.15
  -1   1  -6   25.67    1.06
   1  -1  -6   27.16    1.05
  -1   1  -6   27.23    0.95
   1  -1  -6   27.36    1.16
  -1  -1   6   25.50    1.00
  -1  -1   6   27.62    1.05
  -1   1  -6   27.59    1.16
  -1   1  -6   28.39    1.09
   1   1   6   28.85    0.85
   1  -1  -6   24.89    0.94
  -1  -1   6   26.87    1.05
  -1  -1   6   27.25    1.07
   1   1   6   26.88    1.09
   1  -1  -6   27.22    1.08
   1  -1   7   24.68    1.04
  -1   1   7   24.89    1.07
  -1  -1  -7   23.64    1.07
  -1  -1  -7   25.30    1.08
   1  -1   7   24.89    1.03
   1   1  -7   24.34    1.02
  -1   1   7   24.08    1.01
   1  -1   7   24.56    1.10
   1   1  -7   24.03    0.96
  -1   1   7   24.47    0.89
  -1   1   7   24.76    1.02
  -1   1   7   24.66    0.99
   1   1  -7   24.15    1.09
   1  -1   7   25.10    1.03
   1   1  -7   23.53    1.07
  -1  -1   7   25.34    1.01
  -1   1  -7   26.07    1.03
  -1  -1   7   25.03    1.01
   1   1   7   24.02    1.01
   1   1   7   25.41    1.11
   1   1   7   25.14    1.04
  -1   1  -7   23.98    1.08
   1  -1  -7   24.78    1.09
   1   1   7   24.91    1.11
   1  -1  -7   24.91    1.09
  -1  -1   7   24.70    1.07
  -1   1  -7   24.84    1.08
   1  -1  -7   23.69    1.08
  -1   1  -7   26.24    0.98
  -1  -1   7   24.50    1.06
   1   1  -8    1.64    0.39
   1   1  -8    1.43    0.32
   1   1  -8    0.44    0.29
   1  -1   8    0.70    0.25
   1  -1   8    0.11    0.31
   1  -1   8    0.55    0.27
  -1  -1  -8    0.93    0.32
  -1  -1  -8    0.15    0.26
   1  -1   8    0.67    0.26
  -1  -1  -8    0.70    0.35
  -1   1  -8    0.94    0.28
  -1   1  -8    0.79    0.29
   1   1   8    0.84    0.27
   1  -1  -8    1.59    0.38
  -1  -1   8    1.01    0.32
  -1  -1   8    0.73    0.24
   1   1   8    0.60    0.25
  -1   1  -8    1.16    0.33
  -1  -1   8    1.35    0.31
  -1  -1   8    0.50    0.24
   1   1   8    0.84    0.26
   1   1   8    0.52    0.31
  -1   1   9    5.39    0.60
  -1  -1  -9    7.12    0.77
  -1   1   9    4.17    0.68
  -1   1   9    5.39    0.62
   1  -1   9    5.83    0.64
   1  -1   9    5.17    0.59
   1  -1   9    3.91    0.68
   1   1  -9    4.79    0.64
  -1   1   9    4.80    0.62
   1   1  -9    5.50    0.59
  -1  -1  -9    6.00    0.61
   1  -1   9    4.81    0.57
  -1  -1  -9    3.65    0.62
  -1  -1   9    4.44    0.58
   1  -1  -9    4.63    0.62
   1   1   9    4.85    0.76
   1  -1  -9    5.43    0.73
  -1   1  -9    5.54    0.60
   1   1   9    4.49    0.59
  -1  -1   9    5.64    0.67
   1   1   9    6.42    0.65
  -1  -1   9    5.20    0.60
  -1  -1   9    4.79    0.61
   1   1   9    5.00    0.57
   1  -1  -9    5.69    0.62
  -1   1  -9    4.89    0.62
  -1   1  -9    5.44    0.72
  -1  -1 -10    9.20    0.85
  -1   1  10    6.21    0.77
  -1   1  10    9.31    0.98
  -1  -1 -10    8.56    0.81
  -1   1  10    7.43    0.77
   1   1 -10   10.24    0.85
   1   1 -10    8.88    0.94
  -1  -1 -10    6.59    0.91
   1  -1  10    9.39    0.93
   1  -1  10    8.39    0.77
   1  -1  10    8.74    0.78
  -1   1  10    9.08    0.81
   1   1 -10    9.05    0.83
   1  -1  10    8.80    0.77
   1  -1 -10    8.16    0.84
  -1  -1  10    7.28    0.76
   1   1  10    6.07    0.78
  -1  -1  10    7.63    0.76
   1  -1 -10    6.10    0.92
  -1   1 -10    8.00    0.80
  -1   1 -10    8.79    0.99
   1   1  10    7.69    0.82
  -1  -1  10    9.22    0.81
  -1   1 -10    8.62    0.81
   1   1  10    9.65    0.80
   1   1  10    9.22    0.96
  -1  -1  10    8.39    0.96
   1  -1 -10    9.87    0.89
   1   1 -11    4.20    0.68
   1   1 -11    4.05    0.65
  -1  -1 -11    4.69    0.71
   1  -1  11    6.04    1.01
  -1  -1 -11    4.18    0.71
   1   1 -11    3.72    0.70
   1  -1  11    5.61    0.78
  -1   1  11    4.13    0.75
   1  -1  11    6.22    0.85
  -1   1  11    4.76    0.75
  -1   1  11    3.90    0.58
  -1  -1 -11    4.24    0.63
  -1   1 -11    3.88    0.70
   1   1  11    3.44    0.71
  -1  -1  11    6.19    0.79
  -1   1 -11    4.58    0.82
   1  -1 -11    5.47    0.88
   1   1  11    3.24    0.60
  -1   1 -11    6.27    0.87
   1  -1 -11    6.34    1.05
   1   1  11    4.01    0.72
  -1  -1  11    3.77    0.66
   1  -1 -11    4.71    0.72
  -1  -1  11    3.58    0.57
   1   1  11    6.03    0.79
  -1   1  12    0.91    0.90
   1  -1  12    0.38    0.51
   1  -1  12    1.70    0.62
  -1  -1 -12    0.27    0.60
   1   1 -12   -0.30    0.55
  -1   1  12    0.64    0.54
   1   1  12   -0.16    0.60
   1  -1 -12   -0.17    0.55
  -1  -1  12    0.92    0.55
  -1  -1  12   -0.98    0.83
  -2   1   0  426.80    7.99
   2   1   0  428.89    7.94
  -2   1   0  421.91    7.93
   2  -1   1    7.89    0.29
   2   1  -1    7.23    0.31
   2   1  -1    7.06    0.24
  -2   1   1    7.70    0.25
   2  -1   1    7.33    0.30
  -2   1   1    7.47    0.25
   2  -1   1    7.42    0.30
   2  -1   1    7.70    0.30
   2   1  -1    7.38    0.33
   2  -1   1    8.14    0.28
   2   1  -1    6.88    0.30
   2  -1   1    7.39    0.24
   2   1  -1    7.00    0.29
   2  -1   1    6.74    0.20
   2   1  -1    7.62    0.29
  -2   1   1    7.61    0.29
   2  -1   1    7.56    0.30
  -2   1   1    7.90    0.31
   2   1   1    7.98    0.28
   2   1   1    7.71    0.29
   2   1   1    7.77    0.28
  -2  -1   1    7.68    0.24
   2   1   1    7.92    0.29
  -2  -1   1    7.93    0.30
   2  -1  -1    7.00    0.29
   2  -1  -1    7.66    0.27
   2  -1  -1    7.48    0.32
   2   1   1    7.57    0.29
   2  -1  -1    7.46    0.32
   2   1   1    7.37    0.29
   2   1   1    7.45    0.28
   2   1   1    7.67    0.31
  -2  -1   1    7.72    0.23
   2   1   1    7.46    0.27
  -2  -1   1    8.01    0.28
   2  -1  -1    7.81    0.26
   2  -1   2    1.31    0.15
  -2   1   2    1.13    0.18
   2  -1   2    0.99    0.19
   2   1  -2    1.21    0.21
   2   1  -2    1.29    0.17
  -2   1   2    1.02    0.16
  -2   1   2    1.12    0.17
  -2   1   2    1.24    0.17
   2  -1   2    1.27    0.18
  -2   1   2    1.06    0.18
   2  -1   2    1.20    0.18
  -2   1   2    1.24    0.17
   2  -1   2    0.88    0.18
   2   1  -2    1.17    0.20
   2   1  -2    1.24    0.21
   2  -1   2    0.76    0.15
   2   1   2    1.55    0.21
  -2   1  -2    1.17    0.18
  -2  -1   2    1.10    0.18
  -2  -1   2    1.15    0.16
  -2   1  -2    1.17    0.17
   2   1   2    0.97    0.15
  -2  -1   2    1.27    0.15
   2   1   2    1.04    0.17
   2   1   2    0.98    0.18
   2   1   2    0.92    0.15
   2  -1  -2    1.39    0.22
  -2  -1   2    1.20    0.18
   2   1   2    0.91    0.15
   2  -1  -2    1.35    0.16
   2   1   2    1.33    0.20
  -2  -1   2    1.12    0.18
   2   1   2    1.08    0.18
   2   1   2    0.93    0.16
   2  -1  -2    1.22    0.20
   2   1   2    0.91    0.16
  -2   1   3   27.77    0.79
  -2   1   3   27.42    0.79
   2  -1   3   26.75    0.86
   2   1  -3   27.31    0.87
  -2   1   3   26.73    0.67
   2  -1   3   27.15    0.86
  -2   1   3   27.09    0.85
   2  -1   3   27.04    0.75
  -2   1   3   28.14    0.66
   2   1  -3   26.86    0.86
  -2   1   3   27.31    0.83
   2  -1   3   26.79    0.86
   2   1  -3   28.01    0.67
  -2   1   3   27.75    0.81
   2  -1   3   27.36    0.80
   2   1  -3   27.10    0.87
  -2   1   3   27.09    0.65
   2  -1   3   27.63    0.83
   2   1   3   28.15    0.89
   2   1   3   26.53    0.80
   2   1   3   27.05    0.65
  -2   1  -3   26.74    0.81
  -2  -1   3   28.38    0.84
   2  -1  -3   27.81    0.84
  -2  -1   3   27.80    0.74
  -2  -1   3   26.93    0.79
   2   1   3   27.59    0.85
   2   1   3   26.56    0.73
   2  -1  -3   27.01    0.69
   2   1   3   27.47    0.85
   2   1   3   27.39    0.84
   2  -1  -3   26.00    0.87
  -2  -1   3   27.67    0.82
   2   1   3   27.26    0.65
  -2   1  -3   26.90    0.68
   2  -1  -3   27.14    0.89
  -2  -1   3   27.61    0.77
   2  -1   4  159.19    3.54
  -2   1   4  158.92    3.49
  -2  -1  -4  162.95    3.28
   2   1  -4  169.66    3.39
  -2   1   4  165.88    3.38
   2   1  -4  164.27    3.53
  -2   1   4  163.50    3.43
   2  -1   4  159.23    3.48
  -2   1   4  162.15    3.46
   2   1  -4  163.39    3.56
  -2   1   4  161.48    3.49
   2   1  -4  164.27    3.56
  -2  -1  -4  165.94    3.45
   2  -1   4  168.13    3.37
   2  -1   4  162.55    3.46
  -2   1  -4  162.06    3.40
   2  -1  -4  166.32    3.48
   2   1   4  159.69    3.48
   2  -1  -4  163.68    3.23
   2  -1  -4  159.50    3.57
   2   1   4  160.42    3.57
  -2  -1   4  158.59    3.45
   2  -1  -4  160.92    3.57
  -2  -1   4  157.64    3.46
   2   1   4  160.55    3.44
   2   1   4  158.27    3.49
  -2   1  -4  162.66    3.50
  -2  -1   4  169.70    3.33
   2   1   4  168.21    3.28
  -2  -1   4  160.23    3.46
  -2   1  -4  166.62    3.14
  -2  -1   4  164.04    3.41
  -2   1   5    0.25    0.22
  -2   1   5    0.22    0.21
   2  -1   5    0.22    0.19
  -2   1   5    0.15    0.20
   2  -1   5   -0.05    0.23
  -2  -1  -5    0.27    0.23
   2   1  -5    0.02    0.19
  -2   1   5    0.42    0.24
   2   1  -5   -0.02    0.22
  -2   1   5    0.03    0.21
  -2  -1  -5    0.19    0.22
   2   1  -5    0.27    0.25
  -2  -1  -5    0.27    0.21
   2   1  -5    0.07    0.23
   2  -1   5    0.08    0.18
   2  -1   5    0.30    0.20
   2   1   5    0.45    0.28
  -2  -1   5    0.34    0.20
  -2   1  -5    0.25    0.22
   2  -1  -5    0.18    0.18
   2   1   5    0.17    0.23
  -2  -1   5    0.37    0.21
   2   1   5    0.17    0.20
  -2  -1   5    0.05    0.19
  -2  -1   5    0.33    0.20
   2  -1  -5    0.14    0.20
  -2   1  -5    0.16    0.21
  -2  -1   5   -0.07    0.18
   2  -1  -5    0.15    0.23
   2  -1  -5    0.10    0.26
   2   1   5    0.05    0.20
   2   1   5    0.21    0.19
   2  -1   6    1.89    0.35
   2  -1   6    1.66    0.36
  -2  -1  -6    2.15    0.43
  -2   1   6    2.22    0.39
   2   1  -6    2.89    0.44
  -2  -1  -6    1.85    0.36
  -2   1   6    2.50    0.44
  -2  -1  -6    2.20    0.32
  -2   1   6    2.53    0.45
   2   1  -6    1.85    0.39
   2  -1   6    2.08    0.37
  -2   1   6    2.28    0.33
   2  -1   6    2.27    0.37
  -2   1   6    2.01    0.44
   2   1  -6    2.06    0.48
  -2  -1  -6    2.07    0.34
   2   1  -6    2.08    0.34
   2   1   6    1.96    0.36
   2  -1  -6    1.61    0.39
   2  -1  -6    1.93    0.39
  -2  -1   6    2.67    0.49
  -2   1  -6    2.23    0.37
  -2  -1   6    2.93    0.50
   2   1   6    2.15    0.36
  -2   1  -6    2.30    0.36
   2   1   6    1.84    0.34
   2   1   6    1.95    0.35
   2  -1  -6    2.45    0.41
   2  -1  -6    2.27    0.31
  -2  -1   6    2.07    0.38
  -2  -1   6    2.06    0.30
   2   1   6    2.03    0.37
  -2   1  -6    1.89    0.48
  -2  -1   6    2.26    0.37
   2  -1   7    6.14    0.53
   2   1  -7    5.27    0.60
  -2  -1  -7    5.97    0.56
  -2   1   7    6.28    0.52
  -2  -1  -7    6.71    0.67
  -2  -1  -7    5.26    0.51
   2  -1   7    5.06    0.88
   2  -1   7    6.68    0.52
   2   1  -7    6.59    0.59
  -2   1   7    5.57    0.54
  -2   1   7    4.94    0.49
  -2   1   7    4.81    0.56
   2  -1   7    5.89    0.57
   2   1  -7    5.87    0.52
   2   1  -7    5.50    0.52
  -2   1   7    6.28    0.56
  -2  -1   7    5.26    0.60
  -2   1  -7    5.55    0.49
  -2  -1   7    6.38    0.53
   2   1   7    5.36    0.51
  -2   1  -7    6.15    0.56
  -2   1  -7    5.60    0.60
  -2   1  -7    5.88    0.55
   2   1   7    6.72    0.54
   2  -1  -7    5.59    0.59
   2  -1  -7    6.38    0.57
  -2  -1   7    5.16    0.54
   2   1   7    6.89    0.65
  -2  -1   7    5.68    0.51
   2   1   7    5.23    0.55
   2  -1   8   33.90    1.29
  -2   1   8   33.51    1.33
   2   1  -8   33.95    1.41
   2  -1   8   32.35    1.38
  -2  -1  -8   32.75    1.36
   2   1  -8   33.33    1.31
   2  -1   8   33.71    1.31
   2   1  -8   31.76    1.35
  -2   1   8   33.19    1.26
   2  -1   8   34.52    1.16
  -2  -1  -8   34.59    1.26
  -2   1   8   32.50    1.28
  -2   1   8   34.16    1.28
  -2  -1  -8   34.78    1.39
  -2   1  -8   31.69    1.36
   2   1   8   33.78    1.30
   2   1   8   33.54    1.31
  -2   1  -8   32.51    1.36
   2   1   8   33.66    1.20
  -2   1  -8   34.05    1.29
   2  -1  -8   34.86    1.28
  -2  -1   8   32.68    1.31
   2   1   8   32.16    1.37
  -2  -1   8   33.66    1.25
  -2  -1   8   32.98    1.28
  -2  -1   8   34.33    1.26
   2  -1  -8   32.60    1.38
   2  -1  -8   34.71    1.42
  -2   1   9   -0.06    0.34
   2  -1   9   -0.20    0.37
   2  -1   9   -0.11    0.30
  -2   1   9    0.10    0.30
   2  -1   9    0.08    0.28
  -2   1   9    0.34    0.39
  -2  -1  -9    0.28    0.37
   2   1  -9    0.23    0.32
   2   1  -9    0.52    0.34
   2  -1   9   -0.20    0.33
  -2   1   9   -0.16    0.29
   2   1  -9    0.25    0.39
  -2  -1  -9   -0.17    0.35
  -2  -1  -9    0.34    0.32
  -2  -1   9    0.45    0.41
  -2   1  -9    0.00    0.32
  -2  -1   9    0.03    0.30
   2   1   9    0.21    0.29
  -2  -1   9    0.30    0.32
   2   1   9    0.53    0.33
   2   1   9   -0.04    0.39
   2   1   9    0.65    0.35
  -2  -1   9    0.40    0.29
   2  -1  -9    0.02    0.33
   2  -1  -9    0.77    0.33
  -2   1  -9    0.00    0.31
  -2   1  -9    0.53    0.38
   2  -1  -9   -0.41    0.35
  -2   1  10    2.08    0.53
  -2  -1 -10    1.60    0.44
  -2  -1 -10    1.36    0.45
   2  -1  10    1.16    0.39
   2  -1  10    0.30    0.37
   2   1 -10    1.16    0.44
   2  -1  10    1.55    0.50
  -2   1  10    0.76    0.44
  -2   1  10    1.20    0.39
   2   1 -10    1.94    0.48
  -2   1  10    0.93    0.39
  -2  -1 -10    1.11    0.51
   2   1 -10    1.12    0.57
   2  -1 -10    0.88    0.42
  -2  -1  10    1.44    0.42
   2   1  10    0.83    0.47
  -2  -1  10    0.47    0.39
   2  -1 -10    0.60    0.44
  -2   1 -10    1.55    0.48
   2   1  10    1.15    0.43
   2   1  10    0.55    0.42
  -2  -1  10    0.80    0.45
   2  -1 -10    1.24    0.47
   2   1  10    1.08    0.37
  -2   1 -10    1.20    0.51
  -2  -1  10    0.89    0.55
  -2   1 -10    0.62    0.41
   2   1 -11    0.78    0.52
  -2   1  11    0.40    0.49
   2  -1  11    1.08    0.64
  -2   1  11   -0.07    0.68
   2   1 -11    1.58    0.51
   2  -1  11    1.40    0.52
  -2   1  11    2.02    0.47
  -2   1  11    1.60    0.52
  -2  -1 -11    0.26    0.61
   2   1 -11    1.72    0.61
  -2  -1 -11    0.35    0.57
  -2  -1 -11    1.48    0.55
  -2  -1  11    0.63    0.45
  -2  -1  11    2.14    0.74
   2   1  11    0.98    0.45
  -2  -1  11    0.29    0.51
   2  -1 -11    1.41    0.68
  -2  -1  11    1.61    0.51
   2  -1 -11    1.56    0.55
  -2   1 -11    1.58    0.56
   2   1  11    1.69    0.65
   2   1  11    1.75    0.51
  -2   1 -11   -0.05    0.61
  -2   1 -11    0.92    0.53
   2  -1  12    4.65    0.67
  -2   1  12    2.96    0.59
   2  -1  12    3.32    0.79
  -2  -1 -12    3.53    0.77
   2   1 -12    3.34    0.68
   2  -1 -12    4.31    0.67
  -2   1 -12    5.81    0.99
  -2  -1  12    5.56    0.96
   2   1  12    5.27    0.80
   3   1   0    0.09    0.07
   3   1   0    0.04    0.07
   3   1   0    0.16    0.08
   3  -1   0   -0.02    0.08
  -3   1   0    0.17    0.09
   3   1   0    0.05    0.10
   3  -1   0    0.16    0.08
   3   1   0    0.13    0.09
  -3   1   0    0.04    0.06
   3  -1   0    0.06    0.06
   3  -1   0    0.10    0.05
  -3   1   0   -0.02    0.06
   3  -1   0    0.08    0.09
   3   1   0    0.00    0.08
   3  -1   0   -0.04    0.08
  -3  -1   0    0.17    0.07
   3  -1   1   44.85    1.10
  -3   1   1   46.55    1.11
   3   1  -1   45.26    0.95
   3   1  -1   46.87    1.09
  -3   1   1   48.88    0.99
   3  -1   1   48.39    1.06
   3   1  -1   47.50    1.10
   3   1  -1   45.76    1.11
   3  -1   1   44.87    1.10
   3  -1   1   45.44    0.98
   3   1  -1   46.16    1.12
   3   1  -1   46.25    1.08
   3  -1   1   45.95    1.11
   3   1  -1   47.24    1.11
   3  -1   1   48.45    1.04
  -3   1   1   47.10    1.08
   3   1   1   46.26    1.06
  -3  -1   1   46.22    0.94
  -3  -1   1   48.03    1.05
   3   1   1   47.02    1.06
  -3  -1   1   47.01    1.11
   3  -1  -1   44.86    0.97
   3  -1  -1   46.19    1.14
   3  -1  -1   47.38    1.11
   3   1   1   46.89    1.10
   3  -1  -1   47.51    1.07
   3   1   1   47.84    1.09
   3   1   1   49.27    1.08
   3  -1  -1   44.01    1.13
   3  -1  -1   46.89    0.97
  -3  -1   1   47.30    0.95
   3   1   1   47.05    1.08
   3   1   1   47.07    1.06
   3   1   1   46.44    1.08
   3   1   1   48.16    1.05
   3   1   1   47.09    1.07
   3   1   1   47.54    1.10
   3   1  -3   23.59    0.75
  -3   1   3   24.08    0.74
   3  -1   3   24.80    0.76
  -3   1   3   24.38    0.77
   3   1  -3   24.28    0.66
  -3   1   3   24.82    0.66
  -3   1   3   25.12    0.67
   3   1  -3   24.02    0.82
   3   1  -3   24.27    0.67
  -3   1   3   24.31    0.74
  -3   1   3   23.23    0.79
   3   1  -3   24.29    0.83
   3  -1   3   23.31    0.81
   3  -1   3   22.93    0.79
   3   1  -3   24.12    0.82
   3  -1   3   23.50    0.68
  -3   1   3   23.44    0.73
   3  -1   3   24.48    0.78
   3  -1   3   23.06    0.80
  -3  -1   3   24.51    0.73
   3   1   3   24.03    0.80
   3   1   3   24.06    0.68
   3  -1  -3   22.67    0.84
   3   1   3   24.92    0.81
   3   1   3   24.32    0.66
   3  -1  -3   23.93    0.85
   3   1   3   23.97    0.79
  -3  -1   3   24.25    0.76
   3  -1  -3   24.19    0.68
  -3  -1   3   21.60    0.75
  -3   1  -3   23.86    0.68
  -3   1  -3   23.82    0.68
  -3  -1   3   23.56    0.71
  -3   1  -3   23.07    0.77
   3   1   3   24.04    0.66
   3   1   3   23.43    0.78
   3  -1  -3   24.11    0.79
   3   1   3   25.01    0.85
   3   1   3   23.77    0.74
  -3   1   4    0.38    0.18
  -3   1   4    0.56    0.16
   3  -1   4    0.40    0.21
  -3   1   4    0.41    0.15
  -3   1   4    0.48    0.18
   3  -1   4    0.45    0.23
   3  -1   4    0.46    0.18
  -3   1   4    0.62    0.22
   3   1  -4    0.52    0.23
   3   1  -4    0.66    0.21
   3   1  -4    0.45    0.24
  -3   1   4    0.31    0.19
   3   1  -4    0.43    0.23
  -3  -1  -4    0.38    0.20
   3  -1   4    0.44    0.20
   3   1  -4    0.45    0.15
   3  -1   4    0.51    0.24
  -3   1   4    0.29    0.18
   3   1   4    0.39    0.20
  -3  -1   4    0.29    0.17
  -3  -1   4    0.45    0.18
  -3   1  -4    0.24    0.15
  -3  -1   4    0.49    0.17
   3  -1  -4    0.61    0.19
  -3  -1   4    0.24    0.18
  -3  -1   4    0.37    0.17
   3   1   4    0.69    0.25
   3  -1  -4    0.40    0.19
   3  -1  -4    0.28    0.21
   3   1   4    0.40    0.19
  -3   1  -4    0.47    0.20
  -3   1  -4    0.37    0.17
   3   1   4    0.36    0.21
   3   1   4    0.37    0.19
   3  -1  -4    0.48    0.23
   3   1  -5   15.32    0.78
  -3   1   5   15.53    0.77
  -3   1   5   15.74    0.68
   3  -1   5   15.44    0.75
   3  -1   5   15.43    0.65
  -3  -1  -5   15.74    0.63
   3  -1   5   15.70    0.81
  -3   1   5   15.64    0.75
  -3   1   5   15.80    0.71
   3   1  -5   15.44    0.77
  -3   1   5   15.57    0.73
   3   1  -5   16.59    0.83
  -3  -1  -5   15.52    0.73
   3   1  -5   15.80    0.68
   3  -1   5   15.47    0.74
  -3  -1   5   14.86    0.72
   3   1   5   16.02    0.71
  -3   1  -5   15.98    0.76
  -3  -1   5   16.15    0.74
  -3  -1   5   15.96    0.63
   3  -1  -5   15.18    0.83
  -3   1  -5   15.54    0.70
  -3  -1   5   15.80    0.70
   3  -1  -5   16.26    0.60
   3  -1  -5   14.96    0.73
  -3  -1   5   16.01    0.74
   3   1   5   16.07    0.84
   3   1   5   15.97    0.78
   3   1   5   15.62    0.74
   3   1   5   16.20    0.58
  -3   1   6  150.56    3.49
   3   1  -6  152.27    3.58
  -3   1   6  145.70    3.42
  -3  -1  -6  151.78    3.16
  -3  -1  -6  154.24    3.55
   3  -1   6  148.14    3.49
  -3   1   6  136.88    3.81
   3   1  -6  150.45    3.59
   3  -1   6  148.46    3.57
   3  -1   6  151.71    3.28
   3  -1   6  141.88    3.49
   3   1  -6  150.83    3.24
   3   1  -6  153.94    3.54
  -3  -1  -6  151.25    3.40
  -3   1   6  155.82    3.28
  -3   1   6  147.95    3.38
  -3   1  -6  150.21    3.48
   3   1   6  149.61    3.51
  -3  -1   6  152.88    3.18
   3  -1  -6  149.02    3.61
  -3  -1   6  148.50    3.37
   3   1   6  152.17    3.39
   3   1   6  150.49    3.04
  -3  -1   6  144.47    3.67
  -3  -1   6  147.56    3.47
   3  -1  -6  151.18    3.07
   3   1   6  148.01    3.58
  -3  -1   6  148.80    3.44
   3   1   6  151.07    3.49
   3  -1  -6  156.58    3.61
   3  -1  -6  148.46    3.45
  -3   1  -6  151.89    3.30
  -3   1   7    6.56    0.57
   3   1  -7    7.43    0.62
   3  -1   7    6.91    0.58
  -3   1   7    8.03    0.54
   3   1  -7    6.88    0.61
   3   1  -7    6.73    0.59
   3  -1   7    6.74    0.63
  -3   1   7    6.62    0.96
   3  -1   7    6.88    0.55
   3   1  -7    7.61    0.59
   3  -1   7    7.14    0.63
  -3  -1  -7    7.41    0.60
  -3   1   7    7.25    0.63
  -3   1   7    6.79    0.55
  -3  -1  -7    6.62    0.59
  -3  -1   7    7.09    0.55
   3   1   7    7.40    0.64
  -3   1  -7    6.22    0.57
  -3  -1   7    6.45    0.52
  -3   1  -7    7.80    0.57
   3   1   7    6.52    0.66
  -3  -1   7    5.87    1.00
  -3  -1   7    6.59    0.61
   3  -1  -7    7.36    0.60
   3   1   7    6.80    0.57
  -3  -1   7    6.22    0.56
  -3   1  -7    7.21    0.66
   3   1   7    7.46    0.57
   3  -1  -7    7.64    0.65
   3  -1  -7    7.25    0.55
   3  -1   8   -0.03    0.30
  -3  -1  -8    0.61    0.31
  -3   1   8    0.31    0.35
  -3   1   8    0.36    0.30
   3   1  -8    0.55    0.27
  -3  -1  -8    0.29    0.34
  -3   1   8    0.62    0.27
   3  -1   8    0.25    0.27
   3  -1   8    0.82    0.30
   3   1  -8    0.36    0.33
  -3  -1  -8    0.63    0.29
   3   1  -8    0.41    0.34
  -3   1   8    0.44    0.25
   3  -1   8    0.18    0.24
   3   1   8    0.29    0.26
   3   1   8    0.50    0.32
   3  -1  -8   -0.14    0.30
  -3  -1   8    0.70    0.25
  -3  -1   8    0.47    0.29
   3   1   8    0.26    0.25
  -3   1  -8    0.42    0.27
   3  -1  -8    0.75    0.29
  -3   1  -8    0.42    0.29
  -3  -1   8    0.32    0.24
  -3   1  -8    0.39    0.33
   3  -1  -8    0.30    0.29
  -3  -1   8    0.13    0.31
   3   1   8    0.54    0.27
   3  -1   9    2.61    0.48
  -3  -1  -9    4.02    0.59
   3  -1   9    3.56    0.57
  -3   1   9    2.90    0.50
   3   1  -9    3.58    0.62
   3   1  -9    2.64    0.56
  -3   1   9    2.65    0.47
  -3  -1  -9    2.77    0.56
  -3  -1  -9    2.56    0.50
   3  -1   9    3.34    0.56
  -3   1   9    1.94    0.38
  -3   1   9    2.27    0.42
   3  -1   9    2.60    0.52
   3  -1  -9    2.46    0.45
   3   1   9    4.07    0.59
   3  -1  -9    2.70    0.47
  -3   1  -9    2.52    0.44
   3  -1  -9    4.26    0.65
  -3   1  -9    2.32    0.45
   3   1   9    1.74    0.40
  -3  -1   9    3.46    0.53
   3   1   9    2.29    0.40
   3   1   9    2.54    0.50
  -3   1  -9    3.38    0.55
  -3   1  10   19.67    1.03
  -3   1  10   17.08    1.02
   3   1 -10   18.08    1.10
  -3  -1 -10   20.17    1.02
  -3  -1 -10   17.64    1.08
  -3   1  10   15.60    1.00
  -3   1  10   17.47    1.17
   3  -1  10   17.38    1.17
   3   1 -10   18.28    1.15
   3   1 -10   15.93    1.04
  -3  -1 -10   16.08    1.17
   3  -1  10   17.84    1.05
   3  -1  10   17.87    1.00
   3   1  10   16.77    1.02
  -3  -1  10   19.62    1.06
   3   1  10   19.85    1.22
   3  -1 -10   19.55    1.17
  -3   1 -10   17.75    1.11
   3  -1 -10   17.85    1.10
  -3  -1  10   18.73    1.15
   3  -1 -10   17.74    1.06
   3   1  10   16.50    0.95
   3   1  10   17.79    1.11
  -3  -1  10   16.94    0.99
  -3   1 -10   18.02    1.03
  -3  -1  10   17.04    1.00
  -3   1 -10   16.91    1.16
   3  -1  11    1.78    0.52
  -3  -1 -11    1.51    0.52
  -3   1  11    1.70    0.59
  -3  -1 -11    1.05    0.57
   3   1 -11    0.04    0.51
  -3   1  11    1.36    0.48
   3   1 -11    0.90    0.50
   3  -1  11    2.51    0.64
   3   1 -11    1.01    0.58
  -3   1  11    0.87    0.49
  -3  -1 -11    0.47    0.63
  -3  -1  11    1.76    0.52
  -3  -1  11    1.60    0.59
   3   1  11    0.67    0.51
  -3   1 -11    1.16    0.53
  -3   1 -11    2.14    0.68
  -3  -1  11    3.39    0.79
   3   1  11    2.30    0.50
  -3   1 -11    1.81    0.55
   3  -1 -11    1.41    0.57
   3  -1 -11    1.48    0.47
  -3  -1 -12    1.54    1.12
  -3   1 -12   -1.56    1.02
   3  -1 -12    1.60    0.80
  -4   1   0   62.02    1.30
   4  -1   0   58.54    1.59
  -4  -1   0   69.39    1.38
   4   1   0   65.75    1.43
  -4  -1   0   63.97    1.30
   4  -1   0   66.01    1.29
  -4   1   0   67.23    1.39
   4   1   0   65.49    1.48
  -4   1   0   65.85    1.47
   4  -1   0   63.13    1.30
   4   1   0   66.10    1.43
   4  -1   0   63.98    1.49
   4   1   0   63.69    1.50
   4   1  -1   95.27    2.09
   4  -1   1   92.96    1.88
   4  -1   1   91.91    2.06
   4  -1   1   93.08    2.07
   4  -1   1   99.10    1.96
   4   1  -1   96.48    2.05
   4   1  -1   95.78    2.05
   4  -1   1   99.00    1.99
   4  -1   1   95.69    2.07
   4  -1   1   94.69    2.07
   4   1  -1   94.20    2.10
   4   1  -1   96.36    2.08
  -4   1   1   96.98    2.03
  -4   1   1   97.92    2.08
  -4   1   1   96.66    1.88
   4  -1  -1   96.62    2.04
   4   1   1   88.94    2.14
   4   1   1   99.65    2.01
  -4  -1   1   97.85    1.97
   4   1   1   95.15    2.01
   4  -1  -1   96.42    2.11
   4  -1  -1   93.15    2.10
  -4  -1   1   95.65    2.07
   4  -1  -1   98.11    1.85
   4  -1  -1   95.49    2.08
   4   1   1   96.57    2.09
   4   1   1   95.07    2.02
   4  -1  -1   93.39    1.84
   4   1   1   95.13    2.04
   4   1   1   86.61    2.15
   4   1   1   97.64    1.97
   4   1   1   97.74    1.99
   4   1   1   96.15    2.02
   4  -1   2    0.34    0.13
   4   1  -2    0.35    0.16
   4  -1   2    0.39    0.15
   4   1  -2    0.27    0.16
   4  -1   2    0.53    0.12
   4  -1   2    0.39    0.15
   4   1  -2    0.61    0.18
  -4   1   2    0.43    0.16
   4  -1   2    0.58    0.16
   4  -1   2    0.42    0.14
   4   1  -2    0.40    0.15
  -4   1   2    0.40    0.13
   4  -1   2    0.46    0.18
   4   1  -2    0.33    0.17
  -4   1   2    0.48    0.14
   4   1  -2    0.41    0.14
   4  -1   2    0.46    0.15
  -4   1   2    0.41    0.11
   4   1   2    0.27    0.14
   4   1   2    0.56    0.16
   4   1   2    0.24    0.13
   4   1   2    0.50    0.17
   4   1   2    0.39    0.15
   4   1   2    0.28    0.16
   4  -1  -2    0.47    0.16
   4   1   2    0.37    0.14
   4   1   2    0.38    0.14
   4   1   2    0.52    0.15
   4  -1  -2    0.43    0.14
   4  -1  -2    0.36    0.17
   4   1   2    0.58    0.18
   4   1   2    0.32    0.15
  -4  -1   2    0.49    0.10
  -4  -1   2    0.40    0.14
  -4  -1   2    0.61    0.16
  -4  -1   2    0.43    0.16
   4  -1  -2    0.29    0.13
   4   1  -3   88.54    2.08
   4   1  -3   90.89    2.08
  -4   1   3   93.61    2.04
  -4   1   3   93.32    1.99
   4  -1   3   92.75    1.94
   4   1  -3   91.23    2.17
  -4   1   3   91.42    2.14
   4   1  -3   91.79    2.17
   4  -1   3   91.49    2.04
   4   1  -3   90.88    1.99
   4  -1   3   93.33    2.10
  -4   1   3   92.64    1.97
   4  -1   3   92.08    2.14
   4  -1   3   92.99    2.15
  -4   1   3   90.89    2.00
   4  -1   3   91.26    2.16
   4  -1   3   92.27    2.14
  -4   1   3   93.79    2.12
   4   1  -3   89.19    2.16
   4   1   3   94.65    2.18
   4   1   3   90.29    2.09
   4   1   3   92.48    2.13
  -4  -1   3   94.48    2.07
   4  -1  -3   87.96    2.19
   4   1   3   92.69    2.11
   4   1   3   93.78    2.09
   4  -1  -3   92.13    2.02
   4   1   3   92.25    2.10
  -4  -1   3   93.37    1.95
   4   1   3   91.88    2.05
   4   1   3   92.53    2.12
  -4  -1   3   89.63    1.97
   4   1   3   92.64    2.04
  -4  -1   3   91.99    2.07
  -4   1  -3   94.62    2.02
   4  -1  -3   90.91    2.14
   4   1   3   92.15    2.00
   4  -1  -3   93.21    2.22
  -4  -1   3   89.29    2.13
  -4   1   4    4.83    0.37
  -4   1   4    5.05    0.42
  -4   1   4    4.36    0.39
   4  -1   4    4.76    0.43
   4  -1   4    4.64    0.36
   4   1  -4    4.51    0.38
   4   1  -4    4.96    0.46
  -4   1   4    5.53    0.39
   4  -1   4    4.41    0.46
  -4   1   4    4.77    0.40
  -4   1   4    5.16    0.34
   4  -1   4    4.40    0.41
   4  -1   4    4.68    0.45
   4   1  -4    4.62    0.45
   4  -1   4    4.60    0.45
   4   1  -4    4.66    0.48
  -4   1   4    4.88    0.43
   4   1   4    4.77    0.43
   4   1   4    4.65    0.42
   4  -1  -4    4.36    0.47
   4   1   4    5.17    0.45
  -4  -1   4    4.21    0.42
   4  -1  -4    4.67    0.46
  -4   1  -4    4.63    0.43
  -4   1  -4    4.95    0.35
  -4   1  -4    4.35    0.41
  -4  -1   4    4.72    0.39
  -4  -1   4    4.79    0.38
   4  -1  -4    4.46    0.35
  -4  -1   4    4.32    0.37
   4   1   4    5.43    0.42
   4   1   4    5.04    0.34
  -4  -1   4    4.69    0.41
   4   1   4    4.96    0.48
   4  -1  -4    4.91    0.47
   4   1  -5   30.95    1.18
   4  -1   5   32.02    1.47
  -4  -1  -5   30.90    0.82
  -4   1   5   30.42    1.06
  -4   1   5   30.99    1.01
   4   1  -5   30.09    1.16
   4  -1   5   32.08    0.96
   4   1  -5   31.07    1.15
  -4   1   5   31.42    1.03
   4  -1   5   30.34    1.07
  -4  -1  -5   31.86    0.99
  -4   1   5   30.08    1.05
  -4  -1  -5   30.83    0.82
  -4  -1  -5   30.53    1.07
  -4   1   5   31.81    1.14
   4   1  -5   30.78    1.00
   4  -1   5   30.34    1.10
  -4   1  -5   31.15    1.04
   4   1   5   31.78    0.88
   4   1   5   31.36    1.11
  -4  -1   5   31.07    1.05
  -4   1  -5   31.26    0.84
  -4  -1   5   31.33    1.07
   4   1   5   31.48    1.04
   4  -1  -5   30.71    0.90
   4  -1  -5   30.63    1.20
  -4   1  -5   31.69    0.85
   4  -1  -5   29.14    1.07
  -4  -1   5   31.37    1.00
  -4  -1   5   31.80    1.12
   4   1   5   29.94    1.11
  -4  -1   5   32.39    0.99
   4   1   5   31.52    1.40
  -4  -1   5   31.38    0.80
   4  -1   6    0.51    0.30
   4  -1   6    0.73    0.28
   4   1  -6    0.19    0.21
  -4   1   6    0.64    0.28
   4   1  -6    0.39    0.26
  -4  -1  -6    0.79    0.33
  -4  -1  -6    0.87    0.25
   4  -1   6    0.68    0.30
  -4   1   6    0.54    0.32
  -4  -1  -6    0.68    0.29
  -4   1   6    0.25    0.25
  -4   1   6    0.39    0.31
   4  -1   6    0.53    0.25
   4   1  -6    0.73    0.34
  -4   1   6    0.39    0.31
   4   1  -6    0.40    0.30
   4   1   6    0.36    0.23
  -4   1  -6    0.90    0.32
  -4  -1   6    0.60    0.28
  -4   1  -6    0.53    0.31
   4   1   6    0.47    0.30
   4   1   6    0.37    0.29
  -4  -1   6    0.62    0.29
   4   1   6    0.42    0.29
   4  -1  -6    0.59    0.23
  -4  -1   6    0.53    0.27
  -4  -1   6    0.56    0.29
   4  -1  -6    0.25    0.27
   4  -1  -6    0.16    0.32
   4   1   6    0.40    0.25
  -4  -1   6    0.61    0.32
   4  -1  -6    0.48    0.30
  -4   1   7   22.49    0.95
   4  -1   7   21.83    1.08
  -4  -1  -7   22.67    0.92
   4  -1   7   21.24    0.94
  -4   1   7   22.05    0.96
   4   1  -7   21.96    0.92
  -4   1   7   22.56    0.96
  -4   1   7   21.42    1.03
  -4  -1  -7   21.55    1.03
  -4  -1  -7   22.19    0.94
   4  -1   7   22.67    0.96
  -4   1   7   22.53    0.99
   4   1  -7   22.92    1.01
   4   1  -7   22.25    1.08
   4   1  -7   23.23    1.06
   4  -1   7   23.56    1.02
   4  -1  -7   23.03    0.98
  -4  -1   7   21.89    0.96
  -4   1  -7   23.06    1.05
  -4  -1   7   21.13    0.98
   4  -1  -7   20.86    1.02
  -4  -1   7   21.85    0.94
  -4   1  -7   23.30    0.99
   4   1   7   21.78    1.09
  -4   1  -7   22.71    0.97
   4   1   7   22.85    1.02
   4   1   7   20.92    1.00
  -4  -1   7   23.48    1.00
  -4  -1   7   23.38    0.93
   4  -1  -7   22.23    1.06
   4   1   7   21.94    0.95
  -4  -1  -8    0.56    0.31
  -4   1   8   -0.31    0.24
   4  -1   8   -0.06    0.25
  -4   1   8   -0.11    0.29
   4   1  -8    0.28    0.28
  -4   1   8   -0.12    0.24
  -4  -1  -8    0.20    0.27
   4  -1   8    0.42    0.32
   4  -1   8    0.32    0.27
  -4   1   8    0.27    0.37
   4   1  -8   -0.01    0.33
   4  -1   8   -0.22    0.29
  -4  -1  -8   -0.04    0.34
  -4   1   8    0.95    0.46
   4  -1  -8   -0.03    0.29
  -4   1  -8   -0.06    0.29
   4  -1  -8   -0.41    0.30
  -4  -1   8   -0.01    0.25
   4   1   8   -0.15    0.24
  -4   1  -8    0.88    0.52
  -4   1  -8   -0.05    0.26
   4   1   8   -0.11    0.30
  -4  -1   8    0.18    0.26
   4   1   8   -0.05    0.25
  -4  -1   8    0.09    0.35
   4  -1  -8   -0.12    0.27
  -4  -1   8    0.22    0.28
   4   1   8   -0.45    0.26
   4  -1   9    8.61    0.86
   4   1  -9    8.20    0.75
   4  -1   9    7.21    0.71
  -4  -1  -9    9.30    0.75
   4   1  -9    8.24    0.75
  -4  -1  -9    8.30    0.72
   4   1  -9    9.47    0.85
  -4   1   9    9.72    0.86
   4  -1   9    7.90    0.76
  -4   1   9    8.21    0.71
  -4   1   9    8.48    0.71
  -4  -1  -9    7.58    0.76
  -4   1   9    9.12    0.74
  -4   1  -9    7.64    0.72
  -4   1  -9    8.48    0.79
  -4  -1   9    7.47    0.85
   4   1   9    8.56    0.92
   4  -1  -9    8.47    0.73
   4   1   9   10.14    0.79
  -4  -1   9    6.65    0.69
  -4  -1   9    8.41    0.71
   4  -1  -9    8.38    0.74
   4   1   9    7.69    0.70
  -4   1  -9    8.33    0.72
  -4  -1   9    8.66    0.72
   4  -1  -9    9.63    0.82
   4   1   9    7.97    0.72
   4  -1  10   -0.14    0.48
  -4  -1 -10    0.30    0.44
  -4   1  10    0.71    0.40
  -4   1  10    0.26    0.47
   4   1 -10   -0.09    0.49
   4   1 -10   -0.15    0.46
   4   1 -10    0.30    0.59
  -4   1  10    0.72    0.43
   4  -1  10    1.53    0.77
  -4   1  10   -0.95    0.57
  -4  -1 -10    1.10    0.60
  -4  -1 -10    1.14    0.57
   4  -1  10    0.48    0.49
   4  -1 -10   -0.57    0.51
  -4  -1  10   -0.51    0.39
  -4  -1  10    0.40    0.48
   4   1  10   -0.22    0.42
  -4  -1  10    0.83    0.52
   4  -1 -10   -0.52    0.70
   4   1  10    0.05    0.49
  -4   1 -10    1.02    0.46
   4   1  10   -0.53    0.71
  -4   1 -10    0.05    0.42
   4  -1 -10    0.09    0.44
  -4  -1  10    0.83    0.58
  -4   1 -10    0.59    0.62
   4   1 -11    2.44    0.54
  -4   1  11    3.75    0.57
  -4   1  11    2.55    0.51
   4   1 -11    2.52    0.68
   4  -1  11    3.68    0.60
   4   1 -11    3.72    0.57
   4  -1  11    2.51    0.68
   4  -1  11    2.47    0.53
   4   1  11    3.01    0.57
  -4  -1  11    2.48    0.54
   4  -1 -11    0.76    0.72
  -4   1 -11    2.29    0.52
   4  -1 -11    2.97    0.61
  -4  -1  11    3.01    0.50
   4  -1 -11    3.80    0.69
  -4   1 -11    4.12    0.60
   5   1   0    0.05    0.13
   5  -1   0   -0.10    0.11
   5  -1   0    0.05    0.11
   5  -1   0    0.04    0.13
  -5  -1   0    0.01    0.09
  -5   1   0    0.03    0.10
   5   1   0    0.01    0.12
  -5   1   0   -0.04    0.13
  -5   1   0    0.06    0.09
   5   1   0    0.02    0.13
   5   1   0    0.01    0.12
   5  -1   0    0.01    0.08
   5   1   0    0.02    0.11
   5  -1   0    0.00    0.12
  -5  -1   0   -0.01    0.09
   5  -1   0    0.00    0.12
   5   1   0   -0.04    0.10
   5  -1   0    0.03    0.08
   5   1  -1   60.79    1.48
   5  -1   1   61.16    1.36
  -5   1   1   61.61    1.25
   5  -1   1   58.77    1.25
   5   1  -1   59.73    1.45
   5   1  -1   60.38    1.50
  -5   1   1   62.31    1.43
   5  -1   1   59.26    1.47
   5   1  -1   61.34    1.46
   5  -1   1   61.27    1.33
  -5   1   1   61.14    1.49
   5  -1   1   58.89    1.47
   5  -1   1   60.92    1.49
   5   1  -1   60.81    1.50
   5  -1   1   59.37    1.48
   5   1  -1   61.50    1.51
   5  -1  -1   62.36    1.48
   5   1   1   58.88    1.41
   5  -1  -1   59.35    1.48
   5   1   1   60.99    1.48
   5   1   1   60.44    1.48
   5   1   1   60.95    1.34
  -5   1  -1   63.08    1.32
  -5  -1   1   61.28    1.34
   5   1   1   59.99    1.42
   5  -1  -1   59.04    1.50
  -5  -1   1   62.59    1.48
   5   1   1   60.50    1.45
   5  -1  -1   61.79    1.46
   5   1   1   60.98    1.46
   5   1   1   60.99    1.37
   5   1   1   60.49    1.42
   5   1   1   61.63    1.36
   5   1   1   59.62    1.49
   5  -1  -1   62.98    1.53
   5  -1   2   68.60    1.68
   5  -1   2   67.17    1.68
   5   1  -2   68.45    1.65
   5   1  -2   68.49    1.69
  -5   1   2   66.52    1.64
   5   1  -2   69.20    1.40
  -5   1   2   70.86    1.51
   5   1  -2   66.77    1.62
   5   1  -2   67.14    1.66
   5  -1   2   66.05    1.61
  -5   1   2   67.78    1.67
   5   1  -2   69.49    1.68
   5  -1   2   69.16    1.68
   5  -1   2   69.15    1.58
   5  -1   2   67.42    1.67
   5   1  -2   68.45    1.72
   5  -1   2   70.73    1.52
   5  -1   2   71.37    1.47
   5   1   2   71.12    1.65
   5   1   2   70.22    1.66
   5  -1  -2   67.73    1.73
   5   1   2   68.11    1.63
  -5  -1   2   69.77    1.39
   5  -1  -2   70.73    1.42
  -5  -1   2   71.08    1.40
   5  -1  -2   70.49    1.70
   5  -1  -2   68.55    1.72
   5   1   2   68.10    1.64
   5  -1  -2   66.99    1.41
   5   1   2   68.56    1.64
  -5  -1   2   68.88    1.67
  -5  -1   2   68.83    1.68
   5   1   2   70.66    1.65
  -5  -1   2   67.61    1.55
   5   1   2   70.34    1.61
   5  -1  -2   67.42    1.60
   5   1   2   71.37    1.59
   5   1   2   69.35    1.60
   5   1   2   70.86    1.59
   5   1   2   70.75    1.66
   5  -1   3   80.82    1.94
  -5   1   3   80.56    1.81
   5   1  -3   79.74    1.99
   5   1  -3   78.82    1.98
   5  -1   3   80.56    1.97
   5   1  -3   78.50    1.90
  -5   1   3   78.81    1.94
   5   1  -3   81.20    1.83
   5  -1   3   80.16    1.70
  -5   1   3   80.55    1.82
  -5   1   3   79.32    1.92
   5  -1   3   79.21    1.93
   5  -1   3   79.69    1.82
   5   1  -3   80.78    1.98
   5  -1   3   74.82    1.93
  -5   1   3   78.38    1.74
   5  -1   3   80.17    1.89
   5   1  -3   79.77    1.84
  -5   1   3   80.78    1.72
  -5   1  -3   78.63    1.84
   5   1   3   80.46    1.96
   5   1   3   80.00    1.92
  -5  -1   3   78.55    1.95
   5  -1  -3   76.45    1.94
   5   1   3   80.11    1.79
   5   1   3   78.52    1.83
   5   1   3   79.09    1.89
   5   1   3   79.32    1.86
   5   1   3   80.61    1.88
  -5  -1   3   79.33    1.90
   5   1   3   80.14    1.83
   5  -1  -3   78.23    2.01
   5   1   3   80.34    1.93
  -5  -1   3   80.20    1.69
   5   1   3   79.89    1.89
  -5  -1   3   80.00    1.84
  -5  -1   3   77.11    1.71
   5  -1  -3   80.55    1.82
   5   1   3   79.75    1.83
   5  -1  -3   78.07    2.01
  -5   1   4    0.62    0.23
  -5   1   4    0.61    0.25
  -5   1   4    0.88    0.22
   5   1  -4    0.87    0.25
   5  -1   4    0.68    0.27
   5  -1   4    0.68    0.25
   5  -1   4    0.67    0.23
  -5   1   4    0.94    0.24
  -5   1   4    0.86    0.21
   5  -1   4    1.00    0.26
   5   1  -4    0.78    0.21
   5  -1   4    0.64    0.21
  -5   1   4    0.84    0.24
   5  -1   4    0.98    0.27
   5   1  -4    0.64    0.26
   5   1  -4    0.59    0.25
  -5   1   4    0.83    0.22
   5   1  -4    0.66    0.25
  -5  -1   4    0.92    0.26
  -5  -1   4    0.59    0.19
   5   1   4    0.63    0.24
  -5  -1   4    0.52    0.22
   5   1   4    0.93    0.29
   5  -1  -4    0.74    0.22
   5   1   4    0.78    0.20
   5   1   4    0.71    0.26
   5   1   4    0.87    0.28
   5  -1  -4    0.62    0.28
   5  -1  -4    0.58    0.24
   5  -1  -4    0.89    0.31
   5   1   4    0.66    0.22
  -5   1  -4    0.85    0.23
   5   1   4    0.65    0.25
  -5   1  -4    0.79    0.22
  -5  -1   4    0.88    0.23
  -5  -1   4    0.62    0.21
  -5   1   5   14.65    0.72
   5   1  -5   14.12    0.68
   5  -1   5   12.92    0.75
  -5   1   5   14.54    0.57
  -5   1   5   12.99    0.76
  -5   1   5   13.16    0.65
   5  -1   5   13.55    0.72
   5   1  -5   13.46    0.78
   5  -1   5   14.46    0.73
  -5   1   5   14.18    0.71
  -5   1   5   14.22    0.59
  -5   1   5   14.11    0.70
  -5  -1  -5   13.16    0.68
   5   1  -5   14.02    0.81
   5  -1   5   13.12    0.73
  -5  -1  -5   13.37    0.57
   5  -1   5   13.19    0.61
  -5  -1   5   14.61    0.68
  -5   1  -5   13.74    0.60
   5   1   5   14.06    0.76
   5   1   5   13.32    0.74
   5   1   5   13.46    0.77
  -5  -1   5   13.13    0.76
   5   1   5   13.43    0.68
   5  -1  -5   13.78    0.60
   5   1   5   13.35    0.56
   5  -1  -5   13.37    0.71
  -5   1  -5   14.56    0.61
  -5  -1   5   13.77    0.65
   5  -1  -5   13.60    0.74
   5  -1  -5   13.05    0.81
  -5   1  -5   13.53    0.71
   5   1   5   13.51    0.70
  -5  -1   5   13.63    0.68
  -5  -1   5   13.47    0.70
   5   1  -6   12.93    0.75
   5  -1   6   13.01    0.67
   5   1  -6   12.54    0.70
   5  -1   6   13.22    0.80
  -5   1   6   11.04    0.69
   5  -1   6   12.04    0.74
   5   1  -6   11.41    0.88
  -5   1   6   11.51    0.77
  -5   1   6   10.85    0.70
  -5  -1  -6   12.12    0.67
  -5   1   6   11.45    0.68
  -5  -1  -6   12.49    0.77
   5  -1   6   11.61    0.81
  -5   1   6   11.60    0.75
  -5  -1   6   12.60    0.70
  -5   1  -6   12.25    0.74
  -5  -1   6   12.02    0.70
   5   1   6   11.86    0.80
   5  -1  -6   12.10    0.65
   5  -1  -6   13.13    0.76
  -5   1  -6   12.15    0.79
  -5  -1   6   11.47    0.73
   5  -1  -6   11.88    0.78
  -5  -1   6   12.42    0.75
   5   1   6   11.99    0.74
   5   1   6   12.45    0.73
   5  -1  -6   11.50    0.72
   5   1   6   12.36    0.78
   5   1   6   12.09    0.57
  -5   1   7   30.58    1.17
   5   1  -7   29.50    1.23
  -5   1   7   29.12    1.12
   5   1  -7   29.54    1.19
   5  -1   7   29.59    1.18
  -5  -1  -7   29.93    1.22
  -5   1   7   30.72    1.20
  -5  -1  -7   29.54    1.08
   5  -1   7   29.48    1.09
  -5   1   7   28.94    1.10
   5   1  -7   30.38    1.24
  -5  -1  -7   30.89    1.14
  -5   1   7   29.76    1.17
   5   1  -7   28.82    1.09
   5  -1   7   28.98    1.13
   5  -1   7   28.48    1.24
   5   1   7   29.11    1.18
  -5   1  -7   29.13    1.17
   5  -1  -7   29.84    1.27
  -5  -1   7   29.29    1.10
  -5  -1   7   29.09    1.08
   5   1   7   31.30    1.18
  -5   1  -7   29.21    1.17
  -5  -1   7   29.20    1.15
   5  -1  -7   30.91    1.27
  -5  -1   7   30.00    1.14
   5   1   7   28.70    1.16
   5   1   7   29.42    1.26
   5  -1  -7   29.56    1.15
  -5  -1   7   29.34    1.16
   5  -1   8    0.39    0.29
   5   1  -8    1.02    0.36
  -5   1   8    0.56    0.28
   5  -1   8    0.25    0.30
  -5   1   8    0.99    0.31
  -5  -1  -8    0.87    0.29
   5  -1   8    0.35    0.33
  -5   1   8    0.60    0.38
  -5   1   8    0.96    0.28
  -5  -1  -8    0.22    0.33
  -5   1   8    0.79    0.34
  -5  -1  -8    0.89    0.37
   5   1  -8    0.71    0.30
   5   1  -8    0.82    0.34
  -5  -1   8    0.28    0.27
   5   1   8    0.39    0.26
   5   1   8    0.45    0.28
  -5  -1   8    0.96    0.30
   5  -1  -8    0.47    0.38
   5   1   8    0.87    0.29
   5  -1  -8    0.49    0.34
  -5  -1   8    0.67    0.36
  -5   1  -8    0.52    0.34
  -5   1  -8    0.41    0.29
   5   1   8    0.84    0.36
  -5   1  -8   -0.07    0.33
   5  -1  -8    0.85    0.30
  -5  -1   8    0.65    0.30
  -5   1   9    3.04    0.55
   5   1  -9    1.31    0.43
   5  -1   9    1.62    0.54
  -5   1   9    2.54    0.53
  -5   1   9    1.75    0.39
  -5   1   9    1.97    0.43
   5   1  -9    1.84    0.47
   5  -1   9    1.96    0.41
   5  -1   9    2.03    0.44
   5   1  -9    2.89    0.87
  -5  -1  -9    1.63    0.39
  -5  -1  -9    2.38    0.43
  -5  -1   9    1.78    0.44
   5  -1  -9    1.33    0.46
   5   1   9    2.52    0.62
  -5   1  -9    1.27    0.49
  -5  -1   9    1.60    0.40
   5   1   9    2.21    0.40
   5   1   9    3.40    0.61
  -5   1  -9    2.18    0.43
  -5  -1   9    1.73    0.39
   5   1   9    1.53    0.38
  -5   1  -9    2.08    0.40
   5  -1  -9    2.57    0.45
   5  -1  -9    2.20    0.69
  -5  -1   9    1.95    0.50
   5  -1  10    2.35    0.55
   5   1 -10    0.74    0.46
  -5   1  10    1.29    0.45
   5  -1  10    0.76    0.42
  -5  -1 -10    1.27    0.53
  -5   1  10    1.70    0.55
   5  -1  10    1.80    0.56
  -5  -1 -10    1.37    0.48
  -5  -1 -10    0.52    0.49
   5   1 -10    1.45    0.71
   5   1 -10    0.66    0.50
   5   1  10    1.19    0.54
   5   1  10    1.08    0.47
  -5   1 -10    1.11    0.42
  -5  -1  10    0.58    0.39
   5  -1 -10    1.53    0.46
  -5  -1  10    1.19    0.57
  -5   1 -10    1.15    0.50
   5   1  10    0.78    0.46
   5  -1 -10   -0.18    0.49
  -5   1 -10    1.26    0.83
   5  -1 -10    1.24    0.70
  -5   1  11    7.35    0.85
  -5  -1 -11    6.12    0.84
  -5   1  11    6.40    0.82
   5  -1  11    7.85    0.89
   5  -1  11    6.67    0.99
   5   1 -11    5.89    0.91
  -5  -1 -11    5.79    1.20
   5   1 -11    5.27    0.90
  -5   1 -11    7.28    0.90
   5   1  11    4.89    0.69
  -5   1 -11    5.64    0.83
   5   1  11    6.44    0.91
   5  -1 -11    8.26    0.85
  -5  -1  11    7.11    0.87
  -5  -1  11    8.15    0.82
   5   1  11    6.85    1.18
   5  -1 -11    7.57    0.96
  -6  -1   0  170.58    3.45
  -6  -1   0  157.95    3.16
   6   1   0  168.18    3.51
   6  -1   0  169.96    3.18
   6  -1   0  163.06    3.50
   6  -1   0  169.22    3.19
   6   1   0  170.66    3.45
   6   1   0  173.37    3.45
  -6   1   0  154.11    3.18
   6  -1   0  168.37    3.52
  -6   1   0  170.45    3.37
   6   1   0  163.22    3.51
  -6  -1   0  172.54    3.30
   6  -1   0  163.34    3.50
   6   1   0  163.11    3.51
   6   1   0  161.90    3.52
   6  -1   0  165.42    3.51
   6  -1   0  167.52    3.51
  -6   1   0  168.62    3.48
   6   1  -1   17.04    0.69
  -6   1   1   17.77    0.69
   6  -1   1   18.32    0.57
   6  -1   1   18.40    0.55
   6   1  -1   18.20    0.71
   6  -1   1   18.58    0.71
  -6   1   1   18.09    0.63
   6   1  -1   17.80    0.71
   6  -1   1   18.39    0.70
   6   1  -1   17.69    0.67
  -6   1   1   18.22    0.47
   6   1  -1   18.19    0.68
   6   1  -1   16.60    0.69
   6  -1   1   17.41    0.68
   6  -1   1   17.73    0.68
   6  -1  -1   18.21    0.71
   6  -1  -1   17.14    0.68
   6   1   1   17.39    0.69
   6  -1  -1   18.35    0.68
   6   1   1   18.28    0.59
  -6  -1   1   18.14    0.67
   6   1   1   17.50    0.64
   6   1   1   17.31    0.55
   6   1   1   18.01    0.65
   6  -1  -1   17.86    0.71
   6   1   1   17.97    0.66
  -6   1  -1   18.47    0.56
  -6  -1   1   17.78    0.57
   6   1   1   18.06    0.70
   6   1   1   17.79    0.68
   6   1   1   18.32    0.70
  -6   1   2    0.26    0.15
   6  -1   2    0.17    0.19
   6  -1   2    0.24    0.19
   6  -1   2    0.11    0.14
   6   1  -2    0.26    0.18
   6   1  -2    0.09    0.16
  -6   1   2    0.42    0.15
  -6   1   2    0.17    0.15
   6   1  -2    0.27    0.17
   6  -1   2    0.39    0.19
   6   1  -2    0.23    0.18
   6   1  -2    0.16    0.16
   6  -1   2    0.24    0.18
   6  -1   2    0.28    0.18
   6  -1   2    0.18    0.16
   6   1  -2   -0.05    0.17
   6   1   2    0.27    0.17
   6   1   2    0.31    0.17
   6  -1  -2    0.16    0.18
   6   1   2    0.17    0.19
   6  -1  -2    0.19    0.15
   6   1   2    0.26    0.18
   6   1   2    0.16    0.14
   6   1   2    0.05    0.16
  -6  -1   2    0.25    0.14
   6   1   2    0.12    0.17
   6   1   2    0.21    0.19
   6   1   2    0.19    0.17
  -6  -1   2    0.31    0.17
   6  -1  -2    0.14    0.18
   6   1   2    0.11    0.18
   6  -1  -2    0.14    0.18
  -6  -1   2    0.25    0.17
   6   1   2    0.13    0.18
   6   1  -3    2.81    0.40
   6   1  -3    2.55    0.36
  -6   1   3    2.47    0.35
   6   1  -3    2.41    0.36
   6  -1   3    3.14    0.35
   6   1  -3    2.58    0.36
  -6   1   3    2.63    0.31
   6  -1   3    2.31    0.34
   6  -1   3    2.28    0.38
   6  -1   3    2.73    0.37
  -6   1   3    2.57    0.36
  -6   1   3    2.65    0.37
   6  -1   3    2.54    0.37
   6  -1   3    2.57    0.38
   6   1  -3    2.34    0.35
   6   1  -3    2.65    0.41
   6  -1   3    3.01    0.30
  -6  -1   3    2.80    0.25
  -6   1  -3    2.27    0.33
   6  -1  -3    2.76    0.33
  -6  -1   3    2.59    0.38
   6   1   3    2.74    0.37
   6  -1  -3    2.63    0.39
   6   1   3    3.14    0.36
  -6  -1   3    2.87    0.27
   6   1   3    2.17    0.35
  -6  -1   3    2.45    0.32
   6  -1  -3    2.44    0.39
   6   1   3    2.76    0.36
  -6  -1   3    2.49    0.34
   6   1   3    2.61    0.35
   6   1   3    2.27    0.31
   6   1   3    2.73    0.41
   6   1   3    2.45    0.37
   6   1   3    2.33    0.35
   6   1   3    2.53    0.38
   6  -1  -3    2.67    0.36
  -6   1   4   93.01    2.07
   6   1  -4   95.78    2.42
   6   1  -4   96.07    2.43
  -6   1   4   95.73    2.18
   6   1  -4   96.00    2.18
  -6   1   4   96.84    2.21
   6  -1   4   98.49    2.25
  -6   1   4   95.71    2.33
   6  -1   4   93.49    2.39
  -6   1   4   94.37    2.37
   6   1  -4   96.74    2.43
   6  -1   4   94.77    2.36
   6  -1   4   95.25    2.31
   6   1  -4   96.06    2.29
   6  -1   4   98.68    2.08
  -6   1   4   94.29    2.12
   6  -1   4   96.02    2.40
   6  -1   4   93.55    2.37
   6  -1  -4   95.61    2.46
   6   1   4   96.35    2.29
   6   1   4   97.88    2.14
  -6  -1   4   92.77    2.23
   6   1   4   95.40    2.31
  -6  -1   4   98.14    2.07
  -6  -1   4   95.57    2.30
   6   1   4   94.84    2.32
   6   1   4  100.10    2.23
   6   1   4   95.92    2.44
  -6  -1   4   96.19    2.11
   6  -1  -4   97.77    2.48
  -6  -1   4   93.33    2.36
   6  -1  -4   94.11    2.38
   6   1   4   95.65    2.36
   6  -1  -4   95.95    2.19
   6   1   4   96.74    2.36
  -6   1  -4   93.97    2.18
  -6   1  -4   95.11    2.20
  -6  -1  -5   15.72    0.67
  -6   1   5   16.10    0.76
   6  -1   5   15.46    0.75
   6  -1   5   15.80    0.66
   6  -1   5   15.27    0.85
   6  -1   5   16.41    1.31
  -6   1   5   15.66    0.68
   6  -1   5   15.41    0.77
  -6   1   5   14.80    0.71
  -6   1   5   15.90    0.70
  -6   1   5   16.43    0.80
  -6   1   5   15.75    0.84
   6   1  -5   15.33    0.74
  -6   1   5   14.65    0.64
   6   1  -5   15.97    1.03
   6  -1   5   15.88    0.78
   6   1  -5   15.25    0.85
   6   1  -5   14.86    0.77
   6   1   5   17.25    1.23
   6  -1  -5   14.78    0.84
   6   1   5   15.35    0.81
   6   1   5   15.15    0.77
  -6   1  -5   15.18    0.79
  -6   1  -5   15.16    0.67
   6  -1  -5   15.48    0.67
   6  -1  -5   15.19    0.89
  -6  -1   5   15.15    0.75
  -6  -1   5   14.66    0.66
   6   1   5   16.26    0.74
  -6  -1   5   15.51    0.76
  -6  -1   5   15.96    0.71
   6   1   5   15.73    0.64
  -6  -1   5   15.50    0.83
  -6   1  -5   14.28    0.67
   6  -1   6    0.76    0.33
   6  -1   6    0.95    0.24
   6  -1   6    0.50    0.32
   6  -1   6    0.78    0.25
  -6   1   6    0.43    0.35
   6   1  -6    0.65    0.25
  -6   1   6    0.83    0.32
  -6   1   6    0.93    0.36
  -6   1   6    0.77    0.24
   6  -1   6    0.70    0.21
  -6  -1  -6    0.96    0.36
   6   1  -6    0.72    0.25
   6   1  -6    0.68    0.32
  -6   1   6    0.48    0.37
  -6  -1  -6    0.84    0.39
   6   1  -6    0.63    0.28
   6  -1  -6    0.35    0.24
  -6  -1   6    1.07    0.35
  -6   1  -6    0.83    0.41
   6   1   6    0.75    0.33
   6   1   6    0.71    0.25
  -6  -1   6    0.34    0.37
  -6  -1   6    0.88    0.25
   6  -1  -6    0.42    0.26
   6   1   6    0.60    0.22
   6  -1  -6    0.23    0.31
   6   1   6    0.73    0.37
   6  -1  -6    0.59    0.24
  -6   1  -6    0.90    0.23
  -6   1  -6    0.82    0.39
  -6  -1   6    0.35    0.31
   6   1  -7    0.42    0.46
   6  -1   7   -0.45    0.27
   6   1  -7   -0.05    0.25
  -6  -1  -7    0.18    0.28
   6   1  -7    0.13    0.29
  -6  -1  -7   -0.20    0.39
  -6   1   7    0.32    0.38
  -6   1   7   -0.16    0.30
   6  -1   7    0.06    0.24
  -6  -1  -7    0.62    0.26
   6  -1   7   -0.01    0.25
   6   1  -7    0.18    0.27
  -6   1   7    0.21    0.24
  -6   1   7    0.22    0.26
  -6   1   7    0.33    0.21
   6  -1   7    0.10    0.40
  -6  -1   7    0.20    0.23
   6   1   7   -0.01    0.28
   6   1   7   -0.09    0.24
   6   1   7    0.49    0.23
  -6  -1   7    0.17    0.39
   6   1   7    0.48    0.37
   6  -1  -7    0.41    0.27
  -6   1  -7    0.51    0.27
  -6  -1   7   -0.01    0.21
  -6  -1   7    0.42    0.31
   6  -1  -7   -0.24    0.28
   6  -1  -7   -0.15    0.25
  -6  -1   7    0.02    0.35
  -6   1  -7    0.05    0.42
  -6   1   8   31.13    1.27
  -6  -1  -8   28.22    1.16
   6   1  -8   29.26    1.30
   6   1  -8   30.92    1.37
   6  -1   8   28.63    1.32
   6  -1   8   29.86    1.25
  -6   1   8   29.25    1.18
  -6   1   8   29.24    1.07
   6   1  -8   30.19    1.27
  -6   1   8   29.74    1.19
  -6  -1  -8   30.07    1.31
   6  -1   8   29.91    1.22
  -6   1   8   31.69    1.13
   6  -1  -8   30.01    1.35
   6   1   8   31.05    1.25
   6  -1  -8   29.86    1.23
   6  -1  -8   28.48    1.35
  -6  -1   8   30.59    1.13
  -6   1  -8   28.83    1.31
  -6   1  -8   30.21    1.10
   6   1   8   28.94    1.24
   6   1   8   29.32    1.32
  -6  -1   8   29.81    1.20
  -6  -1   8   30.30    1.19
  -6   1  -8   28.94    1.23
   6   1   8   29.43    1.10
  -6  -1   8   30.01    1.24
   6  -1   9    5.02    0.65
   6  -1   9    4.62    0.66
  -6   1   9    4.84    0.63
   6   1  -9    5.65    0.66
   6   1  -9    4.19    0.64
  -6  -1  -9    4.70    0.74
  -6   1   9    4.28    0.62
  -6  -1  -9    3.70    0.61
   6   1  -9    3.97    0.61
  -6   1   9    3.83    0.63
  -6  -1  -9    4.27    0.68
   6  -1   9    5.41    0.79
   6  -1  -9    3.90    0.69
   6   1   9    5.87    0.69
   6  -1  -9    5.73    0.77
  -6  -1   9    5.65    0.63
   6   1   9    4.75    0.83
  -6   1  -9    4.55    0.64
  -6   1  -9    5.78    0.76
  -6   1  -9    4.33    0.67
   6  -1  -9    4.59    0.67
  -6  -1   9    4.96    0.63
   6   1   9    5.31    0.69
   6  -1  10    0.73    0.43
  -6  -1 -10    0.60    0.49
   6  -1  10    0.93    0.47
  -6  -1 -10    0.32    0.44
  -6   1  10    0.47    0.42
  -6   1  10   -0.02    0.41
   6   1 -10    0.33    0.50
   6   1 -10    0.03    0.45
   6  -1  10    0.85    0.54
   6   1 -10    0.76    0.57
  -6  -1 -10    0.42    0.51
   6   1  10    0.45    0.48
   6   1  10   -0.25    0.47
  -6   1 -10    0.38    0.48
  -6   1 -10    0.51    0.47
   6  -1 -10    0.43    0.55
  -6   1 -10    0.29    0.52
   6  -1 -10    1.65    0.48
   6   1  10    0.44    0.53
   6  -1 -10    0.85    0.49
  -6  -1  10    1.19    0.41
  -6  -1  10    0.07    0.40
   6  -1  11   -1.07    0.57
  -6   1  11   -0.67    0.51
   6   1 -11    0.28    0.51
  -6  -1 -11   -0.65    0.52
   6  -1  11   -0.80    0.53
   6   1 -11    0.52    0.57
  -6   1  11   -0.19    0.50
   6   1  11    0.20    0.53
  -6  -1  11   -0.51    0.49
  -6   1 -11   -0.42    0.51
  -6  -1  11    1.10    0.47
   6  -1 -11   -0.50    0.62
   6  -1 -11    0.67    0.52
  -6   1 -11   -0.79    0.56
   6   1  11   -1.03    0.53
  -7   1   0    0.29    0.17
  -7  -1   0   -0.04    0.11
   7   1   0    0.06    0.16
   7   1   0    0.02    0.16
   7  -1   0    0.15    0.17
   7   1   0   -0.10    0.16
   7   1   0    0.04    0.16
   7   1   0    0.15    0.16
  -7   1   0    0.12    0.13
   7  -1   0    0.00    0.16
   7  -1   0    0.00    0.15
   7  -1   0    0.01    0.14
   7   1   0    0.13    0.16
  -7   1   0   -0.08    0.14
  -7  -1   0    0.03    0.13
   7  -1   1    6.77    0.38
   7   1  -1    6.90    0.46
   7   1  -1    6.14    0.50
   7   1  -1    6.85    0.50
   7   1  -1    6.58    0.49
   7  -1   1    7.35    0.49
  -7   1   1    6.87    0.43
   7   1  -1    6.56    0.48
   7  -1   1    7.13    0.47
   7  -1   1    7.25    0.49
  -7   1   1    7.15    0.29
   7  -1   1    7.12    0.46
   7   1  -1    6.93    0.47
  -7   1   1    7.00    0.47
   7  -1   1    6.93    0.35
   7  -1  -1    6.37    0.46
   7   1   1    7.20    0.50
   7   1   1    6.60    0.39
   7   1   1    7.32    0.37
   7  -1  -1    7.13    0.48
  -7  -1   1    7.74    0.38
   7   1   1    6.85    0.47
   7  -1  -1    6.89    0.49
   7   1   1    6.70    0.46
  -7  -1   1    7.40    0.46
   7   1   1    6.90    0.44
   7  -1  -1    7.47    0.50
   7   1   1    6.70    0.49
  -7   1  -1    7.22    0.38
  -7   1  -1    6.81    0.43
   7   1   1    6.92    0.44
   7   1  -2   18.76    0.79
   7  -1   2   19.99    0.80
   7   1  -2   20.02    0.80
   7  -1   2   20.73    0.81
   7   1  -2   20.42    0.81
   7  -1   2   20.80    0.81
  -7   1   2   20.06    0.78
   7  -1   2   19.80    0.73
   7   1  -2   20.41    0.82
   7  -1   2   20.02    0.81
   7   1  -2   19.99    0.81
  -7   1   2   19.65    0.81
   7  -1   2   20.30    0.69
   7   1  -2   20.37    0.83
   7  -1   2   22.09    0.63
   7  -1  -2   19.94    0.77
   7  -1  -2   20.39    0.83
   7   1   2   20.85    0.78
   7   1   2   20.86    0.69
   7   1   2   20.94    0.80
   7   1   2   21.24    0.76
  -7  -1   2   20.53    0.80
   7  -1  -2   20.64    0.85
   7   1   2   20.20    0.81
   7   1   2   20.18    0.81
   7   1   2   19.75    0.77
   7   1   2   20.28    0.72
   7  -1  -2   20.53    0.85
   7   1   2   19.47    0.78
  -7  -1   2   20.49    0.82
  -7  -1   2   20.59    0.67
   7   1   2   20.69    0.76
   7   1   2   21.04    0.72
   7  -1   3   18.02    0.80
   7   1  -3   17.35    0.80
  -7   1   3   18.28    0.81
   7  -1   3   17.90    0.81
  -7   1   3   17.39    0.75
   7  -1   3   17.60    0.78
   7   1  -3   17.87    0.82
   7  -1   3   18.65    0.67
   7  -1   3   17.76    0.79
   7   1  -3   18.42    0.79
   7   1  -3   16.94    0.75
   7  -1   3   18.13    0.78
  -7   1   3   18.45    0.66
   7  -1   3   18.17    0.72
  -7   1   3   17.94    0.79
   7   1  -3   16.98    0.79
   7   1  -3   17.36    0.75
  -7  -1   3   18.31    0.79
   7   1   3   19.01    0.79
   7   1   3   17.49    0.79
   7   1   3   18.47    0.70
   7  -1  -3   17.09    0.83
   7   1   3   17.29    0.77
   7  -1  -3   17.54    0.83
   7   1   3   17.79    0.72
   7  -1  -3   17.17    0.79
   7   1   3   18.06    0.76
  -7  -1   3   18.05    0.67
   7  -1  -3   18.20    0.73
   7   1   3   18.71    0.71
   7   1   3   18.16    0.77
  -7   1  -3   17.39    0.75
  -7  -1   3   17.68    0.79
   7   1   3   17.98    0.77
   7   1   3   18.07    0.74
   7  -1   4    1.08    0.29
   7  -1   4    0.85    0.29
  -7   1   4    0.83    0.28
   7  -1   4    0.89    0.31
   7  -1   4    1.14    0.29
  -7   1   4    1.20    0.27
  -7   1   4    1.06    0.30
  -7   1   4    0.74    0.28
   7  -1   4    0.55    0.18
   7   1  -4    1.44    0.41
   7   1  -4    0.96    0.34
   7  -1   4    0.91    0.27
   7   1  -4    0.86    0.26
   7   1  -4    1.20    0.32
   7   1  -4    0.57    0.26
   7  -1   4    1.20    0.24
  -7   1  -4    1.16    0.28
  -7  -1   4    0.80    0.23
  -7  -1   4    1.44    0.25
   7   1   4    0.92    0.31
   7  -1  -4    0.81    0.34
   7   1   4    1.15    0.30
   7  -1  -4    0.69    0.25
  -7   1  -4    0.79    0.27
   7   1   4    0.75    0.27
   7  -1  -4    0.79    0.26
  -7  -1   4    0.85    0.26
  -7  -1   4    1.12    0.27
   7   1   4    1.38    0.35
   7   1   4    1.22    0.25
   7   1   4    0.95    0.28
   7   1   4    0.59    0.28
   7   1   4    1.10    0.35
   7  -1  -4    1.25    0.28
  -7  -1   4    0.79    0.29
   7   1  -5    0.60    0.36
  -7   1   5    0.55    0.29
   7  -1   5    0.32    0.20
  -7   1   5    0.27    0.30
  -7   1   5    0.23    0.28
   7   1  -5    0.25    0.25
  -7   1   5    0.06    0.31
   7  -1   5    0.40    0.34
  -7   1   5    0.09    0.26
  -7  -1  -5    0.22    0.26
  -7   1   5    0.33    0.32
   7   1  -5    0.77    0.33
   7  -1   5    0.32    0.27
   7  -1   5    0.42    0.31
   7   1  -5    0.36    0.21
   7  -1   5    0.28    0.29
  -7   1  -5    0.65    0.31
  -7  -1   5    0.46    0.30
   7   1   5   -0.01    0.27
   7   1   5    0.46    0.31
   7  -1  -5    0.47    0.27
  -7   1  -5    0.90    0.30
   7   1   5    0.37    0.29
   7   1   5    0.54    0.26
  -7  -1   5   -0.01    0.26
   7   1   5   -0.05    0.21
  -7  -1   5    0.23    0.26
  -7  -1   5    0.02    0.26
   7   1   5    0.23    0.30
   7  -1  -5    0.26    0.32
  -7  -1   5    0.33    0.28
   7  -1  -5    0.40    0.20
  -7   1  -5   -0.06    0.28
   7  -1  -5    0.16    0.32
   7  -1   6   19.64    0.94
   7  -1   6   19.97    0.84
   7   1  -6   19.86    0.97
   7  -1   6   19.93    0.97
   7   1  -6   19.38    0.95
   7   1  -6   18.53    0.90
   7  -1   6   20.61    0.91
  -7  -1  -6   19.48    0.84
   7   1  -6   19.58    0.96
   7  -1   6   18.97    0.96
  -7   1   6   19.46    0.91
  -7   1   6   19.93    0.86
  -7  -1  -6   19.79    0.95
  -7  -1   6   20.09    0.84
   7   1   6   19.78    0.92
  -7   1  -6   20.46    1.00
   7  -1  -6   19.12    0.84
   7  -1  -6   20.47    0.93
   7   1   6   18.85    1.02
   7  -1  -6   19.83    0.97
  -7  -1   6   20.89    0.96
  -7   1  -6   17.53    1.25
   7   1   6   19.53    0.97
  -7   1  -6   19.47    0.85
   7  -1  -6   19.54    0.98
   7   1   6   18.51    0.89
  -7  -1   6   19.04    0.91
  -7  -1   6   19.19    0.83
  -7  -1   6   19.55    0.94
  -7  -1   6   18.15    0.82
   7  -1   7    8.37    0.63
  -7   1   7    8.81    0.66
  -7  -1  -7    8.73    0.64
  -7  -1  -7    8.14    0.79
   7   1  -7    8.51    0.67
  -7   1   7    8.63    0.82
   7   1  -7    7.93    0.68
  -7   1   7    9.48    0.64
   7   1  -7    9.81    0.80
  -7   1   7    8.30    0.61
   7  -1   7    8.01    0.72
   7   1  -7    8.48    0.71
   7  -1   7    8.56    0.65
  -7  -1   7   10.73    0.68
   7   1   7    8.17    0.63
   7  -1  -7    9.36    0.66
  -7  -1   7    8.14    0.59
   7  -1  -7    8.56    0.73
  -7  -1   7    9.58    0.61
  -7   1  -7    8.91    0.62
  -7  -1   7    8.52    0.94
  -7   1  -7    8.43    0.66
   7   1   7    9.81    0.68
   7   1   7    8.73    0.82
   7  -1  -7    9.20    0.71
  -7  -1   7    8.72    0.66
   7   1   7    8.54    0.74
   7   1  -8    1.49    0.41
   7  -1   8    1.13    0.36
  -7   1   8    1.02    0.36
  -7  -1  -8    0.87    0.39
   7   1  -8    0.84    0.37
  -7  -1  -8    1.24    0.34
   7  -1   8    0.45    0.37
   7   1  -8    0.51    0.35
   7  -1   8    1.11    0.36
  -7   1   8    1.32    0.35
  -7   1   8    0.89    0.34
  -7  -1   8    0.66    0.31
   7   1   8    0.64    0.48
   7  -1  -8    0.96    0.39
  -7  -1   8    1.44    0.37
  -7   1  -8    1.50    0.43
   7  -1  -8    0.71    0.32
  -7   1  -8    0.30    0.31
  -7  -1   8    1.39    0.33
   7   1   8    1.73    0.44
  -7   1  -8    0.80    0.36
   7   1   8    1.06    0.38
   7  -1  -8    1.49    0.44
   7   1   8    1.90    0.42
  -7  -1  -9    0.25    0.40
   7   1  -9   -0.01    0.39
  -7  -1  -9   -0.39    0.44
  -7   1   9   -0.20    0.34
  -7  -1  -9    0.17    0.40
   7  -1   9   -0.07    0.43
  -7   1   9   -0.38    0.37
   7   1  -9   -0.06    0.37
   7   1  -9    0.08    0.42
   7  -1   9    0.56    0.38
   7  -1   9   -0.17    0.46
   7   1   9    0.17    0.40
   7  -1  -9   -0.60    0.39
  -7  -1   9    0.36    0.34
   7  -1  -9    0.29    0.38
   7   1   9    0.27    0.48
   7   1   9    0.10    0.39
  -7   1  -9   -0.28    0.42
  -7   1  -9    0.07    0.44
  -7   1  -9   -0.16    0.38
  -7  -1   9    0.66    0.36
   7  -1  10    6.78    0.92
  -7  -1 -10    7.71    0.82
  -7   1  10    5.32    0.78
   7   1 -10    8.69    1.04
   7  -1  10    6.91    0.87
   7   1 -10    7.53    0.85
  -7   1  10    5.17    0.77
  -7  -1 -10    7.30    0.94
   7   1 -10    8.94    0.91
   7  -1  10    6.17    0.87
  -7  -1 -10    5.41    0.87
  -7   1 -10    6.37    0.85
   7   1  10    8.18    1.05
   7  -1 -10    5.56    0.74
  -7   1 -10    6.52    0.80
   7  -1 -10    8.01    0.84
   7   1  10    6.06    0.85
   7   1  10    5.31    0.65
  -7   1 -10    5.63    0.96
  -7  -1  10    4.34    0.74
  -7  -1  10    7.16    0.80
   7  -1 -10    5.56    0.69
  -7  -1 -11    2.16    0.66
  -7   1  11    1.01    0.55
   7   1 -11    1.59    0.62
  -7   1  11    1.17    0.54
   7  -1  11    1.19    0.60
   7  -1  11    1.00    0.65
   7   1 -11    2.23    0.65
   7   1  11    0.95    0.60
   7   1  11    1.76    0.58
  -7   1 -11    1.48    0.59
   7  -1 -11    1.49    0.60
  -7   1 -11    1.75    0.63
   7  -1 -11    1.40    0.65
  -7  -1  11    1.79    0.53
   8   1   0  240.69    5.11
   8   1   0  248.99    5.02
  -8  -1   0  245.66    4.77
  -8  -1   0  245.01    5.00
   8   1   0  240.13    5.00
  -8   1   0  249.23    4.91
   8  -1   0  241.55    5.10
   8  -1   0  242.69    5.09
   8   1   0  247.21    5.11
  -8   1   0  246.59    5.07
   8   1   0  242.44    5.11
   8   1   0  242.73    5.15
   8  -1   0  249.65    5.11
   8  -1   0  243.90    5.10
   8  -1   1   68.10    1.82
   8   1  -1   66.44    1.85
   8   1  -1   69.29    1.83
  -8   1   1   69.16    1.71
   8   1  -1   69.80    1.83
  -8   1   1   70.71    1.42
   8   1  -1   68.96    1.76
   8  -1   1   68.78    1.79
   8  -1   1   68.81    1.79
   8  -1   1   68.26    1.82
   8   1  -1   66.13    1.81
  -8   1   1   68.73    1.81
   8  -1   1   68.43    1.52
   8  -1   1   71.01    1.56
   8   1  -1   69.75    1.76
  -8   1  -1   70.52    1.77
   8  -1  -1   68.51    1.82
  -8  -1   1   71.51    1.56
   8  -1  -1   67.30    1.82
   8   1   1   70.11    1.56
  -8   1  -1   69.81    1.61
   8   1   1   69.35    1.74
   8   1   1   67.66    1.81
   8  -1  -1   66.57    1.78
   8   1   1   69.88    1.80
  -8  -1   1   69.76    1.77
   8   1   1   69.98    1.53
   8  -1  -1   67.72    1.81
   8   1   1   68.01    1.81
   8   1   1   68.11    1.88
   8   1   1   68.37    1.74
  -8   1   2    0.16    0.27
   8  -1   2    0.34    0.23
   8   1  -2   -0.03    0.26
  -8   1   2   -0.09    0.16
   8   1  -2    0.06    0.22
   8  -1   2   -0.10    0.19
   8  -1   2   -0.22    0.17
  -8   1   2    0.22    0.18
   8  -1   2    0.03    0.17
   8   1  -2   -0.16    0.16
   8  -1   2   -0.12    0.20
   8  -1   2    0.15    0.19
   8   1  -2    0.18    0.24
   8  -1   2    0.11    0.21
   8   1  -2    0.04    0.18
   8   1  -2    0.14    0.20
   8   1   2    0.00    0.22
  -8   1  -2   -0.10    0.18
   8   1   2    0.02    0.21
   8   1   2   -0.13    0.20
   8   1   2   -0.20    0.20
  -8  -1   2    0.00    0.16
  -8  -1   2   -0.04    0.19
   8  -1  -2    0.19    0.20
   8   1   2   -0.01    0.19
   8  -1  -2   -0.09    0.24
   8   1   2    0.01    0.20
  -8   1  -2   -0.27    0.15
  -8  -1   2    0.17    0.19
   8   1   2    0.10    0.20
   8  -1  -2   -0.05    0.25
   8   1   2    0.01    0.20
   8  -1  -2   -0.08    0.18
   8  -1   3   33.56    1.11
   8  -1   3   33.71    1.17
   8   1  -3   33.28    1.15
   8  -1   3   32.84    1.05
   8   1  -3   33.18    1.18
   8   1  -3   32.40    1.20
   8  -1   3   33.19    1.17
   8   1  -3   32.65    1.11
  -8   1   3   34.29    1.15
   8  -1   3   33.28    0.96
  -8   1   3   34.14    0.96
   8   1  -3   33.20    1.17
   8  -1   3   29.40    1.31
  -8   1   3   33.14    1.17
   8  -1   3   32.71    1.15
  -8   1  -3   33.03    1.16
  -8  -1   3   33.11    1.16
  -8  -1   3   33.41    1.00
   8   1   3   32.97    1.13
   8   1   3   32.69    1.13
   8   1   3   34.49    1.15
  -8   1  -3   33.53    1.02
   8   1   3   33.38    1.06
   8   1   3   34.33    1.05
   8   1   3   33.31    1.12
   8  -1  -3   33.29    1.21
   8  -1  -3   31.78    1.23
   8   1   3   34.42    1.15
   8   1   3   32.94    1.07
   8  -1  -3   33.40    1.10
   8   1   3   34.23    1.14
   8   1   3   33.21    1.02
  -8  -1   3   33.78    1.17
   8   1  -4  101.58    2.40
   8  -1   4  100.79    2.33
   8   1  -4  102.19    2.57
   8  -1   4  102.57    2.55
   8  -1   4  103.16    2.57
  -8   1   4  101.74    2.59
   8  -1   4  100.53    2.53
  -8   1   4  101.11    2.55
  -8   1   4  101.12    2.30
   8  -1   4   99.52    2.44
  -8   1   4  106.99    2.66
   8   1  -4   98.55    2.57
   8  -1   4   97.73    2.53
   8   1  -4  102.15    2.49
   8  -1  -4   99.86    2.60
   8   1   4   98.25    2.49
  -8   1  -4  101.56    2.25
   8  -1  -4   99.33    2.62
   8  -1  -4   98.49    2.39
   8   1   4  101.78    2.48
  -8  -1   4   96.43    2.53
   8   1   4   98.42    2.52
   8   1   4  101.17    2.50
  -8  -1   4   98.26    2.34
   8  -1  -4   98.95    2.57
   8   1   4  101.16    2.63
   8   1   4  103.66    2.34
  -8   1  -4  103.68    2.47
   8   1   4  100.47    2.39
   8   1   4   98.44    2.45
  -8  -1   4  101.39    2.71
  -8   1  -4   98.16    2.40
   8   1  -5   39.61    1.39
   8   1  -5   39.32    1.39
  -8   1   5   40.78    1.26
  -8   1   5   39.37    1.25
   8  -1   5   39.94    1.37
   8  -1   5   41.83    1.39
   8  -1   5   40.08    1.11
  -8  -1  -5   37.17    1.21
   8   1  -5   37.16    1.61
  -8   1   5   40.78    1.36
   8   1  -5   37.90    1.48
   8  -1   5   40.77    1.38
  -8   1   5   38.07    1.43
   8  -1   5   39.81    1.29
   8  -1   5   39.43    1.37
   8   1   5   39.36    1.37
  -8   1  -5   38.84    1.25
   8  -1  -5   39.58    1.39
   8   1   5   38.36    1.21
  -8  -1   5   39.00    1.35
   8   1   5   40.18    1.35
   8  -1  -5   38.44    1.40
   8   1   5   38.42    1.37
   8  -1  -5   37.93    1.40
   8  -1  -5   38.37    1.23
   8   1   5   37.63    1.80
  -8   1  -5   39.76    1.27
   8   1   5   38.50    1.35
  -8  -1   5   40.42    1.30
  -8  -1   5   38.45    1.33
  -8   1   6    0.21    0.23
   8   1  -6   -0.14    0.31
   8  -1   6   -0.04    0.23
   8   1  -6   -0.30    0.23
  -8  -1  -6    0.17    0.47
  -8   1   6    0.02    0.21
  -8   1   6    0.85    0.36
   8  -1   6    0.20    0.29
  -8  -1  -6   -0.12    0.40
  -8   1   6   -0.01    0.23
  -8  -1  -6   -0.09    0.38
   8   1  -6    0.01    0.35
   8   1  -6    0.01    0.28
   8  -1   6   -0.13    0.43
   8  -1   6    0.14    0.21
   8   1   6    0.13    0.24
  -8   1  -6    0.19    0.26
   8  -1  -6   -0.33    0.27
   8  -1  -6   -0.22    0.27
  -8   1  -6   -0.09    0.41
   8   1   6   -0.08    0.34
  -8  -1   6    0.05    0.45
  -8  -1   6    0.00    0.22
  -8   1  -6   -0.52    0.36
  -8  -1   6   -0.38    0.21
   8   1   6    0.09    0.28
  -8  -1   6    0.05    0.24
   8  -1  -6   -0.22    0.32
  -8  -1   6   -0.14    0.38
   8   1   6    0.02    0.23
   8   1   6   -0.21    0.23
   8  -1  -6    0.08    0.21
  -8  -1  -7    6.92    0.60
   8   1  -7    6.95    0.58
   8   1  -7    7.29    0.66
   8   1  -7    6.64    0.71
   8  -1   7    6.59    0.64
   8   1  -7    7.36    0.62
  -8   1   7    6.31    0.62
  -8  -1  -7    7.42    0.56
  -8   1   7    7.16    0.58
  -8   1   7    7.96    0.61
   8  -1   7    7.93    0.62
   8  -1   7    6.00    0.69
   8   1   7    6.68    0.71
  -8  -1   7    7.09    0.57
  -8   1  -7    6.85    0.63
   8  -1  -7    6.39    0.70
  -8   1  -7    7.41    0.60
   8   1   7    5.73    0.92
   8  -1  -7    6.06    0.65
  -8  -1   7    6.66    0.59
   8   1   7    6.49    0.62
   8  -1  -7    6.74    0.60
  -8  -1   7    6.91    0.60
   8   1   7    6.91    0.64
  -8  -1  -8   16.80    0.94
  -8   1   8   17.02    0.95
   8  -1   8   18.12    1.06
   8  -1   8   19.04    0.96
  -8  -1  -8   17.68    1.04
  -8   1   8   18.38    0.91
  -8   1   8   17.13    0.92
   8  -1   8   16.74    0.98
   8   1  -8   17.42    1.03
   8   1  -8   17.03    0.98
   8   1  -8   17.41    1.08
  -8  -1   8   17.22    0.92
   8  -1  -8   17.05    1.02
  -8   1  -8   17.91    0.91
  -8  -1   8   17.56    0.87
  -8   1  -8   17.65    0.97
   8   1   8   16.15    1.09
   8   1   8   16.52    0.97
   8   1   8   18.05    0.96
  -8   1  -8   18.29    1.05
   8  -1  -8   15.86    1.06
   8  -1  -8   17.70    0.96
  -8  -1   8   17.51    0.99
  -8  -1  -9   12.31    0.88
   8   1  -9   12.41    0.94
  -8   1   9   12.33    0.85
  -8  -1  -9   12.01    0.83
  -8   1   9    9.13    0.83
   8  -1   9    9.83    0.99
   8  -1   9   11.05    0.90
   8   1  -9   11.59    0.88
   8  -1   9   10.48    0.92
  -8  -1  -9   11.67    0.96
  -8   1  -9   10.03    0.96
   8   1   9   10.30    0.87
   8   1   9   11.34    1.02
  -8  -1   9   10.64    0.84
   8  -1  -9   11.29    0.89
   8  -1  -9   10.13    0.89
   8   1   9   11.53    0.96
  -8   1  -9   11.75    0.85
   8  -1  -9   10.90    0.96
  -8  -1   9   11.08    0.82
  -8   1  10    0.43    0.49
  -8  -1 -10   -0.77    0.56
  -8   1  10    0.41    0.42
  -8  -1 -10    0.94    0.55
   8  -1  10   -0.02    0.64
   8  -1  10    1.06    0.52
   8   1 -10    0.69    0.61
   8  -1  10   -0.84    0.54
  -8  -1 -10   -0.30    0.50
   8   1 -10   -0.39    0.53
   8   1 -10   -0.81    0.51
  -8   1 -10    0.70    0.59
   8   1  10   -1.00    0.50
   8   1  10    0.51    0.63
   8   1  10   -0.03    0.48
  -8  -1  10    0.40    0.46
  -8   1 -10   -0.21    0.46
   8  -1 -10    0.48    0.62
   8  -1 -10   -0.46    0.49
   8  -1 -10    1.13    0.56
  -8   1 -10   -0.35    0.52
  -8   1  11    1.20    0.64
   8   1 -11    1.79    0.67
  -8  -1 -11    0.51    0.62
   8  -1  11   -0.34    0.58
  -8   1  11    0.98    0.53
   8   1  11   -0.18    0.85
  -8  -1  11   -0.67    0.53
  -8   1 -11   -0.06    0.83
  -8  -1  11    1.31    0.60
  -8   1 -11    0.22    0.57
   8  -1 -11   -1.21    0.96
  -9  -1   0    0.00    0.19
   9   1   0    0.06    0.23
   9   1   0   -0.11    0.21
  -9   1   0    0.05    0.20
   9  -1   0   -0.02    0.20
  -9  -1   0    0.14    0.16
  -9   1   0   -0.01    0.21
   9  -1   0    0.00    0.20
   9   1   0   -0.10    0.21
   9   1   0    0.25    0.22
   9   1   0    0.21    0.22
   9  -1   0    0.15    0.24
   9   1   0   -0.20    0.19
   9  -1   0   -0.13    0.18
   9   1  -1   50.58    1.47
   9  -1   1   52.44    1.55
   9  -1   1   52.52    1.52
   9   1  -1   50.73    1.54
   9   1  -1   50.57    1.54
  -9   1   1   51.17    1.53
   9  -1   1   53.91    1.25
   9  -1   1   52.47    1.52
   9   1  -1   51.67    1.55
  -9  -1  -1   50.30    1.23
   9  -1   1   50.32    1.20
   9   1  -1   52.09    1.56
   9  -1   1   52.79    1.55
   9   1  -1   50.00    1.49
  -9   1   1   51.31    1.42
  -9  -1  -1   52.59    1.41
  -9  -1   1   50.25    1.23
   9   1   1   52.37    1.56
   9  -1  -1   52.07    1.52
   9   1   1   51.86    1.55
   9   1   1   50.79    1.58
   9   1   1   52.73    1.52
  -9   1  -1   49.79    1.46
   9  -1  -1   49.65    1.52
  -9  -1   1   49.44    1.51
   9   1   1   53.94    1.22
  -9  -1   1   50.90    1.46
  -9   1  -1   52.19    1.33
   9  -1  -1   50.83    1.54
   9   1   1   51.89    1.46
   9  -1  -1   50.57    1.52
   9   1   1   49.65    1.54
   9   1  -2   19.52    0.90
  -9   1   2   18.75    0.87
   9  -1   2   15.10    1.14
   9  -1   2   19.78    0.76
   9   1  -2   18.83    0.88
   9  -1   2   19.16    0.86
   9  -1   2   19.24    0.72
  -9   1   2   18.22    0.79
   9   1  -2   18.73    0.87
   9  -1   2   21.83    0.92
   9   1  -2   19.56    0.88
   9   1  -2   19.41    0.88
   9  -1   2   19.04    0.86
  -9   1  -2   20.01    0.82
   9   1   2   18.58    0.86
   9   1   2   19.80    0.86
   9  -1  -2   19.04    0.91
  -9  -1   2   18.34    0.84
   9   1   2   19.67    0.74
   9   1   2   18.31    0.85
   9  -1  -2   19.17    0.89
   9  -1  -2   20.25    0.99
  -9   1  -2   19.38    0.68
  -9  -1   2   18.69    0.89
   9   1   2   19.13    0.82
   9   1   2   19.54    0.89
   9  -1  -2   19.45    0.86
   9   1   2   18.25    0.76
  -9  -1   2   19.67    0.69
   9  -1   3   34.63    1.24
  -9   1   3   35.66    1.28
   9   1  -3   34.44    1.21
   9   1  -3   34.76    1.23
   9  -1   3   35.13    1.17
   9   1  -3   34.96    1.27
   9  -1   3   34.72    1.10
   9  -1   3   36.28    1.49
  -9   1   3   35.99    1.00
   9  -1   3   35.87    1.21
  -9   1   3   34.41    1.35
  -9   1   3   34.79    1.23
   9  -1   3   34.59    1.32
   9   1  -3   34.00    1.28
   9  -1   3   34.83    0.99
   9  -1  -3   36.13    1.25
  -9  -1   3   36.05    1.06
   9   1   3   34.57    1.20
   9   1   3   35.38    1.18
   9   1   3   35.07    1.08
   9   1   3   35.00    1.23
   9   1   3   34.90    1.23
   9  -1  -3   34.74    1.19
  -9  -1   3   34.81    1.27
   9   1   3   34.72    1.20
   9   1   3   36.93    1.23
  -9   1  -3   36.19    1.13
   9   1   3   35.58    1.12
  -9   1  -3   34.75    0.97
   9  -1  -3   33.64    1.25
  -9  -1   3   34.49    1.25
   9  -1   4   -0.07    0.55
   9   1  -4    0.18    0.22
  -9   1   4   -0.30    0.29
   9  -1   4   -0.19    0.21
   9   1  -4    0.34    0.24
   9   1  -4    0.10    0.31
  -9   1   4    0.04    0.29
   9  -1   4   -0.05    0.21
   9  -1   4   -0.17    0.27
   9  -1   4    0.03    0.32
   9   1  -4    0.00    0.29
  -9   1   4   -0.27    0.24
   9  -1   4    0.18    0.29
  -9  -1   4    0.12    0.25
   9   1   4   -0.24    0.24
  -9   1  -4   -0.10    0.21
   9   1   4    0.05    0.31
   9  -1  -4   -0.28    0.26
  -9   1  -4    0.22    0.29
   9   1   4   -0.06    0.28
  -9   1  -4    0.25    0.28
  -9  -1   4    0.06    0.28
   9  -1  -4   -0.15    0.20
  -9  -1   4    0.23    0.27
   9   1   4    0.12    0.29
   9  -1  -4   -0.02    0.36
   9   1   4    0.40    0.31
   9  -1  -4    0.33    0.38
   9   1   4   -0.27    0.28
   9   1   4   -0.18    0.22
   9   1   4    0.28    0.28
   9   1  -5   26.93    1.12
   9  -1   5   27.96    1.13
  -9  -1  -5   26.49    0.95
  -9   1   5   25.40    1.02
  -9   1   5   27.50    1.09
   9   1  -5   24.94    1.10
  -9   1   5   27.37    1.10
  -9   1   5   25.71    1.08
   9  -1   5   26.69    1.09
   9  -1   5   27.45    1.09
   9  -1   5   26.49    1.17
   9  -1   5   26.22    1.05
  -9   1   5   27.02    1.07
   9   1  -5   26.70    1.12
   9   1  -5   26.19    1.09
  -9   1  -5   26.62    0.97
   9  -1  -5   25.47    1.12
   9  -1  -5   25.30    1.12
  -9  -1   5   26.49    1.04
   9   1   5   26.24    1.01
   9   1   5   26.78    1.06
   9   1   5   26.66    1.24
   9  -1  -5   25.79    1.51
   9  -1  -5   27.03    1.10
   9   1   5   24.66    1.10
  -9  -1   5   26.02    1.08
   9   1   5   27.57    1.09
  -9  -1   5   26.79    1.04
  -9   1  -5   25.35    1.20
   9   1   5   26.60    1.07
  -9  -1   5   25.57    0.96
  -9   1   6    7.49    0.63
   9  -1   6    7.85    0.69
  -9   1   6    7.61    0.55
   9   1  -6    7.01    0.62
  -9   1   6    7.23    0.60
   9  -1   6    6.23    0.67
   9   1  -6    8.33    0.67
   9   1  -6    7.77    0.60
   9  -1   6    7.25    0.58
  -9  -1  -6    7.35    0.57
  -9  -1  -6    6.93    0.79
  -9   1   6    7.22    0.83
  -9   1   6    8.16    0.99
   9   1  -6    7.62    0.67
   9  -1   6    6.79    0.61
  -9  -1  -6    7.93    0.61
   9  -1  -6    8.05    0.68
   9  -1  -6    7.45    0.61
   9  -1  -6    8.39    0.67
   9   1   6    5.99    0.92
   9   1   6    8.64    0.72
  -9  -1   6    7.38    0.57
  -9  -1   6    7.48    0.58
   9   1   6    7.11    0.61
   9   1   6    7.83    0.60
  -9   1  -6    6.19    1.03
  -9   1  -6    7.39    0.64
  -9  -1   6    6.30    0.79
   9  -1  -6    7.76    0.76
  -9  -1   6    7.22    0.61
  -9   1  -6    6.90    0.57
   9   1   6    7.44    0.62
   9  -1   7   12.20    0.83
   9   1  -7   12.40    0.71
  -9   1   7   12.87    0.74
  -9   1   7   13.09    0.76
   9   1  -7   12.25    0.84
  -9   1   7   12.04    0.82
  -9  -1  -7   12.86    0.82
   9  -1   7   12.36    0.87
   9  -1   7   12.60    0.77
   9   1  -7   12.11    0.81
   9   1  -7   13.30    0.87
  -9  -1  -7   13.01    0.76
   9   1   7   10.15    0.90
   9   1   7   12.46    0.82
   9  -1  -7   11.58    0.82
  -9  -1   7   12.44    0.75
   9   1   7   13.74    0.78
   9  -1  -7   12.64    0.81
  -9  -1   7   13.00    0.80
  -9  -1   7   14.19    0.76
  -9   1  -7   13.21    0.84
  -9   1  -7   12.35    0.74
   9  -1  -7   13.69    0.88
   9  -1   8   -0.70    0.39
   9  -1   8    0.36    0.37
  -9   1   8   -0.09    0.33
   9   1  -8   -0.19    0.35
   9   1  -8    0.28    0.37
  -9  -1  -8   -0.24    0.37
  -9   1   8   -0.41    0.39
  -9   1   8    0.07    0.37
   9  -1   8   -0.55    0.54
   9   1  -8    0.16    0.73
  -9  -1  -8    0.18    0.43
  -9  -1   8   -0.49    0.32
   9  -1  -8   -0.30    0.35
  -9   1  -8   -0.45    0.43
  -9  -1   8    0.14    0.34
  -9   1  -8   -0.21    0.36
   9   1   8    0.06    0.38
   9   1   8    0.58    0.55
  -9  -1   8   -0.22    0.40
   9   1   8   -0.08    0.40
   9  -1  -8   -0.22    0.37
   9  -1  -8    1.10    0.43
   9   1  -9    6.87    0.78
   9  -1   9    4.07    0.61
  -9  -1  -9    6.63    0.87
   9   1  -9    8.01    0.96
   9  -1   9    6.24    0.81
   9   1  -9    7.96    0.90
  -9  -1  -9    6.17    0.76
  -9   1   9    6.00    0.73
  -9  -1  -9    4.46    0.81
  -9   1   9    5.62    0.95
   9  -1   9    5.05    0.74
   9   1   9    4.50    0.81
   9   1   9    4.82    0.78
   9  -1  -9    8.39    1.00
   9  -1  -9    7.30    0.86
  -9   1  -9    7.00    0.88
   9   1   9    6.25    1.05
  -9   1  -9    5.07    0.77
   9  -1  -9    5.51    0.87
  -9  -1   9    5.74    0.71
   9   1 -10    0.67    0.80
   9  -1  10    2.12    0.61
  -9  -1 -10    2.10    0.54
   9   1 -10    0.72    0.55
  -9   1  10    1.78    0.55
  -9  -1 -10    3.00    0.66
  -9  -1 -10    2.21    0.76
   9  -1  10    1.63    0.78
   9   1 -10    1.85    0.62
  -9  -1  10    1.52    0.52
  -9   1 -10    1.99    0.51
  -9   1 -10    3.09    0.73
   9   1  10    2.09    0.60
   9   1  10    2.54    0.81
  -9  -1  10    1.52    0.50
   9  -1 -10    2.67    0.72
   9  -1 -10    1.64    0.57
   9   1  10    2.25    0.62
  -9   1 -10    2.26    0.61
   9  -1 -10    2.18    0.86
  10   1   0  103.90    3.10
 -10  -1   0  103.43    2.40
  10  -1   0   99.29    2.49
  10  -1   0   99.51    2.48
  10  -1   0   86.56    3.06
  10   1   0   98.22    2.40
 -10  -1   0   99.60    2.09
  10   1   0   98.36    2.40
  10  -1   0  109.77    3.16
 -10   1   0   96.69    2.46
  10   1   0   92.22    3.25
 -10   1   0   97.29    2.29
  10   1   0   94.88    2.73
 -10  -1  -1   19.39    0.66
  10   1  -1   20.75    1.10
  10   1  -1   20.03    0.97
  10  -1   1   20.39    0.94
  10   1  -1   22.21    1.17
  10  -1   1   21.00    0.86
  10  -1   1   20.98    0.69
 -10   1   1   20.81    0.84
  10   1  -1   20.81    0.92
  10  -1   1   19.13    0.94
  10   1  -1   21.04    0.90
  10  -1   1   21.62    0.95
 -10  -1  -1   21.35    0.83
  10  -1   1   19.94    0.64
 -10   1   1   19.79    1.02
  10   1   1   20.74    0.91
  10   1   1   19.59    0.98
  10  -1  -1   20.21    0.94
 -10   1  -1   21.33    0.78
 -10  -1   1   19.73    0.87
 -10   1  -1   21.88    0.92
 -10  -1   1   20.39    0.67
  10  -1  -1   20.18    0.86
  10   1   1   21.30    1.15
  10   1   1   20.69    0.89
  10   1   1   19.90    1.12
  10  -1  -1   19.94    1.05
  10  -1  -1   19.41    0.92
 -10  -1   1   19.89    0.95
 -10   1   2    0.08    0.24
 -10  -1  -2    0.20    0.25
  10  -1   2    0.15    0.25
  10  -1   2    0.04    0.30
  10  -1   2    0.22    0.26
  10   1  -2    0.17    0.28
  10   1  -2   -0.14    0.26
 -10   1   2    0.34    0.26
  10   1  -2    0.42    0.31
  10  -1   2    0.37    0.29
  10  -1   2    0.57    0.29
 -10   1   2   -0.04    0.31
  10   1  -2    0.19    0.31
  10  -1   2    0.23    0.19
  10   1  -2    0.05    0.29
  10  -1  -2   -0.02    0.27
 -10  -1   2    0.11    0.46
 -10   1  -2    0.21    0.18
  10   1   2    0.36    0.27
  10   1   2    0.44    0.28
  10  -1  -2    0.18    0.20
  10   1   2    0.44    0.27
 -10  -1   2    0.27    0.28
 -10   1  -2    0.42    0.26
  10   1   2    0.61    0.29
  10   1   2    0.17    0.28
 -10  -1   2    0.28    0.24
  10   1   2    0.00    0.21
  10  -1  -2    0.28    0.33
  10   1   2    0.11    0.27
 -10   1  -2    0.17    0.23
 -10   1   3   16.39    0.66
  10   1  -3   16.06    0.85
 -10   1   3   17.75    0.81
  10  -1   3   17.05    0.79
  10  -1   3   16.80    0.97
  10   1  -3   17.11    0.82
  10   1  -3   16.98    0.87
 -10   1   3   17.00    0.87
  10   1  -3   17.38    0.91
  10   1  -3   17.40    0.89
  10  -1   3   15.81    1.00
  10  -1   3   18.12    0.92
  10  -1   3   16.72    0.80
 -10   1   3   16.69    1.02
  10  -1  -3   17.73    0.96
  10  -1  -3   17.91    0.85
  10   1   3   16.07    0.87
 -10   1  -3   16.64    0.80
 -10   1  -3   17.77    0.68
  10   1   3   16.67    0.88
  10   1   3   17.46    0.88
 -10  -1   3   17.43    0.90
  10  -1  -3   17.10    0.86
 -10  -1   3   18.09    0.74
  10   1   3   17.82    0.88
 -10   1  -3   17.68    0.83
  10   1   3   17.08    0.79
  10   1   3   17.40    0.80
  10   1  -4   52.72    1.85
 -10   1   4   52.78    1.43
  10  -1   4   52.69    1.66
  10  -1   4   52.59    1.44
 -10   1   4   53.57    1.66
  10  -1   4   54.96    1.60
  10   1  -4   53.51    1.73
 -10   1   4   53.62    1.58
  10  -1   4   54.01    1.66
  10   1  -4   54.38    1.68
  10  -1   4   52.97    1.65
 -10   1   4   53.34    1.65
  10  -1  -4   54.69    1.71
  10  -1  -4   54.77    1.73
  10  -1  -4   53.63    1.62
  10  -1  -4   54.17    1.72
 -10  -1   4   55.06    1.66
 -10   1  -4   54.42    1.62
  10   1   4   53.35    1.63
 -10   1  -4   53.41    1.49
  10   1   4   53.41    1.51
  10   1   4   50.09    2.13
  10   1   4   53.91    1.68
 -10   1  -4   51.86    1.63
  10   1   4   52.57    1.61
  10   1   4   54.34    1.63
  10   1   4   53.20    1.60
 -10  -1   4   54.19    1.50
 -10  -1   4   52.66    1.66
  10  -1   5    9.08    0.65
 -10   1   5    8.87    0.71
 -10   1   5   10.21    0.87
 -10  -1  -5    9.99    0.62
  10   1  -5    9.10    0.70
 -10   1   5    9.30    0.61
  10  -1   5    9.75    0.78
  10  -1   5    8.79    0.61
  10  -1   5   10.09    0.66
  10   1  -5    8.66    0.69
  10   1  -5   10.18    0.64
  10  -1   5   10.39    0.71
  10  -1   5    9.95    0.64
 -10   1   5   10.33    0.67
  10   1  -5    8.45    0.65
 -10   1   5   10.28    0.68
 -10   1  -5    9.11    0.92
  10   1   5   10.13    0.64
  10  -1  -5    9.50    0.71
 -10  -1   5    9.09    0.60
 -10  -1   5    9.08    0.64
  10   1   5   10.54    0.63
 -10  -1   5    8.81    0.63
  10   1   5    8.96    0.80
  10  -1  -5    8.14    0.62
 -10  -1   5    9.29    0.75
  10  -1  -5    8.99    0.67
  10   1   5    8.77    0.70
  10   1   5    9.22    0.65
  10   1   5    9.35    0.68
 -10   1  -5    9.52    0.62
  10  -1  -5    9.29    0.89
  10  -1   6    0.09    0.34
 -10   1   6    0.86    0.31
  10   1  -6    1.09    0.34
  10   1  -6    1.65    0.39
 -10   1   6    0.68    0.29
  10   1  -6    0.30    0.28
  10  -1   6    0.61    0.33
 -10  -1  -6    0.82    0.34
 -10   1   6    0.89    0.49
 -10   1   6    1.19    0.32
  10  -1   6    0.48    0.31
  10   1  -6    0.53    0.30
  10  -1   6    0.64    0.30
  10  -1   6    0.87    0.31
 -10   1   6    0.76    0.29
 -10  -1  -6    0.84    0.34
  10  -1  -6    0.35    0.28
  10   1   6    0.40    0.29
 -10  -1   6    0.85    0.29
 -10  -1   6    1.13    0.32
 -10  -1   6    1.32    0.33
  10  -1  -6    0.47    0.35
 -10  -1   6    0.89    0.28
 -10   1  -6    0.77    0.36
  10  -1  -6    1.01    0.34
  10   1   6    0.00    0.36
 -10  -1   6    0.99    0.55
  10  -1  -6    1.03    0.30
 -10   1  -6    0.66    0.33
 -10   1  -6    0.19    0.33
  10  -1   7    6.34    0.63
  10   1  -7    6.09    0.75
 -10  -1  -7    5.51    0.69
  10   1  -7    5.39    0.65
  10  -1   7    4.81    0.67
  10  -1   7    6.12    0.68
  10   1  -7    4.84    0.59
 -10   1   7    4.68    0.60
 -10   1   7    5.04    0.63
  10   1  -7    4.69    0.78
 -10  -1  -7    5.79    0.63
 -10   1   7    4.82    0.61
  10  -1   7    6.03    0.77
 -10  -1   7    5.15    0.59
  10  -1  -7    4.89    0.68
  10  -1  -7    4.86    0.59
  10   1   7    5.95    0.67
 -10  -1   7    6.74    0.64
  10   1   7    6.16    0.68
  10   1   7    6.46    0.78
 -10   1  -7    5.34    0.65
 -10  -1   7    5.35    0.58
  10  -1  -7    4.25    0.73
  10  -1   8   10.50    0.88
  10  -1   8   11.75    0.88
  10   1  -8   12.11    1.00
 -10   1   8   10.19    0.82
  10  -1   8   11.95    1.02
 -10   1   8   11.85    0.80
 -10  -1  -8   11.59    0.91
 -10  -1  -8   11.50    0.84
  10   1  -8   10.87    0.86
 -10   1   8   11.83    0.86
  10   1  -8   11.67    1.03
  10  -1  -8   10.10    1.02
 -10   1  -8   10.18    0.81
 -10  -1   8   10.88    0.86
  10   1   8    9.85    0.91
 -10  -1   8   11.09    0.80
  10  -1  -8   12.03    0.87
  10  -1  -8   11.98    0.95
  10   1   8   13.72    1.03
  10   1   8   12.38    0.88
 -10   1  -8    9.85    0.87
 -10  -1   8   12.86    0.87
  10   1  -9    2.87    0.51
  10  -1   9    2.49    0.54
  10  -1   9    1.81    0.63
  10   1  -9    2.41    0.67
 -10  -1  -9    1.12    0.45
 -10  -1  -9    1.42    0.51
 -10  -1  -9    2.30    0.56
 -10   1   9    2.06    0.52
  10   1  -9    3.03    0.62
 -10   1   9    2.28    0.47
 -10   1  -9    2.35    0.58
 -10   1  -9    2.17    0.52
  10  -1  -9    3.63    0.69
  10  -1  -9    1.39    0.48
  10  -1  -9    2.52    0.62
  10   1   9    1.58    0.58
 -10  -1   9    1.75    0.46
  10   1   9    2.34    0.65
  10  -1  10    0.41    0.59
 -10  -1 -10    0.18    0.57
  10   1 -10   -0.15    0.55
 -10   1  10    1.01    0.46
 -10   1 -10    0.62    0.59
  10  -1 -10    0.54    0.63
 -10   1 -10   -0.07    0.57
  10  -1 -10    1.77    0.62
 -10  -1  10   -0.10    0.57
  10   1  10    0.58    0.56
  11  -1   0    0.03    0.27
  11   1   0   -0.14    0.48
  11   1   0    0.09    0.29
  11  -1   0   -0.07    0.18
 -11  -1   0    0.18    0.25
 -11  -1   0    0.22    0.27
  11   1   0    0.66    0.22
  11   1   0   -0.05    0.30
  11  -1   0    0.23    0.32
 -11  -1   0    0.12    0.25
  11  -1   0    0.07    0.28
  11   1   0    0.09    0.31
 -11   1   0    0.31    0.27
  11   1  -1    0.30    0.20
  11  -1   1    0.52    0.31
 -11   1   1    0.71    0.26
  11  -1   1    0.30    0.32
  11   1  -1    0.29    0.50
 -11  -1  -1    0.32    0.27
 -11   1   1    0.24    0.38
  11  -1   1    0.61    0.24
 -11  -1  -1    0.70    0.25
 -11   1  -1    0.48    0.24
 -11  -1   1    0.58    0.26
 -11   1  -1    0.36    0.27
 -11   1  -1    0.44    0.29
  11  -1  -1    0.63    0.32
  11  -1  -1    0.49    0.25
  11   1   1    0.48    0.38
  11   1   1    0.44    0.32
  11   1   1    0.33    0.21
  11  -1  -1    0.40    0.34
 -11  -1   1    0.51    0.32
 -11   1   2  108.51    2.70
  11   1  -2  104.85    2.65
 -11   1   2  105.81    2.70
  11   1  -2  102.76    3.39
  11   1  -2  103.79    2.60
  11  -1   2  108.47    2.70
  11  -1   2  106.93    2.71
 -11   1   2  104.47    2.59
  11   1  -2  108.34    2.74
 -11  -1  -2  105.75    2.29
  11  -1   2  105.62    2.38
  11  -1   2  108.51    2.67
 -11  -1  -2  107.98    2.50
  11  -1   2  104.05    2.32
  11   1  -2  105.47    2.84
 -11   1  -2  108.83    2.65
 -11  -1   2  105.58    2.71
  11   1   2  106.06    3.16
 -11  -1   2  104.74    2.65
  11   1   2  105.69    2.62
  11  -1  -2  105.39    2.67
  11   1   2  107.13    2.70
  11  -1  -2  104.88    2.78
  11  -1  -2  105.58    2.71
  11   1   2  108.07    2.61
  11   1   2  105.78    2.34
 -11   1  -2  104.51    2.36
  11   1   2  102.29    2.89
 -11  -1   2  107.61    2.31
 -11   1  -2  107.84    2.72
  11  -1  -2   91.04    3.43
  11  -1   3    0.60    0.36
  11   1  -3    0.46    0.25
 -11   1   3    0.07    0.24
 -11  -1  -3    0.15    0.30
  11  -1   3    0.50    0.22
 -11   1   3    0.30    0.21
  11  -1   3    0.00    0.23
  11  -1   3    0.08    0.20
  11  -1   3    0.13    0.23
 -11   1   3    0.18    0.21
  11   1  -3    0.19    0.22
  11   1  -3   -0.17    0.25
  11  -1   3    0.01    0.42
  11  -1  -3    0.48    0.24
  11   1   3    0.41    0.25
  11   1   3    0.65    0.23
  11   1   3    0.03    0.20
  11   1   3    0.02    0.35
 -11  -1   3    0.64    0.29
 -11   1  -3    0.12    0.24
 -11  -1   3    0.13    0.20
 -11  -1   3    0.01    0.21
  11  -1  -3    0.05    0.25
 -11   1  -3    0.53    0.40
  11   1   3   -0.38    0.43
  11  -1  -3    0.22    0.22
  11  -1  -3    0.67    0.28
  11   1   3   -0.07    0.21
  11  -1   4    0.42    0.26
 -11   1   4    0.72    0.25
  11   1  -4    0.10    0.28
  11   1  -4    0.45    0.30
 -11   1   4    0.62    0.23
  11   1  -4    0.39    0.23
 -11   1   4    0.56    0.28
 -11   1   4    0.49    0.25
  11   1  -4    0.54    0.27
  11  -1   4    0.16    0.41
  11  -1   4    0.61    0.31
  11  -1   4    0.61    0.28
  11  -1   4    0.24    0.25
  11   1   4    0.46    0.29
 -11  -1   4    0.96    0.36
  11   1   4    0.64    0.42
 -11   1  -4    0.55    0.27
 -11  -1   4    0.26    0.23
  11   1   4    0.33    0.26
  11  -1  -4    0.46    0.25
  11   1   4    0.47    0.28
  11  -1  -4    0.33    0.29
  11  -1  -4    0.43    0.30
 -11  -1   4    0.80    0.27
 -11   1  -4    0.57    0.38
  11  -1  -4    0.63    0.25
  11   1   4    0.50    0.28
  11   1   4    1.19    0.45
 -11   1  -4    0.12    0.25
  11   1   4    0.26    0.24
 -11   1   5    0.82    0.45
 -11   1   5    1.40    0.32
 -11   1   5    0.47    0.31
  11  -1   5    1.26    0.37
  11  -1   5    0.55    0.33
  11  -1   5    1.10    0.31
 -11   1   5    1.20    0.30
  11   1  -5    1.41    0.32
 -11  -1  -5    0.63    0.33
  11  -1   5    1.57    0.34
  11   1  -5    0.77    0.29
  11  -1   5    1.34    0.38
  11   1  -5    1.09    0.39
  11   1  -5    0.68    0.35
 -11   1  -5    1.14    0.34
  11   1   5    1.04    0.48
  11  -1  -5    0.70    0.30
  11   1   5    1.11    0.31
  11   1   5    1.25    0.37
  11  -1  -5    0.78    0.33
  11   1   5    1.16    0.36
 -11  -1   5    0.89    0.28
  11   1   5    0.91    0.33
 -11  -1   5    0.77    0.28
 -11  -1   5    1.28    0.35
  11  -1  -5    0.89    0.30
  11  -1  -5    1.21    0.34
  11   1   5    0.75    0.29
 -11  -1   5    0.87    0.28
 -11   1  -5    0.48    0.33
  11  -1   6   40.81    1.53
  11   1  -6   38.89    1.35
  11  -1   6   40.57    1.50
  11  -1   6   42.19    1.53
 -11   1   6   41.01    1.46
 -11   1   6   41.70    1.27
  11   1  -6   40.10    1.56
 -11  -1  -6   39.10    1.34
 -11  -1  -6   41.19    1.32
  11   1  -6   41.38    1.57
 -11   1   6   40.91    1.48
 -11   1   6   40.50    1.50
  11  -1   6   41.31    1.44
 -11  -1  -6   40.40    1.45
  11   1  -6   41.09    1.54
  11  -1  -6   41.18    1.58
  11  -1  -6   42.98    1.34
  11   1   6   39.87    1.48
  11  -1  -6   42.32    1.54
 -11  -1   6   38.94    1.28
 -11  -1   6   41.69    1.46
  11  -1  -6   40.57    1.60
  11   1   6   41.17    1.52
  11   1   6   40.20    1.45
 -11  -1   6   44.28    1.56
 -11  -1   6   40.22    1.51
 -11  -1   6   39.46    1.29
 -11   1  -6   41.82    1.49
 -11   1  -6   39.41    1.34
  11   1   6   41.40    1.31
 -11   1  -6   41.23    1.30
  11  -1   7    0.26    0.38
  11   1  -7    0.82    0.42
  11   1  -7   -0.15    0.46
  11   1  -7   -0.13    0.42
 -11   1   7    0.60    0.41
  11   1  -7    0.17    0.33
 -11   1   7    0.02    0.37
 -11  -1  -7    0.84    0.42
 -11   1   7    0.82    0.36
  11  -1   7    0.63    0.35
  11  -1   7    1.56    0.49
  11   1   7    0.35    0.41
 -11  -1   7    0.80    0.36
 -11  -1   7    0.94    0.38
  11  -1  -7    0.19    0.84
  11   1   7    0.60    0.42
  11   1   7    0.85    0.49
 -11   1  -7    0.00    0.40
 -11  -1   7    0.60    0.35
  11  -1  -7    1.78    0.41
  11   1  -8    0.32    0.53
 -11   1   8    0.41    0.63
 -11   1   8    0.69    0.45
 -11  -1  -8    0.69    0.46
  11   1  -8    0.59    0.93
  11  -1   8    0.69    0.46
 -11  -1  -8    0.69    0.52
  11   1  -8   -0.75    0.56
  11   1   8   -0.48    0.46
 -11   1  -8    0.05    0.52
  11  -1  -8   -0.24    0.55
 -11   1  -8    0.29    0.49
 -11  -1   8    0.80    0.47
 -11  -1   8    0.31    0.59
  11   1   8    0.32    0.56
  11  -1  -8    1.44    0.55
 -11  -1   8    0.16    0.43
  11  -1  -8    0.53    0.75
 -11  -1  -9    0.17    0.60
  11   1  -9    0.32    0.59
 -11   1   9    0.99    0.44
  11   1  -9    0.57    0.48
  11  -1   9    1.19    0.68
 -11  -1  -9    0.64    0.49
 -11  -1  -9    0.16    0.54
  11  -1   9   -0.05    0.55
  11  -1  -9   -0.77    0.71
  11   1   9   -0.24    0.75
  11  -1  -9    0.16    0.63
 -11   1  -9    0.98    0.49
 -11  -1   9    0.46    0.43
 -11  -1   9    1.00    0.58
 -11   1  -9    0.97    0.61
  11  -1  -9   -0.14    0.53
  11   1   9   -0.94    0.49
 -11  -1 -10    5.55    0.93
  11   1 -10    6.09    0.84
 -11   1  10    8.83    0.87
  11   1 -10    7.37    0.98
  11  -1  10    5.74    1.00
 -11  -1  10    6.77    0.87
 -11   1 -10    7.07    0.93
  11  -1 -10    6.65    1.08
  11   1  10    8.66    1.03
 -11   1 -10    9.23    0.99
  11  -1 -10    7.11    1.05
  12  -1   0    8.54    0.62
  12   1   0    9.20    0.65
 -12  -1   0    9.89    0.65
 -12   1   0    9.71    0.63
  12   1   0    9.65    0.65
  12   1   0    9.83    0.61
  12   1   0    9.84    0.62
  12   1   0    8.20    0.70
 -12  -1   0    9.13    0.70
  12  -1   0    9.96    0.64
  12  -1   0    9.48    0.62
  12  -1   0    8.67    0.61
 -12   1   0    9.46    0.67
 -12   1   0    9.56    0.67
 -12  -1  -1   13.02    0.72
  12  -1   1   12.75    0.72
  12   1  -1   11.01    0.82
 -12   1   1   12.56    0.76
  12   1  -1   12.92    0.74
  12  -1   1   12.56    0.71
  12   1  -1   12.60    0.68
  12  -1   1   12.94    0.72
  12  -1   1   13.25    0.74
 -12   1   1   12.75    0.74
  12   1  -1   13.29    0.76
 -12   1   1   12.99    0.75
 -12   1  -1   12.44    0.75
  12   1   1   12.31    1.03
  12  -1  -1   13.28    0.72
 -12  -1   1   13.20    0.75
  12  -1  -1   13.14    0.75
 -12   1  -1   12.51    0.69
  12   1   1   12.69    0.69
  12  -1  -1   12.47    0.73
  12   1   1   13.27    0.73
  12   1   1   12.95    0.74
 -12   1  -1   12.27    0.68
  12  -1  -1   12.71    0.73
 -12  -1   1   11.51    0.84
 -12  -1  -2    0.56    0.22
  12   1  -2    0.21    0.24
 -12   1   2   -0.15    0.23
  12   1  -2    0.15    0.24
 -12   1   2   -0.07    0.23
  12  -1   2   -0.17    0.20
  12  -1   2    0.10    0.24
  12  -1   2    0.20    0.23
 -12  -1  -2   -0.04    0.31
 -12   1   2   -0.01    0.22
  12   1  -2    0.15    0.23
  12  -1   2    0.03    0.22
  12   1  -2   -0.15    0.25
  12  -1  -2    0.25    0.23
 -12  -1   2    0.34    0.22
 -12   1  -2   -0.13    0.24
 -12  -1   2    0.18    0.21
  12  -1  -2    0.35    0.24
  12   1   2    0.43    0.23
  12  -1  -2    0.19    0.27
  12   1   2   -0.03    0.20
 -12   1  -2    0.02    0.32
  12   1   2   -0.08    0.22
 -12   1  -2    0.18    0.23
  12  -1  -2    0.11    0.27
  12   1   2    0.31    0.23
  12  -1   3    7.14    0.61
  12   1  -3    8.41    0.63
  12  -1   3    8.46    0.83
 -12   1   3    7.37    0.63
  12   1  -3    8.35    0.62
 -12   1   3    7.10    0.59
  12  -1   3    7.29    0.58
  12   1  -3    7.85    0.60
  12  -1   3    5.70    0.69
  12  -1   3    8.83    0.62
 -12  -1  -3    8.57    0.57
 -12   1   3    7.07    0.59
  12   1  -3    8.46    0.62
  12  -1   3    8.21    0.64
 -12  -1  -3    7.65    0.66
  12   1   3    7.36    0.57
 -12  -1   3    8.04    0.60
  12  -1  -3    8.01    0.63
 -12  -1   3    7.62    0.60
  12  -1  -3    7.88    0.59
  12   1   3    7.09    0.59
  12   1   3    8.74    0.62
  12  -1  -3    7.75    0.63
  12   1   3    7.61    0.57
  12  -1  -3    7.26    0.61
  12   1   3    7.97    0.77
 -12   1  -3    7.82    0.63
 -12   1   4    8.73    0.66
  12  -1   4    8.03    0.86
  12  -1   4    8.73    0.65
  12  -1   4    7.92    0.67
  12   1  -4    8.21    0.71
 -12   1   4    7.56    0.62
  12   1  -4    8.03    0.66
  12   1  -4    8.59    0.68
 -12  -1  -4    9.14    0.68
  12  -1   4    7.81    0.69
  12  -1   4    8.26    0.63
  12   1  -4    8.53    0.64
 -12   1   4    8.49    0.65
 -12   1   4    8.23    0.67
 -12  -1  -4    8.71    0.62
  12   1   4    7.78    0.63
  12   1   4    7.84    0.66
  12  -1  -4    8.72    0.70
  12   1   4    7.83    0.70
  12   1   4    8.49    0.67
  12   1   4    8.72    0.82
  12  -1  -4    8.65    0.63
  12  -1  -4    8.38    0.67
 -12  -1   4    8.67    0.66
  12  -1  -4    8.55    0.67
 -12   1  -4    8.24    0.82
  12   1   4    7.89    0.63
 -12   1  -4    9.10    0.69
 -12  -1   4    8.32    0.66
 -12   1  -4    7.27    0.61
  12   1  -5    9.26    0.71
  12  -1   5    9.08    0.72
 -12   1   5    9.61    0.70
 -12  -1  -5    8.80    0.71
  12   1  -5    8.65    0.74
 -12   1   5    9.28    0.70
  12   1  -5    8.45    0.76
  12  -1   5   10.05    0.81
 -12  -1  -5    9.74    0.65
 -12   1   5    8.38    0.68
  12  -1   5    8.45    0.69
  12   1  -5    9.16    0.70
  12  -1   5    8.57    0.68
  12  -1   5    9.09    0.68
 -12   1   5    9.02    0.70
  12  -1  -5   10.05    0.67
  12  -1  -5    9.40    0.81
 -12  -1   5    8.24    0.68
 -12   1  -5    8.98    0.67
  12   1   5    9.05    0.67
  12  -1  -5    9.33    0.75
 -12  -1   5    7.92    0.57
  12   1   5    9.59    0.70
 -12  -1   5    9.03    0.70
  12   1   5    8.96    0.74
  12   1   5   10.25    0.80
  12   1   5    7.81    0.68
  12  -1  -5    8.04    0.68
 -12  -1   5    8.59    0.68
 -12   1  -5    8.79    0.72
  12  -1   6    0.58    0.41
 -12   1   6    0.34    0.34
 -12  -1  -6   -1.00    0.61
  12   1  -6    0.76    0.44
  12  -1   6    0.31    0.33
 -12  -1  -6    0.16    0.40
  12   1  -6    1.01    0.37
  12   1  -6    0.16    0.42
 -12   1   6    1.10    0.34
 -12  -1  -6   -0.16    0.39
  12  -1   6   -0.07    0.37
  12  -1   6   -0.08    0.46
  12   1  -6    0.32    0.37
  12   1   6    0.66    0.38
  12  -1  -6   -0.07    0.36
  12   1   6    0.70    0.48
  12   1   6    0.06    0.39
  12  -1  -6    0.42    0.35
 -12   1  -6    0.42    0.46
 -12   1  -6    0.96    0.40
  12  -1  -6    0.28    0.41
 -12  -1   6    0.15    0.36
  12  -1  -6   -0.30    0.37
 -12  -1   6    0.17    0.34
 -12  -1   6   -0.23    0.41
 -12  -1   6    0.61    0.37
 -12   1  -6   -0.07    0.38
  12  -1   7    2.15    0.51
 -12   1   7    1.36    0.44
  12  -1   7    1.34    0.58
  12   1  -7    2.60    0.50
  12   1  -7    2.41    0.52
 -12   1   7    2.39    0.45
  12   1  -7    1.63    0.50
 -12  -1  -7    2.36    0.51
  12  -1   7    2.38    0.49
  12  -1  -7    1.15    0.52
  12   1   7    1.82    0.48
  12  -1  -7    1.26    0.41
  12  -1  -7    2.69    0.55
  12   1   7    1.78    0.60
 -12  -1   7    2.19    0.43
 -12   1  -7    2.24    0.49
 -12  -1   7    1.25    0.41
 -12  -1  -8    4.22    0.61
  12  -1   8    4.34    0.64
 -12   1   8    3.09    0.53
  12   1  -8    4.18    0.67
  12  -1   8    6.32    1.04
  12   1  -8    5.70    0.79
 -12   1   8    4.78    0.82
  12   1  -8    4.64    0.71
  12   1   8    3.78    0.61
  12   1   8    3.06    0.79
  12  -1  -8    5.04    0.72
 -12  -1   8    3.89    0.59
 -12   1  -8    4.34    0.62
  12  -1  -8    4.63    0.67
 -12  -1   8    4.93    0.76
  12  -1   9    1.55    0.64
 -12  -1  -9    3.49    0.63
 -12   1   9    3.40    0.55
  12   1  -9    3.12    0.61
  12   1  -9    4.44    0.71
 -12  -1  -9    2.53    0.57
  12   1   9    3.85    0.67
 -12  -1   9    2.52    0.50
 -12   1  -9    5.19    0.83
  12  -1  -9    2.42    0.57
  12  -1  -9    3.81    0.70
  13  -1   0    0.38    0.27
 -13   1   0    0.12    0.37
  13  -1   0    0.12    0.23
 -13  -1   0    0.13    0.24
 -13   1   0    0.07    0.27
  13   1   0   -0.26    0.23
  13  -1   0    0.03    0.23
 -13  -1   0    0.26    0.25
 -13   1   0    0.06    0.23
  13   1   0    0.09    0.26
  13  -1   0    0.08    0.25
  13   1   0    0.05    0.28
  13   1   0   -0.14    0.23
  13  -1   1   15.87    0.84
  13  -1   1   16.31    0.84
  13   1  -1   14.70    0.84
  13   1  -1   15.00    0.82
 -13  -1  -1   16.36    0.84
  13  -1   1   14.44    0.80
  13  -1   1   17.19    0.86
  13   1  -1   16.28    0.79
 -13   1   1   16.82    0.89
 -13  -1  -1   16.03    0.89
 -13   1   1   16.79    0.88
 -13   1   1   15.75    0.80
  13   1  -1   15.59    0.78
  13  -1  -1   15.86    0.85
  13  -1  -1   14.97    0.81
 -13   1  -1   15.75    0.87
  13  -1  -1   14.52    0.81
  13  -1  -1   14.98    0.81
 -13  -1   1   15.68    0.84
 -13   1  -1   16.90    0.81
  13   1   1   15.78    0.82
  13   1   1   16.39    0.80
  13   1   1   15.21    0.79
 -13  -1   1   16.52    0.79
  13   1   1   15.06    0.85
 -13   1  -1   15.50    0.85
 -13   1   2    1.31    0.33
 -13  -1  -2    1.94    0.38
  13   1  -2    1.64    0.33
  13   1  -2    1.66    0.37
  13  -1   2    1.62    0.33
  13   1  -2    2.12    0.35
  13  -1   2    1.76    0.37
 -13   1   2    2.06    0.35
  13  -1   2    1.54    0.39
  13   1  -2    1.68    0.35
 -13   1   2    1.94    0.39
  13  -1   2    2.03    0.35
 -13  -1  -2    2.25    0.44
  13  -1  -2    1.28    0.33
 -13  -1   2    1.81    0.35
 -13   1  -2    2.09    0.43
  13   1   2    1.88    0.35
  13  -1  -2    1.77    0.36
  13   1   2    2.16    0.41
  13  -1  -2    1.10    0.32
  13   1   2    1.65    0.32
  13   1   2    2.66    0.44
  13  -1  -2    1.73    0.38
 -13   1  -2    2.25    0.37
 -13  -1   2    1.75    0.37
  13   1  -3   23.52    1.03
  13  -1   3   24.07    1.10
  13   1  -3   22.24    1.07
  13  -1   3   23.70    1.06
  13  -1   3   23.59    1.04
 -13   1   3   25.13    1.10
  13   1  -3   22.99    1.06
 -13   1   3   23.70    1.00
 -13  -1  -3   23.87    1.05
 -13   1   3   24.51    1.12
  13   1  -3   24.44    1.05
  13  -1   3   23.75    1.09
 -13  -1  -3   23.38    0.99
  13   1   3   24.05    1.05
 -13  -1   3   24.42    1.09
 -13   1  -3   23.84    1.09
  13   1   3   23.66    1.05
  13  -1  -3   22.82    1.02
 -13   1  -3   25.94    0.99
  13  -1  -3   22.44    1.07
  13  -1  -3   21.92    1.04
  13  -1  -3   23.87    1.10
 -13   1  -3   24.12    1.06
  13   1   3   22.78    1.00
  13   1   3   23.20    1.06
 -13  -1   3   23.42    1.02
  13   1  -4    0.20    0.33
 -13   1   4   -0.09    0.27
  13  -1   4    0.00    0.33
 -13   1   4   -0.28    0.32
  13   1  -4    0.01    0.36
 -13   1   4    0.03    0.32
  13  -1   4    0.31    0.27
  13  -1   4    0.33    0.30
  13   1  -4   -0.43    0.28
 -13  -1  -4   -0.06    0.34
 -13  -1  -4    0.36    0.33
 -13   1   4    0.56    0.27
  13   1  -4    0.04    0.29
  13   1   4    0.17    0.31
 -13   1  -4    0.17    0.33
 -13  -1   4   -0.53    0.27
 -13  -1   4    0.01    0.28
  13  -1  -4    0.18    0.29
  13   1   4    0.07    0.30
 -13   1  -4   -0.15    0.29
 -13  -1   4    0.12    0.32
  13  -1  -4   -0.28    0.29
  13  -1  -4    0.33    0.32
  13  -1  -4   -0.03    0.35
  13   1   4   -0.27    0.33
 -13   1  -4   -0.20    0.34
  13  -1   5    4.74    0.67
  13  -1   5    5.88    0.74
  13   1  -5    3.93    0.61
  13   1  -5    3.98    0.61
 -13  -1  -5    3.54    0.59
 -13   1   5    4.19    0.59
 -13   1   5    3.78    0.68
 -13   1   5    3.83    0.50
  13  -1   5    4.25    0.66
  13   1  -5    4.32    0.59
  13  -1   5    4.81    0.60
 -13   1   5    3.69    0.60
 -13  -1  -5    4.95    0.68
  13   1  -5    3.30    0.53
  13  -1   5    4.17    0.57
 -13   1  -5    4.26    0.68
 -13  -1   5    3.68    0.58
 -13  -1   5    3.66    0.51
  13   1   5    4.22    0.61
  13  -1  -5    3.49    0.60
  13   1   5    6.25    0.88
  13   1   5    3.37    0.49
  13  -1  -5    3.37    0.55
  13   1   5    5.32    0.67
  13  -1  -5    3.88    0.57
  13  -1  -5    4.06    0.62
 -13   1  -5    5.01    0.60
 -13  -1   5    4.44    0.58
  13   1   5    4.23    0.58
  13   1  -6   -0.77    0.72
  13   1  -6    1.29    0.39
 -13   1   6    0.68    0.36
 -13  -1  -6    0.61    0.44
  13   1  -6    1.26    0.46
  13  -1   6    0.89    0.46
  13  -1   6    0.97    0.45
 -13  -1  -6    1.87    0.54
  13   1  -6    0.61    0.42
  13  -1   6    0.57    0.45
 -13   1   6    0.42    0.38
  13  -1  -6    1.70    0.46
 -13  -1   6    1.04    0.39
  13  -1  -6    1.43    0.49
 -13   1  -6    1.10    0.45
  13  -1  -6    0.24    0.49
  13   1   6    0.78    0.37
 -13   1  -6    1.83    0.47
  13   1   6    1.32    0.58
  13  -1  -6    0.24    0.38
 -13  -1   6    0.58    0.38
  13   1   6    1.66    0.47
  13   1  -7   10.73    1.44
  13  -1   7   16.44    1.19
  13  -1   7   15.91    1.19
 -13  -1  -7   14.69    0.99
  13   1  -7   14.55    1.03
 -13   1   7   14.44    1.03
  13   1  -7   11.50    1.09
  13  -1  -7   13.61    1.07
  13  -1  -7   12.18    1.38
  13  -1  -7   15.61    1.38
 -13   1  -7   13.13    0.99
  13   1   7   14.29    0.99
  13   1   7   14.86    1.23
 -13  -1   7   13.98    0.94
 -13  -1   7   12.03    1.13
  13   1  -8   -0.46    0.49
  13   1  -8    1.18    0.69
 -13  -1  -8   -0.16    0.58
 -13   1   8    0.14    0.53
  13   1  -8    0.30    0.54
 -13   1   8   -0.09    0.44
  13  -1   8   -0.40    0.58
  13  -1   8    1.49    1.17
 -13   1  -8    0.50    0.51
 -13  -1   8   -0.54    0.54
  13  -1  -8   -0.08    0.70
  13   1   8   -1.14    0.60
  13  -1  -8    1.31    0.61
 -13  -1   8    0.29    0.43
  13  -1  -8    1.29    0.52
  13  -1   9   -0.07    0.65
  13   1  -9    0.28    0.65
 -13  -1  -9   -0.50    0.60
 -13   1   9    0.41    0.52
 -13   1  -9    0.19    0.56
  13   1   9   -0.47    0.72
 -13  -1   9    0.10    0.49
  13  -1  -9    0.98    0.69
  13  -1  -9   -0.28    0.56
 -14  -1   0    1.91    0.34
  14  -1   0    1.85    0.38
  14   1   0    1.55    0.37
  14  -1   0    2.51    0.46
  14  -1   0    1.99    0.43
 -14   1   0    2.18    0.36
  14  -1   0    1.75    0.39
  14   1   0    2.28    0.43
 -14  -1   0    2.01    0.39
 -14   1   0    1.98    0.45
 -14   1   0    2.11    0.37
  14   1   0    1.76    0.39
  14   1   0    1.96    0.37
  14  -1   1   12.85    0.80
  14   1  -1   12.93    0.78
  14  -1   1   13.18    0.78
  14   1  -1   11.50    0.75
 -14   1   1   12.23    0.79
  14   1  -1   11.76    0.77
 -14  -1  -1   13.01    0.68
  14  -1   1   13.20    0.79
  14   1  -1   13.33    0.77
 -14   1   1   12.49    0.71
 -14  -1  -1   12.26    0.79
  14  -1   1   12.55    0.77
 -14   1   1   12.66    0.85
  14  -1  -1   13.12    0.81
  14   1   1   13.38    0.82
  14   1   1   13.21    0.77
  14   1   1   13.34    0.80
  14  -1  -1   13.78    0.79
 -14  -1   1   12.97    0.75
  14  -1  -1   13.09    0.79
 -14  -1   1   12.82    0.77
  14  -1  -1   12.98    0.80
 -14   1  -1   13.68    0.86
  14   1   1   12.42    0.73
 -14   1  -1   12.33    0.75
 -14   1  -1   12.70    0.90
  14   1  -2   -0.20    0.28
  14  -1   2    0.25    0.28
 -14  -1  -2   -0.04    0.29
  14   1  -2    0.31    0.30
  14  -1   2   -0.08    0.30
 -14   1   2   -0.20    0.31
  14  -1   2    0.53    0.30
  14   1  -2    0.07    0.27
 -14  -1  -2    0.15    0.30
  14   1  -2    0.04    0.29
 -14   1   2    0.05    0.28
 -14  -1   2    0.30    0.28
  14   1   2    0.19    0.28
  14  -1  -2   -0.19    0.33
  14  -1  -2    0.03    0.28
  14  -1  -2   -0.09    0.29
  14   1   2    0.42    0.30
 -14   1  -2   -0.21    0.29
 -14  -1   2    0.24    0.29
  14   1   2   -0.04    0.30
 -14   1  -2    0.23    0.29
  14  -1  -2    0.32    0.25
  14   1   2   -0.01    0.27
  14   1  -3    9.23    0.72
 -14  -1  -3    8.78    0.75
  14  -1   3   10.59    0.72
 -14   1   3    9.49    0.69
  14   1  -3    9.68    0.71
 -14   1   3    9.64    0.74
  14  -1   3    9.01    0.66
 -14   1   3    8.29    0.71
 -14  -1  -3    9.07    0.72
  14   1  -3    9.06    0.72
  14   1  -3    9.56    0.76
 -14   1   3    9.34    0.78
  14  -1   3    9.01    0.75
 -14  -1   3    9.39    0.69
 -14   1  -3    9.92    0.69
  14  -1  -3   10.34    0.78
 -14   1  -3    9.42    0.73
 -14  -1   3    9.00    0.71
  14   1   3    9.48    0.70
  14  -1  -3    8.79    0.72
  14   1   3    9.73    0.74
  14   1   3    8.02    0.69
  14   1   3   10.44    0.77
  14  -1  -3    7.69    0.66
 -14  -1   3    8.64    0.73
 -14   1  -3    9.89    0.73
  14  -1  -3    9.68    0.68
  14   1  -4    1.98    0.44
 -14   1   4    1.78    0.45
 -14   1   4    1.29    0.41
 -14   1   4    2.13    0.42
  14   1  -4    1.86    0.42
 -14  -1  -4    2.27    0.43
  14   1  -4    1.91    0.42
 -14  -1  -4    2.81    0.48
  14  -1   4    2.19    0.45
  14   1  -4    1.70    0.47
  14  -1   4    1.55    0.37
  14  -1  -4    2.78    0.55
 -14   1  -4    1.90    0.43
  14   1   4    2.48    0.43
 -14   1  -4    1.68    0.46
  14  -1  -4    2.70    0.45
  14   1   4    1.54    0.42
 -14  -1   4    1.86    0.41
 -14  -1   4    1.16    0.38
  14  -1  -4    2.88    0.51
  14  -1  -4    1.38    0.37
  14   1   4    2.07    0.44
 -14  -1   4    2.29    0.50
 -14   1  -4    2.14    0.41
  14   1  -5    6.28    1.01
 -14  -1  -5    7.22    0.84
 -14   1   5    7.79    0.80
 -14   1   5    6.97    0.70
  14   1  -5    7.36    0.78
  14   1  -5    8.91    0.74
  14  -1   5    6.76    0.77
  14  -1   5    6.72    0.68
  14   1  -5    6.80    0.72
  14  -1   5    7.63    0.74
 -14   1   5    7.70    0.70
 -14   1   5    8.13    0.75
 -14  -1  -5    7.12    0.73
  14  -1  -5    7.27    0.83
 -14  -1   5    7.62    0.72
 -14   1  -5    7.98    0.81
 -14   1  -5    5.78    0.71
  14   1   5    8.09    0.71
  14  -1  -5    8.33    0.78
  14  -1  -5    7.47    0.67
 -14  -1   5    5.71    0.76
  14  -1  -5    6.85    0.71
 -14  -1   5    7.92    0.82
  14   1   5    7.82    0.74
 -14  -1   5    7.02    0.68
  14   1  -6    0.51    0.46
  14  -1   6    0.34    0.45
 -14   1   6   -0.39    0.39
  14   1  -6    0.24    0.51
  14   1  -6    1.28    0.50
 -14   1   6    0.13    0.41
  14  -1   6    0.38    0.52
  14   1  -6    0.50    0.47
 -14  -1  -6   -0.53    0.46
  14  -1  -6    0.26    0.42
  14  -1  -6   -0.43    0.48
 -14  -1   6    0.43    0.41
  14  -1  -6    0.67    0.53
 -14  -1   6    0.51    0.43
  14   1   6   -0.08    0.41
 -14   1  -6    0.70    0.49
  14  -1   7    3.15    0.56
  14   1  -7    2.18    0.64
 -14   1   7    3.04    0.55
  14   1  -7    2.39    0.58
 -14   1   7    2.97    0.51
  14   1  -7    2.61    0.49
 -14  -1   7    4.14    0.75
  14  -1  -7    2.54    0.51
  14  -1  -7    2.99    0.61
 -14  -1   7    4.69    0.80
 -14   1  -7    1.32    0.58
  14  -1  -7    3.30    0.70
  14   1  -8    1.90    0.56
 -14   1   8    1.11    0.49
  14   1  -8    1.17    0.63
 -14   1   8    1.53    0.59
 -14  -1  -8    1.09    0.61
  14  -1  -8    1.49    0.63
 -14   1  -8    2.19    0.64
 -14  -1   8    2.52    0.56
  14  -1  -8    1.73    0.59
  15   1   0    0.26    0.33
  15  -1   0   -0.17    0.30
  15   1   0   -0.21    0.33
 -15  -1   0    0.21    0.33
 -15   1   0    0.02    0.35
  15  -1   0   -0.45    0.28
 -15  -1   0    0.56    0.30
 -15   1   0   -0.10    0.30
  15   1   0   -0.02    0.30
  15  -1   0   -0.37    0.36
 -15   1   0   -0.62    0.34
  15   1   0    0.09    0.35
  15  -1   0   -0.34    0.36
 -15  -1  -1    0.70    0.32
  15  -1   1    0.34    0.29
  15   1  -1    0.38    0.37
 -15   1   1    1.01    0.36
 -15  -1  -1    0.57    0.35
  15   1  -1    0.96    0.33
  15   1  -1    0.62    0.32
  15   1  -1   -0.14    0.38
  15  -1   1    0.50    0.35
 -15   1   1    0.80    0.33
 -15   1   1   -0.16    0.33
  15  -1   1    0.55    0.39
  15  -1   1    0.80    0.33
 -15  -1  -1    0.83    0.34
  15  -1  -1    0.75    0.35
 -15   1  -1    0.95    0.36
  15  -1  -1    0.64    0.30
 -15  -1   1    0.36    0.33
  15  -1  -1    0.86    0.38
  15   1   1    0.49    0.33
 -15  -1   1    0.48    0.30
 -15  -1   1    0.41    0.34
  15  -1  -1    0.69    0.30
 -15   1  -1    0.92    0.33
  15   1   1    0.60    0.39
 -15   1  -1    0.84    0.33
  15   1   1    0.77    0.31
  15   1   1    1.09    0.35
 -15  -1  -2   37.53    1.50
 -15   1   2   36.44    1.29
  15   1  -2   36.75    1.45
 -15   1   2   36.24    1.43
  15  -1   2   37.47    1.46
  15  -1   2   38.77    1.46
  15   1  -2   34.70    1.39
 -15   1   2   35.32    1.48
  15   1  -2   38.15    1.39
 -15   1   2   34.33    1.41
 -15  -1  -2   36.84    1.37
  15   1  -2   37.81    1.37
  15  -1   2   36.59    1.41
  15  -1   2   37.58    1.41
  15  -1  -2   37.41    1.44
 -15  -1   2   36.89    1.47
  15  -1  -2   35.46    1.42
 -15  -1   2   37.68    1.36
 -15  -1   2   36.86    1.47
 -15   1  -2   37.51    1.44
  15   1   2   36.06    1.45
  15   1   2   37.86    1.43
  15   1   2   36.76    1.41
 -15   1  -2   38.91    1.37
  15   1   2   37.11    1.35
  15  -1  -2   38.73    1.44
 -15   1  -2   36.66    1.50
  15  -1  -2   35.94    1.41
  15   1  -3   -0.08    0.33
  15  -1   3    0.15    0.33
 -15   1   3    0.50    0.35
  15   1  -3   -0.17    0.34
 -15  -1  -3    0.08    0.35
  15   1  -3    0.63    0.38
  15  -1   3    0.09    0.33
  15  -1   3    0.81    0.43
  15   1  -3   -0.30    0.38
 -15  -1  -3    0.15    0.40
 -15   1   3   -0.10    0.40
 -15   1   3   -0.35    0.29
 -15   1   3    0.18    0.37
  15  -1  -3    0.34    0.31
  15  -1  -3   -0.29    0.36
 -15   1  -3   -0.31    0.39
  15  -1  -3   -0.03    0.36
  15   1   3    0.32    0.34
 -15   1  -3    0.52    0.33
 -15  -1   3   -0.33    0.33
 -15  -1   3   -0.34    0.34
  15   1   3    0.11    0.35
  15   1   3   -0.57    0.39
 -15  -1   3    0.01    0.41
  15  -1  -3    0.31    0.36
 -15   1  -3    0.16    0.37
  15   1   3    0.22    0.37
 -15   1   4    0.15    0.36
 -15   1   4   -0.02    0.34
 -15   1   4    0.42    0.40
  15  -1   4    0.33    0.43
 -15  -1  -4   -0.03    0.38
  15  -1   4   -0.01    0.41
  15   1  -4    0.39    0.49
  15   1  -4   -0.54    0.59
  15   1  -4   -0.04    0.35
 -15  -1  -4    0.37    0.61
  15  -1   4    0.32    0.34
 -15  -1  -4    0.22    0.42
  15   1  -4   -0.25    0.38
  15   1   4   -0.50    0.36
 -15   1  -4   -0.27    0.38
 -15  -1   4    0.88    0.83
  15  -1  -4    0.24    0.38
 -15  -1   4   -0.02    0.33
  15  -1  -4   -0.71    0.38
  15   1   4   -0.04    0.38
 -15  -1   4   -0.04    0.35
  15  -1  -4   -0.23    0.35
 -15   1  -4   -0.30    0.62
  15  -1  -4   -0.37    0.43
  15   1  -5    0.40    0.39
 -15   1   5    1.08    0.47
  15   1  -5    2.12    0.58
  15  -1   5    1.24    0.48
  15   1  -5    0.97    0.50
  15  -1   5    0.37    0.40
 -15   1   5    0.32    0.40
 -15  -1  -5    1.10    0.47
 -15   1   5    0.72    0.40
  15   1  -5    0.61    0.46
 -15   1   5   -0.35    0.52
 -15  -1  -5    0.85    0.55
  15  -1   5    1.57    0.51
  15  -1  -5    0.82    0.55
 -15   1  -5    0.01    0.43
  15  -1  -5    0.40    0.49
  15   1   5    0.26    0.42
 -15  -1   5    1.62    0.45
  15   1   5    0.87    0.51
  15  -1  -5    0.62    0.42
 -15  -1   5    0.90    0.41
  15   1   5    1.50    0.49
  15  -1  -5    1.52    0.49
 -15  -1   5    1.31    0.48
 -15   1  -5    0.74    0.50
 -15  -1   5    1.15    0.56
  15   1  -6   16.77    1.09
 -15   1   6   16.90    1.03
  15   1  -6   17.29    1.04
  15   1  -6   15.79    1.03
  15   1  -6   19.80    1.23
 -15   1   6   16.20    0.98
 -15  -1  -6   15.65    1.09
  15  -1   6   16.24    1.01
  15   1   6   16.17    1.02
  15  -1  -6   16.87    1.09
  15  -1  -6   19.68    1.17
 -15  -1   6   15.26    1.01
 -15  -1   6   16.25    1.00
  15  -1  -6   16.92    0.99
 -15   1  -6   17.47    1.11
 -15   1   7    0.46    0.52
 -15   1   7   -0.21    0.47
  15   1  -7    0.73    0.75
  15  -1   7    0.60    0.55
  15   1  -7    1.04    0.63
 -15   1  -7   -0.24    0.59
  15  -1  -7   -0.07    0.46
 -15  -1   7   -0.04    0.45
  15  -1  -7   -0.47    0.55
  15  -1  -7    0.92    0.65
 -15  -1   7    0.29    0.54
 -15   1   8    0.45    0.74
 -15   1   8    1.10    0.54
 -15  -1  -8    0.73    0.71
  15   1  -8    2.54    0.91
  15   1  -8   -0.53    0.57
  15  -1  -8   -0.30    0.68
 -15   1  -8    0.52    0.63
 -15  -1   8    2.65    0.86
  15  -1  -8   -0.43    0.56
 -15  -1   8    1.37    0.53
  16   1   0   20.62    1.09
  16   1   0   19.74    1.00
  16   1   0   21.91    1.07
  16  -1   0   19.86    1.05
 -16   1   0   21.59    1.11
 -16   1   0   21.25    1.06
 -16  -1   0   21.21    1.07
 -16  -1   0   19.10    1.54
 -16  -1   0   20.70    0.99
  16  -1   0   22.32    1.08
  16  -1   0   20.49    1.10
  16   1   0   18.79    1.03
 -16   1   0   19.52    1.60
  16  -1   0   20.96    1.05
  16   1  -1    2.71    0.49
  16   1  -1    2.80    0.48
  16  -1   1    2.39    0.45
 -16  -1  -1    4.11    0.65
  16  -1   1    2.43    0.49
 -16   1   1    3.81    0.66
  16  -1   1    3.41    0.57
 -16   1   1    2.79    0.43
  16   1  -1    2.56    0.48
 -16  -1  -1    4.25    0.71
 -16   1   1    2.76    0.46
  16  -1   1    4.26    0.69
 -16   1   1    2.91    0.55
  16   1  -1    2.00    0.48
 -16  -1   1    2.33    0.42
  16   1   1    2.63    0.51
 -16   1  -1    2.98    0.48
 -16  -1   1    3.23    0.59
 -16   1  -1    2.81    0.57
 -16   1  -1    3.05    0.49
  16   1   1    2.84    0.47
  16  -1  -1    2.64    0.47
  16  -1  -1    2.51    0.46
  16  -1  -1    2.48    0.46
  16  -1  -1    2.30    0.43
 -16  -1   1    3.42    0.62
  16   1   1    2.65    0.47
  16   1   1    2.82    0.46
  16   1  -2    1.37    0.47
 -16  -1  -2    0.44    0.39
 -16   1   2    0.02    0.38
  16   1  -2    0.31    0.37
  16  -1   2    0.37    0.38
 -16   1   2    0.64    0.35
 -16  -1  -2    0.22    0.43
  16  -1   2    0.31    0.34
  16  -1   2   -0.03    0.55
  16  -1   2   -0.07    0.42
 -16   1   2    0.23    0.36
 -16   1   2    0.16    0.42
  16   1   2    0.23    0.37
 -16   1  -2   -0.45    0.35
  16   1   2    0.48    0.41
  16  -1  -2    0.04    0.35
  16  -1  -2    0.20    0.38
 -16   1  -2    0.22    0.39
  16   1   2    0.30    0.36
  16   1   2   -0.04    0.45
 -16  -1   2   -0.51    0.36
  16  -1  -2   -0.39    0.35
 -16   1  -2   -0.16    0.43
 -16  -1   2    0.48    0.44
 -16   1   3    2.28    0.54
  16   1  -3    1.26    0.53
 -16   1   3    1.47    0.48
 -16  -1  -3    2.65    0.48
 -16   1   3    1.91    0.40
  16   1  -3    2.73    0.52
  16   1  -3    2.15    0.45
  16   1  -3    2.13    0.44
  16  -1   3    2.53    0.53
  16  -1   3    2.19    0.56
 -16   1   3    2.40    0.44
  16  -1   3    3.79    0.59
 -16  -1   3    1.84    0.50
 -16   1  -3    1.98    0.48
  16  -1  -3    2.55    0.51
  16  -1  -3    2.24    0.45
 -16  -1   3    1.66    0.41
  16  -1  -3    3.81    0.64
 -16   1  -3    1.89    0.45
 -16  -1   3    1.46    0.43
  16   1   3    1.88    0.47
 -16   1  -3    2.88    0.52
  16   1   3    1.92    0.46
  16   1   3    2.29    0.56
  16  -1  -3    2.92    0.47
  16  -1   4   12.19    0.90
  16   1  -4   12.05    0.93
  16   1  -4   11.62    1.14
 -16   1   4   12.77    0.97
  16  -1   4   13.30    1.05
 -16  -1  -4   14.91    1.08
  16  -1   4   13.52    0.98
 -16  -1  -4   14.78    1.05
 -16   1   4   12.81    1.02
 -16  -1  -4   13.39    0.92
  16   1  -4   14.08    0.92
 -16   1   4   12.61    0.90
 -16   1   4   12.70    1.24
  16   1  -4   12.24    0.99
 -16  -1   4   14.03    1.03
  16  -1  -4   15.14    1.20
  16  -1  -4   12.25    0.99
 -16  -1   4   14.70    1.48
  16  -1  -4   14.39    0.91
 -16  -1   4   12.64    0.88
 -16   1  -4   12.57    0.89
 -16  -1   4   10.59    0.93
  16   1   4   13.13    0.91
  16   1   4   13.10    0.95
 -16   1  -4   12.41    1.03
  16  -1  -4   11.84    0.94
  16   1   4   11.57    0.86
 -16  -1  -5    1.70    0.64
 -16   1   5    1.91    0.63
 -16   1   5    1.00    0.45
  16  -1   5    1.07    0.48
 -16  -1  -5    1.68    0.52
 -16   1   5    2.78    0.54
  16   1  -5    1.60    0.58
  16  -1   5    1.60    0.55
 -16   1   5    1.35    0.46
  16   1  -5    0.81    0.63
  16   1  -5    0.53    0.49
  16   1   5    0.54    0.57
 -16  -1   5    1.23    0.63
 -16  -1   5    2.22    0.47
  16  -1  -5    1.97    0.55
  16   1   5    1.18    0.54
 -16  -1   5    0.95    0.49
  16  -1  -5    1.89    0.67
  16  -1  -5    1.43    0.43
  16  -1  -5    2.62    0.57
  16   1   5    1.46    0.49
 -16  -1   5    0.64    0.55
 -16   1  -5    2.29    0.50
 -16   1  -5    0.47    0.61
 -16  -1  -6    1.30    0.60
  16   1  -6    0.71    0.60
  16   1  -6    0.35    0.47
  16   1  -6    0.73    0.73
  16   1  -6   -0.11    0.72
 -16   1   6   -0.56    0.48
 -16   1   6   -0.04    0.49
  16   1   6    1.27    0.58
  16  -1  -6   -0.56    0.45
 -16   1  -6    0.62    0.60
  16  -1  -6    0.62    0.54
 -16  -1   6    0.70    0.49
 -16   1   7    0.71    0.57
  16   1  -7    0.78    0.57
  16   1  -7    2.26    0.73
 -16   1   7    0.25    0.54
 -16  -1   7    1.20    0.56
 -16  -1   7   -0.50    0.61
  16  -1  -7    0.41    0.70
  16  -1  -7    1.01    0.53
 -16   1  -7    1.74    0.67
 -17  -1   0    0.62    0.51
  17  -1   0    0.45    0.41
  17  -1   0   -0.06    0.48
  17   1   0   -0.34    0.40
 -17   1   0   -0.18    0.41
  17  -1   0    0.67    0.45
 -17   1   0   -0.41    0.37
 -17  -1   0    0.86    0.46
  17   1   0    0.39    0.51
  17  -1   0   -0.48    0.39
 -17   1   0    0.45    0.48
  17   1   0    0.05    0.40
  17   1   0   -0.20    0.43
  17   1  -1    6.46    0.77
 -17   1   1    9.35    0.77
  17   1  -1    5.76    0.86
  17  -1   1    5.96    0.80
  17   1  -1    7.90    0.72
  17   1  -1    7.86    0.77
 -17  -1  -1    8.32    0.91
 -17   1   1    7.64    0.90
  17  -1   1    7.33    0.73
  17  -1   1    6.59    0.85
 -17   1   1    7.17    0.78
 -17  -1  -1    8.13    0.77
 -17  -1   1    7.53    0.76
  17  -1  -1    5.85    0.84
  17   1   1    6.44    0.79
  17   1   1    7.53    0.76
  17   1   1    7.27    0.80
 -17   1  -1    7.96    0.80
 -17   1  -1    6.07    0.72
  17  -1  -1    8.50    0.82
  17   1   1    6.67    0.89
 -17  -1   1    5.05    0.87
 -17   1  -1    9.65    0.93
 -17  -1   1    5.53    0.58
  17  -1  -1    8.55    0.77
  17  -1  -1    5.89    0.74
  17   1  -2    1.38    0.48
 -17   1   2    2.20    0.51
 -17  -1  -2    1.65    0.48
 -17   1   2    1.31    0.51
  17   1  -2    0.81    0.54
  17  -1   2    0.48    0.45
  17   1  -2    0.81    0.49
 -17  -1  -2    0.73    0.51
  17  -1   2   -0.23    0.50
  17   1  -2    1.70    0.63
 -17   1   2    0.93    0.48
  17  -1   2    1.45    0.52
 -17   1   2    0.31    0.49
  17  -1  -2    1.56    0.50
  17  -1  -2    1.49    0.62
  17  -1  -2    1.89    0.60
 -17  -1   2    0.61    0.50
  17   1   2    2.11    0.55
 -17  -1   2    0.69    0.45
 -17   1  -2    0.80    0.46
 -17   1  -2    1.34    0.53
  17  -1  -2    0.19    0.48
  17   1   2    1.19    0.47
 -17  -1   2    0.90    0.50
  17   1   2    1.30    0.55
 -17   1  -2    1.36    0.49
  17   1   2   -0.21    0.49
 -17   1   3    5.59    0.89
  17   1  -3    4.96    0.75
  17  -1   3    4.89    0.71
 -17   1   3    5.81    0.75
  17   1  -3    3.45    0.90
  17   1  -3    3.67    0.52
  17   1  -3    4.37    0.73
 -17   1   3    4.61    0.83
 -17   1   3    4.13    0.65
 -17  -1  -3    5.57    0.86
  17  -1   3    4.72    0.78
 -17  -1  -3    5.62    0.78
  17  -1   3    5.89    0.70
  17  -1  -3    5.02    0.71
  17   1   3    5.68    0.72
  17  -1  -3    4.10    0.67
 -17  -1   3    5.01    0.91
 -17  -1   3    4.89    0.83
 -17   1  -3    4.53    0.75
 -17   1  -3    5.39    0.91
  17  -1  -3    6.34    0.92
  17  -1  -3    4.94    0.79
 -17  -1   3    4.91    0.74
 -17   1  -3    5.19    0.84
 -17   1   4    0.05    0.50
  17  -1   4    0.13    0.45
 -17  -1  -4   -0.25    0.60
 -17  -1  -4    0.04    0.50
  17   1  -4    0.28    0.39
  17   1  -4    0.08    0.53
 -17   1   4    0.30    0.50
  17  -1   4   -0.40    0.49
 -17   1   4   -0.31    0.61
  17   1  -4   -0.14    0.63
 -17   1   4   -0.47    0.42
  17  -1   4   -0.17    0.53
 -17  -1   4    0.20    0.51
 -17  -1   4    0.07    0.43
 -17  -1   4   -0.07    0.48
  17  -1  -4    0.53    0.52
 -17  -1   4    0.05    0.61
  17  -1  -4   -0.30    0.51
  17   1   4   -0.25    0.53
 -17   1  -4    1.07    0.48
  17  -1  -4   -0.62    0.40
  17  -1  -4    1.19    0.61
  17   1   4   -0.87    0.60
  17   1   4   -0.37    0.44
 -17   1  -4    0.77    0.57
 -17   1   5    3.58    0.57
  17  -1   5    2.57    0.65
 -17  -1  -5    4.02    0.82
  17   1  -5    4.00    0.59
 -17   1   5    2.87    0.65
 -17  -1  -5    4.00    0.62
  17   1  -5    3.65    0.64
  17  -1   5    4.01    0.65
  17   1  -5    3.78    0.70
 -17   1   5    3.64    0.55
  17  -1  -5    5.24    0.72
 -17  -1   5    1.93    0.62
  17  -1  -5    2.45    0.70
 -17   1  -5    2.72    0.75
 -17  -1   5    3.10    0.56
 -17   1  -5    5.33    0.89
 -17  -1   5    4.66    0.78
 -17   1  -5    4.98    0.93
  17  -1  -5    3.87    0.66
  17  -1  -5    3.41    0.69
  17   1   5    5.10    0.89
 -17   1   6    0.00    0.55
  17  -1   6    0.03    0.61
 -17   1   6   -0.15    0.56
 -17  -1  -6    1.94    0.71
 -17  -1   6    1.68    0.57
  17  -1  -6   -0.11    0.67
  17  -1  -6    0.99    0.53
 -17   1  -6   -0.32    0.61
  18   1   0    7.80    0.83
  18   1   0    9.78    0.83
  18  -1   0    7.57    0.85
  18  -1   0    6.50    0.95
  18   1   0    9.02    0.90
 -18   1   0    7.56    1.02
  18  -1   0    7.70    0.82
 -18   1   0    8.12    0.81
  18  -1   0    7.65    0.81
 -18  -1   0    8.59    0.84
 -18  -1   0    6.05    1.05
 -18  -1   0   10.30    0.95
  18   1   0    8.22    1.02
 -18   1   0    7.49    0.93
  18   1  -1    5.85    0.82
  18   1  -1    3.74    0.67
  18  -1   1    6.52    0.86
 -18   1   1    4.46    0.75
 -18  -1  -1    5.63    0.88
 -18  -1  -1    5.48    0.80
 -18  -1  -1    4.53    0.71
 -18   1   1    6.23    0.91
  18  -1   1    6.24    0.81
  18  -1   1    5.25    0.91
  18   1  -1    6.27    0.78
  18   1  -1    5.73    0.81
  18  -1   1    5.63    0.75
 -18   1   1    4.10    0.69
 -18  -1   1    7.11    0.85
  18  -1  -1    4.80    0.76
  18   1   1    6.31    0.86
  18   1   1    5.58    1.00
 -18   1  -1    3.87    0.63
  18  -1  -1    6.09    0.91
  18  -1  -1    6.35    0.82
 -18   1  -1    5.89    0.78
  18   1   1    6.37    0.81
  18   1   1    4.55    0.74
 -18  -1   1    5.47    0.99
 -18   1  -1    5.84    0.96
  18  -1  -1    5.97    0.76
 -18  -1   1    3.88    0.58
  18   1  -2    0.02    0.65
  18   1  -2   -0.32    0.55
  18  -1   2    0.71    0.53
  18   1  -2    0.26    0.44
 -18   1   2   -0.08    0.44
  18  -1   2    0.26    0.60
 -18   1   2    0.58    0.59
  18   1  -2   -0.05    0.47
 -18  -1  -2    0.41    0.50
 -18  -1  -2    0.38    0.49
 -18  -1  -2    0.38    0.57
 -18   1   2    0.43    0.49
  18  -1   2   -0.25    0.44
  18  -1  -2   -0.29    0.48
 -18   1  -2   -0.25    0.57
 -18   1  -2   -0.58    0.49
  18  -1  -2   -0.43    0.53
  18   1   2   -0.63    0.64
 -18  -1   2   -1.11    0.56
 -18  -1   2    0.66    0.51
  18   1   2   -0.13    0.50
 -18   1  -2   -0.35    0.51
 -18  -1   2    0.05    0.52
  18   1   2   -0.20    0.55
  18   1   2   -0.45    0.45
 -18  -1   2   -0.68    0.44
  18  -1  -2    0.78    0.47
  18  -1   3    2.11    0.69
 -18  -1  -3    1.02    0.69
  18   1  -3    2.16    0.60
 -18  -1  -3    1.74    0.59
 -18   1   3    3.06    0.69
  18  -1   3    3.13    0.60
  18   1  -3    2.72    0.53
  18   1  -3    1.59    0.47
 -18   1   3    1.62    0.52
 -18   1   3    2.40    0.48
 -18  -1  -3    1.44    0.53
  18  -1   3    2.50    0.55
 -18  -1   3    1.98    0.70
  18  -1  -3    1.71    0.53
  18   1   3    1.97    0.70
 -18  -1   3    2.54    0.56
 -18   1  -3    2.03    0.66
 -18  -1   3    1.85    0.50
  18   1   3    1.74    0.52
 -18   1  -3    1.54    0.50
  18  -1  -3    3.30    0.58
 -18  -1   3    3.28    0.55
  18  -1  -3    3.47    0.60
  18   1   3    3.06    0.61
 -18  -1  -4    5.14    1.05
 -18   1   4    5.02    0.83
  18  -1   4    3.86    0.62
  18   1  -4    4.70    0.76
 -18   1   4    7.04    0.96
 -18   1   4    4.93    0.66
  18   1  -4    5.45    0.78
 -18  -1  -4    3.96    0.68
  18   1   4    5.81    0.73
  18  -1  -4    5.27    0.72
 -18  -1   4    5.50    0.74
 -18   1  -4    5.83    0.88
  18   1   4    5.50    0.78
 -18  -1   4    4.77    0.63
 -18   1  -4    4.38    1.10
  18  -1  -4    3.92    0.60
  18  -1  -4    5.29    0.69
 -18  -1   4    4.52    0.60
  18   1  -5    3.33    0.64
 -18  -1  -5    6.07    1.01
  18  -1   5    4.05    0.69
 -18   1   5    5.54    0.99
 -18   1   5    4.96    0.87
  18   1  -5    6.27    1.00
  18  -1  -5    6.88    0.99
 -18  -1   5    4.47    0.66
  18  -1  -5    6.62    0.85
 -18   1  -5    4.27    0.69
 -18  -1   5    6.10    0.96
  19  -1   0    0.26    0.65
 -19   1   0   -0.27    0.68
  19   1   0    0.53    0.50
 -19  -1   0   -0.77    0.45
 -19  -1   0   -0.31    0.58
 -19   1   0   -0.15    0.50
  19  -1   0    0.66    0.56
  19   1   0    1.03    0.54
 -19  -1   0    0.88    0.63
  19  -1   0   -0.89    0.47
  19  -1   0   -0.35    0.54
  19   1  -1    1.45    0.53
  19   1  -1    1.67    0.58
  19  -1   1    1.23    0.60
 -19   1   1    0.84    0.50
 -19   1   1    0.38    0.51
  19  -1   1   -0.20    0.74
 -19  -1  -1    1.37    0.57
 -19  -1  -1    1.49    0.71
  19  -1   1    0.39    0.48
 -19   1   1    2.28    0.70
 -19  -1   1    0.99    0.63
 -19   1  -1    1.12    0.54
  19   1   1    1.12    0.56
  19  -1  -1    0.34    0.54
  19  -1  -1    1.39    0.57
  19   1   1   -0.44    0.86
  19  -1  -1    1.62    0.67
 -19   1  -1    0.22    0.52
 -19  -1   1    0.86    0.56
  19   1   1    0.62    0.51
 -19  -1   1    1.44    0.48
  19   1  -2    2.91    0.65
 -19   1   2    2.12    0.57
 -19  -1  -2    3.44    0.64
  19   1  -2    3.35    0.56
  19  -1   2    2.11    0.66
 -19   1   2    2.34    0.53
 -19  -1  -2    1.77    0.58
  19  -1  -2    2.77    0.58
 -19  -1   2    2.41    0.65
 -19   1  -2    3.56    0.65
 -19  -1   2    2.25    0.51
  19  -1  -2    2.34    0.63
  19   1   2    2.48    0.56
 -19   1  -2    2.29    0.55
  19  -1  -2    3.29    0.64
 -19   1   3    0.70    0.53
 -19   1   3   -0.16    0.59
  19   1  -3    0.38    0.54
  19  -1   3   -0.52    0.52
  19   1  -3   -0.07    0.60
 -19  -1  -3    0.79    0.59
  19  -1   3   -0.54    0.61
 -19  -1   3    1.70    0.62
  19  -1  -3    1.99    0.57
  19   1   3   -0.18    0.55
 -19  -1   3    1.10    0.49
  19  -1  -3    1.06    0.61
 -19   1  -3    1.56    0.59
  19   1  -4    0.67    0.66
 -19  -1  -4   -0.24    0.62
  19   1  -4   -0.02    0.54
  19  -1   4    0.89    0.71
 -19   1   4   -0.24    0.55
  19  -1   4   -0.13    0.55
 -19  -1   4    1.18    0.65
 -19  -1   4    0.21    0.70
  19  -1  -4   -0.70    0.55
  19  -1  -4   -1.34    0.70
  19  -1  -4   -0.81    0.78
 -19   1  -4    0.79    0.63
 -19  -1   4    0.65    0.53
  20   1   0    6.33    0.98
 -20  -1   0    8.95    0.92
 -20   1   0    7.82    0.90
  20   1   0    9.30    0.95
  20  -1   0    9.01    1.00
 -20  -1   0    9.08    1.20
  20  -1   0    8.87    1.09
 -20   1   0    9.89    1.02
  20  -1   1    0.22    0.55
 -20  -1  -1   -0.93    0.63
  20  -1   1   -0.55    0.69
 -20   1   1   -0.01    0.53
 -20   1   1    0.66    0.58
  20   1  -1    0.05    0.62
  20   1  -1   -1.02    0.55
  20   1   1    0.21    0.57
 -20   1  -1   -0.10    0.59
  20  -1  -1    0.69    0.64
 -20  -1   1    0.80    0.65
 -20  -1   1   -0.17    0.55
  20  -1  -1    0.70    0.55
  20  -1   2   -0.37    0.57
 -20  -1  -2    0.44    0.63
 -20   1   2    0.43    0.55
  20   1  -2    1.55    0.61
 -20   1   2    0.62    0.65
  20   1  -2    1.06    0.64
 -20  -1   2   -1.21    0.65
  20  -1  -2    0.43    0.60
 -20   1  -2    0.27    0.59
  20   1   2    0.63    0.62
  20  -1  -2   -0.87    0.63
 -20  -1   2    0.04    0.53
   0  -2   0  354.79    7.06
   0   2   0  405.73    7.13
   0   2  -1    0.37    0.07
   0  -2   1    0.31    0.08
   0  -2   1    0.20    0.07
   0  -2   1    0.29    0.08
   0  -2   1    0.27    0.06
   0   2   1    0.40    0.10
   0   2  -1    0.44    0.10
   0   2  -1    0.24    0.09
   0   2   1    0.35    0.09
   0  -2  -1    0.44    0.10
   0   2  -1    0.39    0.10
   0   2   1    0.19    0.09
   0  -2   1    0.29    0.08
   0   2   1    0.18    0.05
   0  -2  -1    0.48    0.09
   0   2  -1    0.23    0.09
   0  -2   1    0.31    0.09
   0   2   1    0.47    0.11
   0   2  -1    0.35    0.09
   0  -2  -1    0.32    0.11
   0   2   1    0.29    0.09
   0   2   1    0.25    0.09
   0   2  -2    0.23    0.10
   0  -2  -2   -0.01    0.11
   0  -2   2    0.12    0.09
   0   2  -2   -0.04    0.09
   0   2   2    0.05    0.09
   0  -2   2   -0.09    0.11
   0   2   2    0.22    0.11
   0   2   2    0.03    0.10
   0   2  -2    0.08    0.11
   0   2   2    0.12    0.09
   0   2   2    0.07    0.10
   0  -2   2    0.16    0.11
   0  -2  -2    0.06    0.09
   0  -2  -2   -0.02    0.11
   0  -2  -2    0.07    0.11
   0   2   2    0.02    0.08
   0   2   2    0.19    0.09
   0   2  -2    0.04    0.09
   0  -2   2    0.19    0.11
   0  -2   2    0.15    0.10
   0   2  -3    0.10    0.11
   0  -2   3    0.11    0.12
   0   2  -3    0.05    0.15
   0  -2   3    0.15    0.14
   0   2   3    0.07    0.13
   0  -2  -3    0.19    0.12
   0   2   3    0.11    0.10
   0  -2  -3    0.15    0.13
   0  -2  -3    0.32    0.18
   0   2   3    0.14    0.14
   0  -2   3    0.31    0.15
   0   2   3    0.11    0.15
   0   2  -3    0.05    0.10
   0  -2  -3    0.25    0.16
   0   2   3    0.25    0.18
   0   2   3    0.09    0.14
   0   2  -3    0.05    0.15
   0   2  -4  162.68    3.52
   0   2  -4  166.38    3.53
   0   2   4  162.73    3.50
   0  -2   4  163.72    3.46
   0   2   4  160.50    3.49
   0  -2  -4  161.18    3.55
   0  -2  -4  165.62    3.40
   0  -2   4  158.67    3.50
   0   2   4  160.73    3.55
   0   2   4  162.43    3.49
   0  -2   4  160.66    3.39
   0   2   4  169.18    3.38
   0  -2   4  160.66    3.47
   0  -2  -4  164.21    3.56
   0   2  -4  166.39    3.44
   0   2  -5    0.17    0.20
   0  -2  -5   -0.18    0.21
   0   2  -5   -0.15    0.19
   0   2   5    0.01    0.19
   0   2   5    0.05    0.21
   0   2   5    0.26    0.24
   0  -2  -5    0.16    0.21
   0   2   5    0.09    0.18
   0   2   5   -0.04    0.19
   0  -2   5    0.25    0.21
   0  -2   5    0.32    0.25
   0  -2   5    0.28    0.21
   0  -2   5    0.12    0.19
   0   2  -5    0.46    0.23
   0  -2  -5    0.01    0.23
   0   2   6    0.32    0.28
   0  -2   6    0.52    0.29
   0  -2   6    0.51    0.21
   0   2   6    0.35    0.20
   0   2   6    0.68    0.26
   0   2  -6    0.20    0.28
   0  -2  -6    0.53    0.21
   0  -2   6    0.57    0.25
   0   2  -6    0.42    0.30
   0   2  -6    0.40    0.35
   0  -2  -6    0.52    0.29
   0   2   6    0.48    0.28
   0  -2   6    0.48    0.39
   0   2   6    0.32    0.27
   0   2  -6    0.59    0.20
   0  -2  -6    0.54    0.26
   0   2   7   -0.20    0.19
   0  -2   7    0.29    0.30
   0  -2   7   -0.05    0.19
   0   2  -7   -0.15    0.20
   0   2   7    0.19    0.21
   0  -2   7   -0.20    0.19
   0  -2  -7    0.05    0.22
   0  -2   7   -0.05    0.21
   0   2   7    0.01    0.23
   0  -2  -7   -0.07    0.23
   0   2  -7    0.03    0.36
   0   2   7    0.24    0.21
   0   2  -7    0.12    0.24
   0   2   7   -0.10    0.30
   0   2  -7    0.06    0.24
   0  -2  -7   -0.15    0.30
   0  -2   8   37.56    1.39
   0   2  -8   37.83    1.42
   0   2   8   39.21    1.38
   0  -2  -8   38.98    1.50
   0   2  -8   37.99    1.48
   0  -2   8   38.75    1.49
   0  -2   8   38.68    1.41
   0   2  -8   43.21    1.69
   0   2   8   37.90    1.50
   0   2   8   37.80    1.42
   0   2   8   39.00    1.42
   0  -2  -8   40.51    1.36
   0  -2   8   39.36    1.31
   0  -2  -8   39.61    1.53
   0   2  -8   39.74    1.51
   0   2  -9    0.40    0.34
   0  -2  -9    0.38    0.35
   0   2   9   -0.44    0.27
   0   2  -9    0.12    0.39
   0   2  -9    0.02    0.32
   0  -2   9    0.16    0.34
   0  -2  -9    0.32    0.34
   0  -2   9   -0.03    0.33
   0  -2   9   -0.21    0.37
   0   2   9   -0.18    0.28
   0   2   9    0.20    0.39
   0  -2   9    0.41    0.28
   0  -2  -9   -0.03    0.38
   0   2   9   -0.08    0.34
   0  -2 -10   -0.22    0.43
   0  -2 -10   -0.52    0.45
   0   2 -10   -0.54    0.46
   0  -2 -10    0.53    0.42
   0   2  10    0.28    0.49
   0   2 -10    0.89    0.41
   0  -2  10    0.56    0.41
   0   2 -10    0.50    0.44
   0   2  10    0.46    0.40
   0  -2  10    0.05    0.36
   0   2  10    0.25    0.41
   0   2  10    0.10    0.36
   0  -2  10    0.76    0.41
   0  -2  10    0.45    0.47
   0  -2  11   -0.02    0.43
   0   2  11    0.90    0.65
   0   2  11   -0.11    0.50
   0  -2 -11    0.28    0.47
   0   2  11    0.50    0.42
   0  -2  11   -0.79    0.63
   0   2 -11   -0.06    0.57
   0   2 -11   -0.78    0.51
   0  -2 -11   -0.34    0.56
   0  -2  11   -0.45    0.50
   0   2  11   -0.10    0.47
   0   2 -11   -0.08    0.51
   0  -2  12    4.57    0.95
   0   2  12    5.75    1.01
   0   2 -12    4.23    0.77
   0   2  12    5.25    0.89
   0  -2 -12    7.33    0.93
   0  -2  12    5.81    0.93
  -1   2   0    0.04    0.08
  -1  -2   0    0.00    0.05
   1   2   0    0.03    0.06
  -1   2   0    0.04    0.06
   1   2   0    0.02    0.05
   1   2   0   -0.03    0.06
  -1   2   0    0.00    0.06
  -1   2   0    0.05    0.05
  -1   2   0    0.12    0.07
  -1   2   0    0.17    0.08
   1  -2   0    0.05    0.05
   1   2   0    0.10    0.09
   1  -2   0    0.04    0.06
   1  -2   0    0.04    0.06
   1   2   0    0.17    0.08
   1  -2   0    0.04    0.07
  -1  -2   0    0.08    0.06
   1  -2   0    0.06    0.05
   1   2   0    0.10    0.06
   1   2  -1   66.56    1.49
   1  -2   1   70.54    1.41
   1   2  -1   69.20    1.41
   1   2  -1   66.64    1.45
  -1  -2  -1   64.74    1.40
  -1  -2  -1   67.80    1.41
   1  -2   1   70.79    1.45
  -1   2   1   68.89    1.47
  -1   2   1   65.47    1.44
  -1   2   1   72.04    1.44
   1   2  -1   68.04    1.40
   1  -2   1   71.97    1.48
   1  -2   1   66.71    1.33
   1   2  -1   67.61    1.46
   1  -2   1   71.10    1.46
  -1   2   1   62.42    1.50
  -1   2   1   66.69    1.48
   1  -2   1   73.10    1.46
  -1  -2   1   71.55    1.45
   1   2   1   71.57    1.48
   1  -2  -1   69.45    1.48
  -1   2  -1   65.64    1.45
   1   2   1   73.91    1.49
  -1   2  -1   68.11    1.54
   1   2   1   68.54    1.45
   1   2   1   66.32    1.47
  -1  -2   1   71.84    1.46
   1   2   1   73.12    1.51
   1  -2  -1   69.95    1.48
   1   2   1   70.78    1.38
   1   2   1   67.65    1.47
  -1   2  -1   67.17    1.49
  -1   2  -1   64.30    1.35
  -1  -2   1   72.38    1.46
   1  -2  -1   70.25    1.38
   1   2   1   67.96    1.34
  -1  -2   1   73.42    1.43
  -1   2   2    0.53    0.15
  -1  -2  -2    0.77    0.12
   1  -2   2    0.70    0.13
   1  -2   2    0.59    0.14
  -1   2   2    1.00    0.16
  -1   2   2    0.84    0.13
   1  -2   2    0.64    0.10
  -1   2   2    0.68    0.13
   1  -2   2    0.78    0.18
  -1  -2  -2    0.64    0.14
   1   2  -2    0.83    0.13
   1   2  -2    0.71    0.14
  -1   2   2    0.76    0.12
   1   2  -2    0.98    0.17
   1   2  -2    0.78    0.20
  -1   2   2    0.65    0.14
   1   2  -2    0.77    0.14
   1  -2   2    0.81    0.17
  -1  -2   2    0.68    0.14
  -1  -2   2    0.72    0.13
   1   2   2    0.75    0.14
   1   2   2    0.72    0.13
  -1   2  -2    0.76    0.13
   1  -2  -2    1.23    0.22
   1   2   2    0.74    0.12
   1  -2  -2    0.79    0.13
   1  -2  -2    1.00    0.19
   1   2   2    0.59    0.15
   1   2   2    1.00    0.17
  -1   2  -2    0.65    0.16
  -1  -2   2    0.74    0.13
   1   2   2    0.83    0.13
  -1   2  -2    0.78    0.13
  -1   2   3   62.06    1.28
   1   2  -3   61.53    1.31
  -1  -2  -3   60.18    1.51
   1  -2   3   59.88    1.37
  -1   2   3   61.60    1.48
  -1   2   3   62.45    1.48
   1   2  -3   61.50    1.51
  -1   2   3   62.73    1.29
  -1  -2  -3   58.19    1.29
   1  -2   3   62.09    1.52
   1  -2   3   62.10    1.46
   1  -2   3   63.92    1.49
   1   2  -3   61.40    1.53
  -1  -2  -3   59.40    1.40
  -1   2   3   60.82    1.52
  -1  -2  -3   60.23    1.26
  -1   2   3   61.69    1.52
   1   2  -3   62.37    1.49
  -1   2   3   60.43    1.45
   1  -2   3   63.70    1.54
  -1  -2   3   61.94    1.45
   1   2   3   63.01    1.52
   1   2   3   62.45    1.28
   1  -2  -3   59.49    1.54
   1   2   3   61.89    1.56
  -1  -2   3   61.93    1.47
  -1   2  -3   61.92    1.50
  -1   2  -3   59.57    1.52
   1   2   3   62.06    1.51
  -1  -2   3   63.61    1.46
   1   2   3   62.65    1.28
   1   2   3   61.43    1.51
  -1  -2   3   59.50    1.48
  -1  -2   3   61.31    1.30
  -1   2  -3   59.81    1.38
   1  -2  -3   61.56    1.55
  -1   2  -3   61.83    1.32
  -1   2   4    1.18    0.24
   1  -2   4    1.24    0.21
  -1  -2  -4    1.30    0.25
  -1   2   4    1.27    0.26
   1   2  -4    1.57    0.32
   1  -2   4    1.84    0.30
   1   2  -4    1.50    0.29
   1  -2   4    1.54    0.27
  -1  -2  -4    1.25    0.26
  -1   2   4    1.25    0.25
   1   2  -4    0.90    0.24
  -1  -2  -4    1.92    0.30
   1  -2   4    1.43    0.29
  -1   2   4    1.02    0.24
   1   2  -4    1.41    0.22
   1   2  -4    1.29    0.20
   1   2  -4    1.67    0.28
  -1   2   4    1.19    0.24
   1   2   4    1.17    0.23
   1   2   4    1.66    0.28
  -1  -2   4    1.47    0.27
   1  -2  -4    1.12    0.23
  -1  -2   4    1.20    0.21
   1  -2  -4    1.11    0.24
   1   2   4    1.29    0.27
  -1   2  -4    1.45    0.23
  -1  -2   4    1.32    0.24
   1   2   4    1.50    0.28
  -1  -2   4    1.10    0.22
  -1   2  -4    1.70    0.30
   1   2   4    1.32    0.26
   1  -2  -4    1.26    0.24
  -1  -2   4    1.63    0.28
  -1   2  -4    1.58    0.29
  -1   2   5   14.62    0.72
  -1   2   5   13.41    0.68
   1  -2   5   14.13    0.69
  -1  -2  -5   13.66    0.65
  -1   2   5   14.11    0.62
   1  -2   5   13.68    0.69
  -1  -2  -5   14.08    0.75
   1   2  -5   14.53    0.67
   1  -2   5   13.81    0.75
   1   2  -5   13.46    0.73
  -1  -2  -5   14.06    0.74
  -1  -2  -5   14.38    0.47
   1   2  -5   13.83    0.74
   1   2  -5   13.62    0.71
  -1   2   5   13.26    0.69
   1  -2   5   13.92    0.62
   1   2   5   13.23    0.76
   1  -2  -5   12.98    0.74
  -1   2  -5   13.57    0.73
  -1  -2   5   14.37    0.93
   1   2   5   13.87    0.70
   1   2   5   14.12    0.72
   1   2   5   14.93    0.61
  -1  -2   5   13.87    0.49
   1   2   5   13.74    0.71
  -1  -2   5   13.38    0.67
  -1   2  -5   14.33    0.66
  -1  -2   5   13.30    0.65
   1  -2  -5   13.05    0.73
  -1   2  -5   14.25    0.74
  -1  -2   5   14.05    0.66
   1  -2  -5   13.69    0.66
   1  -2   6   10.57    0.70
   1   2  -6   10.41    0.62
  -1  -2  -6    9.81    0.63
  -1   2   6   10.16    0.64
  -1   2   6   10.06    0.60
  -1   2   6   10.04    0.68
   1   2  -6   10.26    0.66
  -1   2   6   10.68    0.93
   1   2  -6    9.10    0.68
  -1   2   6   11.02    0.72
  -1  -2  -6   10.36    0.64
   1  -2   6    9.66    0.69
  -1  -2  -6    9.59    0.71
   1  -2   6   10.34    0.64
   1   2  -6    9.87    0.70
   1  -2   6   10.55    0.63
  -1  -2   6   10.00    0.67
   1  -2  -6    9.86    0.73
   1   2   6   10.24    0.71
   1   2   6   10.32    0.59
  -1  -2   6   10.59    0.63
  -1  -2   6    9.20    0.65
  -1   2  -6   10.07    0.63
  -1   2  -6    9.76    0.70
   1   2   6    9.11    0.70
  -1  -2   6    9.58    0.63
   1  -2  -6   10.31    0.64
   1  -2  -6   10.99    0.69
   1   2   6   10.33    0.70
   1   2   6   10.50    0.67
  -1   2  -6   10.73    0.65
   1  -2   7   18.39    0.88
   1   2  -7   17.45    0.90
   1   2  -7   17.58    0.89
  -1  -2  -7   17.34    0.91
  -1   2   7   18.59    0.92
  -1  -2  -7   18.33    0.92
   1  -2   7   17.78    0.92
  -1   2   7   18.24    0.85
  -1   2   7   17.64    0.85
   1   2  -7   18.17    0.91
  -1  -2  -7   17.34    0.90
  -1   2   7   18.14    0.84
  -1   2   7   17.91    0.81
   1  -2   7   18.75    0.85
   1  -2   7   17.91    1.38
   1   2  -7   18.18    0.88
   1   2   7   18.10    0.87
   1  -2  -7   18.24    0.91
   1  -2  -7   17.57    0.92
  -1   2  -7   17.99    0.90
  -1   2  -7   18.59    0.88
   1   2   7   18.03    0.92
   1   2   7   17.69    0.88
  -1  -2   7   18.26    0.86
  -1   2  -7   18.59    0.91
   1   2   7   18.41    0.88
  -1  -2   7   19.23    0.93
  -1  -2   7   18.02    0.90
  -1   2  -7   19.06    0.91
   1   2   7   18.28    0.78
  -1  -2   7   17.58    0.83
   1  -2  -7   18.41    0.96
   1   2  -8    1.40    0.85
  -1   2   8    1.28    0.34
   1   2  -8    0.67    0.30
   1   2  -8    1.03    0.31
  -1  -2  -8    1.49    0.30
  -1  -2  -8    1.46    0.33
   1  -2   8    0.75    0.33
  -1   2   8    0.73    0.25
   1   2  -8    0.89    0.31
   1  -2   8    0.90    0.28
  -1   2   8    1.25    0.37
   1  -2   8    1.16    0.29
  -1   2   8    1.02    0.28
   1  -2   8    1.10    0.29
  -1  -2  -8    1.41    0.34
  -1   2  -8    0.75    0.48
   1   2   8    2.03    0.37
   1   2   8    1.49    0.32
  -1  -2   8    0.92    0.25
  -1   2  -8    0.48    0.24
  -1   2  -8    1.12    0.33
   1   2   8    1.87    0.34
  -1   2  -8    0.91    0.31
  -1  -2   8    0.97    0.34
   1  -2  -8    1.03    0.32
  -1  -2   8    1.16    0.30
   1  -2  -8    1.21    0.32
   1  -2  -8    0.62    0.35
   1   2   8    1.37    0.40
  -1  -2   8    0.95    0.27
   1  -2   9    1.96    0.42
  -1   2   9    2.29    0.46
   1  -2   9    2.31    0.42
  -1  -2  -9    2.35    0.42
  -1   2   9    1.58    0.37
   1  -2   9    3.38    0.55
   1   2  -9    2.21    0.43
   1  -2   9    1.95    0.46
   1   2  -9    1.82    0.42
  -1   2   9    1.82    0.42
   1   2  -9    1.45    0.45
  -1   2   9    2.15    0.37
  -1  -2  -9    2.44    0.48
   1   2   9    2.22    0.40
   1   2   9    1.52    0.38
   1  -2  -9    2.69    0.56
  -1  -2   9    1.89    0.36
  -1  -2   9    1.62    0.36
   1   2   9    2.09    0.48
  -1  -2   9    1.32    0.41
  -1   2  -9    2.05    0.40
   1  -2  -9    2.33    0.52
   1  -2  -9    1.94    0.40
  -1   2  -9    1.92    0.40
   1   2   9    1.97    0.40
  -1  -2   9    1.66    0.35
   1   2 -10    2.65    0.48
  -1   2  10    2.61    0.45
  -1  -2 -10    3.71    0.65
  -1  -2 -10    3.13    0.53
   1   2 -10    2.53    0.54
   1  -2  10    2.38    0.47
   1  -2  10    4.13    0.78
  -1   2  10    2.99    0.50
  -1   2  10    1.34    0.58
   1   2 -10    3.18    0.56
  -1  -2 -10    3.47    0.57
   1  -2  10    2.64    0.45
  -1   2  10    2.72    0.48
  -1  -2  10    2.23    0.45
  -1   2 -10    2.49    0.51
   1   2  10    1.43    0.44
  -1   2 -10    2.78    0.49
  -1  -2  10    2.65    0.46
   1  -2 -10    2.09    0.52
   1   2  10    2.08    0.47
   1   2  10    1.76    0.42
  -1   2 -10    3.09    0.57
   1  -2 -10    1.79    0.50
  -1  -2  10    2.58    0.55
   1   2  10    4.79    0.86
   1  -2 -10    3.48    0.55
  -1  -2  10    3.45    0.55
  -1  -2 -11    3.45    0.59
   1   2 -11    3.56    0.65
   1  -2  11    3.69    0.57
   1  -2  11    3.98    0.70
  -1   2  11    3.55    0.58
  -1   2  11    3.75    0.56
  -1   2  11    2.79    0.55
  -1  -2  11    5.57    0.77
  -1  -2  11    3.90    0.76
   1  -2 -11    3.17    0.80
   1  -2 -11    3.86    0.67
   1   2  11    3.15    0.51
   1   2  11    3.65    0.70
   1   2  11    2.90    0.57
  -1   2 -11    5.76    0.82
   1   2  11    5.41    0.79
  -1   2 -11    3.53    0.75
  -1   2 -11    3.47    0.69
  -1  -2  11    2.59    0.61
   1  -2  12    0.27    0.57
  -1  -2 -12    0.45    0.64
   1  -2  12   -0.36    0.80
   1   2 -12    1.20    0.63
  -1   2  12    1.20    0.55
  -1  -2  12   -0.54    0.53
   1   2  12    0.89    0.73
   1   2  12    0.45    0.57
  -1   2 -12    1.10    0.61
  -2  -2   0   25.05    0.60
  -2   2   0   24.47    0.62
   2  -2   0   24.50    0.61
   2   2   0   24.33    0.66
  -2   2   0   24.87    0.65
   2   2   0   24.29    0.66
   2  -2   0   24.12    0.62
   2   2   0   25.35    0.60
  -2   2   0   23.87    0.65
   2   2   0   25.17    0.64
  -2   2   0   24.35    0.55
  -2  -2   0   24.66    0.61
   2  -2   0   24.18    0.59
   2   2   0   24.73    0.64
   2  -2   0   24.63    0.64
   2  -2   0   21.57    0.63
   2   2   0   24.05    0.63
   2   2  -1  179.08    3.48
  -2  -2  -1  187.12    3.46
   2   2  -1  177.66    3.45
  -2   2   1  178.40    3.39
   2   2  -1  176.30    3.40
   2  -2   1  173.88    3.36
   2   2  -1  172.14    3.40
   2  -2   1  176.80    3.47
   2  -2   1  168.55    3.46
  -2   2   1  174.20    3.46
  -2   2   1  173.64    3.49
   2   2  -1  174.11    3.51
   2   2  -1  178.04    3.48
   2  -2   1  173.55    3.47
  -2   2   1  177.02    3.46
   2  -2   1  171.92    3.47
   2   2  -1  173.09    3.48
  -2   2   1  178.57    3.45
   2  -2   1  182.44    3.45
   2  -2  -1  179.89    3.43
  -2  -2   1  184.79    3.46
   2   2   1  172.30    3.37
   2   2   1  174.23    3.47
  -2   2  -1  174.94    3.48
   2  -2  -1  165.88    3.49
   2   2   1  182.13    3.50
   2  -2  -1  177.26    3.51
   2   2   1  182.21    3.48
  -2   2  -1  175.67    3.47
   2   2   1  176.83    3.39
   2   2   1  179.31    3.47
   2   2   1  175.87    3.42
  -2  -2   1  182.51    3.39
   2   2   1  174.52    3.39
  -2  -2   1  180.34    3.48
   2   2   1  170.28    3.47
   2   2   1  174.42    3.47
  -2   2  -1  170.81    3.36
   2   2   1  173.22    3.48
   2  -2  -1  176.07    3.51
  -2  -2   1  168.64    3.39
   2  -2  -1  175.77    3.38
   2   2  -2    0.16    0.12
   2  -2   2    0.08    0.10
  -2   2   2    0.08    0.10
  -2   2   2    0.20    0.11
  -2   2   2    0.12    0.11
   2  -2   2    0.11    0.10
   2  -2   2    0.22    0.07
  -2   2   2    0.26    0.12
   2   2  -2    0.21    0.12
   2   2  -2    0.25    0.13
   2   2  -2    0.18    0.12
   2  -2   2    0.10    0.12
   2   2  -2    0.21    0.12
  -2   2   2    0.20    0.12
   2  -2   2    0.21    0.11
   2   2  -2   -0.08    0.21
   2  -2   2    0.22    0.12
  -2   2   2    0.27    0.12
  -2  -2   2    0.12    0.10
   2  -2  -2    0.23    0.09
   2  -2  -2    0.23    0.12
   2   2   2    0.16    0.12
   2   2   2    0.22    0.12
  -2   2  -2    0.11    0.10
   2   2   2    0.09    0.09
   2   2   2    0.08    0.11
   2   2   2    0.15    0.13
   2  -2  -2    0.17    0.12
  -2   2  -2    0.09    0.12
  -2  -2   2    0.14    0.10
  -2  -2   2    0.37    0.11
   2   2   2    0.12    0.10
   2   2   2    0.12    0.13
  -2   2  -2    0.08    0.14
   2   2   2    0.15    0.10
   2  -2  -2    0.17    0.11
   2   2   2    0.16    0.11
  -2   2   3   96.41    2.10
   2   2  -3   95.35    1.97
   2   2  -3   95.66    2.19
   2  -2   3   98.67    2.10
   2   2  -3   93.73    2.15
   2   2  -3   94.32    2.12
   2   2  -3   94.76    2.16
  -2   2   3   93.16    1.94
   2  -2   3   95.24    2.13
  -2   2   3   95.85    2.16
   2  -2   3   93.07    1.97
  -2   2   3   94.00    2.14
   2  -2   3   91.28    2.15
   2  -2   3   95.57    2.18
   2   2  -3   95.05    1.97
  -2   2   3   94.70    2.09
  -2   2   3   97.43    1.96
   2  -2   3   95.28    2.16
  -2   2   3   95.36    2.11
  -2  -2   3   95.55    2.12
   2   2   3   94.33    2.15
   2   2   3   95.44    2.22
  -2  -2   3   96.97    2.06
   2   2   3   94.33    1.95
   2  -2  -3   95.25    1.87
  -2  -2   3   94.01    1.98
   2  -2  -3   93.12    2.20
   2   2   3   92.33    2.13
   2   2   3   95.62    1.95
  -2  -2   3   96.82    2.10
   2   2   3   89.91    2.14
  -2   2  -3   93.71    2.14
   2  -2  -3   95.21    2.08
  -2   2  -3   96.55    2.00
  -2  -2   3   96.94    2.13
   2   2   3   96.45    2.16
  -2   2  -3   94.34    1.98
   2  -2  -3   93.30    2.20
   2   2  -4    6.39    0.33
  -2   2   4    6.09    0.46
   2   2  -4    7.02    0.46
   2  -2   4    6.53    0.44
  -2  -2  -4    7.45    0.35
   2  -2   4    7.44    0.40
  -2   2   4    6.47    0.43
   2  -2   4    6.68    0.48
  -2  -2  -4    6.79    0.43
   2   2  -4    6.47    0.46
  -2   2   4    6.90    0.48
   2   2  -4    6.85    0.50
   2  -2   4    6.60    0.47
   2   2  -4    7.06    0.33
  -2  -2  -4    6.77    0.46
  -2   2   4    7.44    0.44
   2   2  -4    6.95    0.49
  -2   2   4    6.99    0.46
  -2   2   4    7.50    0.31
   2  -2   4    6.53    0.45
  -2   2  -4    6.97    0.46
   2   2   4    6.67    0.50
   2   2   4    6.73    0.46
  -2   2  -4    6.76    0.48
   2   2   4    6.31    0.47
  -2   2  -4    7.49    0.35
   2  -2  -4    6.82    0.51
  -2  -2   4    6.14    0.40
  -2  -2   4    6.83    0.46
  -2  -2   4    7.28    0.37
   2   2   4    6.95    0.40
   2   2   4    6.45    0.29
   2  -2  -4    6.52    0.44
  -2   2  -4    6.98    0.34
   2  -2  -4    6.58    0.50
   2  -2  -4    6.80    0.29
  -2  -2   4    6.29    0.43
   2   2   4    6.97    0.49
  -2   2   5   62.04    1.73
   2   2  -5   63.73    1.78
   2  -2   5   63.53    1.68
   2   2  -5   62.99    1.78
  -2   2   5   61.83    1.66
   2  -2   5   60.20    1.54
   2   2  -5   62.34    1.77
   2   2  -5   63.64    1.63
   2  -2   5   64.28    1.79
   2  -2   5   62.53    1.71
  -2  -2  -5   64.35    1.42
  -2   2   5   63.33    1.60
  -2  -2  -5   62.80    1.76
  -2   2   5   62.42    1.73
  -2   2   5   61.12    1.68
  -2  -2  -5   62.64    1.63
   2   2   5   62.39    1.74
   2  -2  -5   61.70    1.65
   2  -2  -5   63.44    1.32
  -2   2  -5   62.45    1.75
  -2  -2   5   64.25    1.44
  -2  -2   5   59.46    1.68
   2  -2  -5   62.14    1.81
  -2   2  -5   63.71    1.65
   2  -2  -5   60.50    1.79
  -2  -2   5   60.23    1.63
   2   2   5   63.39    1.82
  -2  -2   5   63.23    1.67
   2   2   5   62.26    1.73
  -2  -2   5   61.33    1.69
   2   2   5   61.73    1.68
   2   2   5   63.81    1.53
   2   2  -6    0.06    0.20
   2   2  -6    0.07    0.24
  -2   2   6    0.14    0.24
  -2   2   6    0.25    0.24
  -2  -2  -6   -0.21    0.29
  -2   2   6   -0.18    0.23
  -2   2   6    0.15    0.25
   2  -2   6    0.23    0.27
  -2  -2  -6   -0.34    0.22
   2   2  -6   -0.07    0.30
   2   2  -6   -0.04    0.27
   2  -2   6   -0.09    0.20
  -2  -2  -6    0.33    0.33
   2  -2   6   -0.29    0.22
  -2   2   6    0.39    0.21
   2  -2   6    0.15    0.26
   2   2   6   -0.18    0.22
  -2  -2   6    0.19    0.24
   2   2   6    0.17    0.27
   2  -2  -6    0.09    0.29
  -2  -2   6    0.35    0.24
   2   2   6    0.10    0.20
  -2   2  -6    0.01    0.24
  -2  -2   6    0.19    0.19
   2   2   6    0.10    0.20
  -2  -2   6   -0.07    0.22
  -2  -2   6    0.12    0.23
   2   2   6    0.17    0.24
  -2   2  -6    0.02    0.30
  -2   2  -6    0.23    0.19
   2  -2  -6   -0.08    0.25
   2  -2  -6   -0.16    0.20
   2   2  -7   18.78    0.93
   2  -2   7   17.92    0.89
   2  -2   7   18.79    0.88
  -2   2   7   18.15    0.90
   2   2  -7   18.39    0.89
   2   2  -7   18.12    0.88
  -2   2   7   18.51    0.84
   2   2  -7   19.68    0.96
  -2  -2  -7   18.40    0.91
   2  -2   7   17.47    0.93
  -2  -2  -7   18.04    0.92
  -2   2   7   19.09    0.86
  -2  -2  -7   18.03    0.91
  -2   2   7   17.28    0.82
   2  -2   7   18.57    0.86
  -2   2   7   17.49    0.85
  -2  -2   7   17.16    1.02
   2   2   7   17.88    0.88
   2   2   7   18.26    0.94
  -2  -2   7   17.93    0.88
  -2   2  -7   17.76    0.85
  -2   2  -7   18.01    0.89
  -2   2  -7   17.82    0.90
  -2  -2   7   18.45    0.84
   2   2   7   17.31    0.84
  -2   2  -7   18.51    0.93
  -2  -2   7   18.23    0.87
   2  -2  -7   17.28    0.91
   2  -2  -7   17.52    0.94
   2   2   7   17.95    0.77
   2  -2   8    1.32    0.31
   2   2  -8    0.90    0.36
   2  -2   8    0.88    0.30
   2   2  -8    0.86    0.49
   2   2  -8    1.47    0.38
  -2  -2  -8    1.42    0.32
   2  -2   8    0.74    0.33
   2  -2   8    1.03    0.27
   2   2  -8    0.84    0.36
  -2   2   8    0.74    0.28
  -2   2   8    0.78    0.31
  -2   2   8    1.42    0.59
  -2  -2  -8    1.02    0.35
  -2   2   8    0.81    0.28
  -2   2   8    0.91    0.36
  -2  -2  -8    1.22    0.37
  -2   2  -8    0.86    0.36
  -2  -2   8    0.69    0.27
  -2   2  -8    0.86    0.37
  -2   2  -8    0.65    0.27
   2  -2  -8    1.11    0.28
   2   2   8    0.94    0.38
   2  -2  -8    0.59    0.31
   2   2   8    1.08    0.29
  -2  -2   8    0.79    0.31
  -2  -2   8    1.31    0.31
   2  -2  -8    1.30    0.39
   2   2   8    1.37    0.34
   2   2   8    0.69    0.27
  -2  -2   8    0.60    0.34
  -2   2  -8    1.73    0.52
  -2   2   9   16.59    0.91
   2  -2   9   13.95    0.98
  -2   2   9   15.26    0.92
   2   2  -9   16.44    0.94
  -2  -2  -9   15.24    0.95
  -2   2   9   15.03    0.89
  -2   2   9   16.80    1.01
  -2  -2  -9   16.30    0.85
   2  -2   9   15.02    0.87
  -2  -2  -9   16.65    1.03
   2  -2   9   15.12    0.93
   2  -2   9   17.89    0.81
   2   2  -9   14.15    0.92
   2   2  -9   14.64    0.99
  -2   2  -9   15.93    0.92
  -2  -2   9   15.24    0.91
   2   2   9   17.16    1.04
  -2   2  -9   14.90    0.93
  -2  -2   9   14.92    0.88
   2  -2  -9   14.82    0.98
  -2  -2   9   14.81    0.96
   2   2   9   15.47    0.95
   2   2   9   15.50    0.84
  -2  -2   9   16.48    0.83
   2  -2  -9   15.24    0.88
  -2   2  -9   15.80    0.97
   2  -2  -9   14.35    0.98
   2   2   9   15.70    0.90
  -2   2  10   -0.26    0.37
  -2   2  10    0.45    0.43
   2  -2  10    0.08    0.37
   2   2 -10    0.45    0.41
  -2  -2 -10   -0.90    0.47
   2  -2  10    0.23    0.45
   2   2 -10    0.50    0.41
  -2  -2 -10   -0.03    0.42
   2  -2  10    0.08    0.36
  -2  -2 -10    0.12    0.43
  -2   2  10   -0.28    0.52
  -2   2  10    0.73    0.38
  -2   2 -10    0.12    0.45
  -2   2 -10    0.14    0.41
  -2  -2  10    1.00    0.53
   2   2  10   -0.56    0.40
   2  -2 -10    0.13    0.44
  -2  -2  10   -0.66    0.35
   2   2  10   -0.77    0.37
   2  -2 -10    0.60    0.54
  -2  -2  10    0.76    0.43
  -2   2 -10    0.21    0.40
   2  -2 -10    0.43    0.41
   2   2  10    0.92    0.49
  -2  -2  10    0.24    0.41
   2   2 -11    2.10    0.64
   2   2 -11    3.09    0.58
   2   2 -11    3.05    0.65
  -2  -2 -11    3.28    0.66
   2  -2  11    1.99    0.67
   2  -2  11    2.61    0.50
  -2   2  11    3.85    0.60
  -2   2  11    1.33    0.49
  -2  -2 -11    2.40    0.55
  -2   2  11    1.28    0.51
  -2   2 -11    1.75    0.64
   2   2  11    1.09    0.68
   2   2  11    2.39    0.54
  -2   2 -11    2.53    0.57
  -2   2 -11    2.70    0.53
   2   2  11    1.55    0.55
  -2  -2  11    2.15    0.48
   2  -2 -11    3.03    0.63
  -2  -2  11    1.33    0.57
  -2  -2  11    2.31    0.72
  -2  -2  11    1.86    0.54
  -2  -2 -12    0.22    0.81
   2   2 -12    0.17    0.85
   2  -2  12    1.16    0.80
  -2   2  12    0.34    0.73
   2   2  12    1.13    0.73
  -2   2 -12    0.46    0.68
  -2  -2  12   -0.70    0.62
   2  -2 -12    0.30    0.72
   3   2   0    0.04    0.06
   3  -2   0    0.05    0.10
  -3  -2   0   -0.01    0.09
   3  -2   0   -0.01    0.09
   3   2   0    0.16    0.11
  -3   2   0    0.02    0.08
  -3   2   0    0.11    0.07
   3   2   0    0.04    0.10
   3  -2   0    0.05    0.07
  -3   2   0    0.02    0.08
   3   2   0    0.05    0.07
   3   2   0    0.09    0.10
  -3  -2   0    0.11    0.10
   3   2   0    0.00    0.09
   3   2   0    0.01    0.09
   3   2   0    0.09    0.09
  -3   2   0   -0.02    0.09
  -3  -2   0    0.10    0.07
   3  -2   0   -0.04    0.09
   3  -2   0    0.14    0.10
  -3   2   1   64.86    1.30
   3  -2   1   59.47    1.43
   3   2  -1   63.59    1.37
   3  -2   1   62.54    1.44
   3  -2   1   64.76    1.37
   3  -2   1   61.62    1.44
   3   2  -1   63.75    1.45
   3  -2   1   62.43    1.28
   3   2  -1   62.82    1.36
  -3   2   1   64.53    1.40
   3   2  -1   64.55    1.43
  -3   2   1   62.66    1.43
   3   2  -1   64.04    1.45
   3   2  -1   62.48    1.45
   3   2  -1   65.18    1.40
  -3   2   1   63.12    1.42
  -3   2   1   61.29    1.46
   3  -2   1   62.86    1.39
   3   2   1   64.15    1.41
  -3   2  -1   63.98    1.44
  -3  -2   1   63.12    1.31
   3  -2  -1   64.33    1.38
   3  -2  -1   60.88    1.32
   3   2   1   62.49    1.42
   3   2   1   63.81    1.35
   3   2   1   61.98    1.42
  -3  -2   1   66.49    1.40
   3   2   1   61.76    1.43
   3   2   1   64.95    1.43
   3   2   1   62.09    1.44
  -3  -2   1   64.01    1.30
  -3   2  -1   61.86    1.34
   3   2   1   66.50    1.39
   3   2   1   64.33    1.45
  -3   2  -1   62.65    1.45
  -3  -2   1   63.50    1.47
   3   2   1   64.45    1.35
   3  -2  -1   62.75    1.41
   3   2   1   64.80    1.40
   3  -2  -1   61.05    1.47
   3  -2  -1   61.20    1.49
  -3   2   2  727.38   13.51
   3   2  -2  738.09   13.67
   3   2   2  709.66   13.60
   3  -2  -2  721.07   13.69
  -3   2  -2  705.77   13.38
  -3   2   3   54.65    1.31
   3  -2   3   53.89    1.41
  -3   2   3   53.34    1.33
   3  -2   3   53.64    1.31
  -3   2   3   52.57    1.36
   3   2  -3   53.02    1.43
   3   2  -3   53.57    1.40
   3  -2   3   53.51    1.36
   3  -2   3   51.97    1.40
   3  -2   3   52.64    1.17
   3  -2   3   52.05    1.40
  -3   2   3   52.96    1.23
   3   2  -3   53.60    1.25
  -3   2   3   55.08    1.25
   3   2  -3   52.64    1.37
  -3   2   3   54.40    1.40
   3   2  -3   52.95    1.39
  -3   2   3   53.54    1.31
   3   2  -3   52.91    1.26
  -3  -2   3   54.17    1.26
  -3  -2   3   53.86    1.28
   3   2   3   52.93    1.29
  -3  -2   3   53.11    1.29
   3  -2  -3   50.43    1.44
   3   2   3   52.90    1.23
   3  -2  -3   54.66    1.18
  -3   2  -3   53.43    1.26
  -3   2  -3   53.12    1.40
  -3   2  -3   53.02    1.27
   3   2   3   54.48    1.38
  -3  -2   3   52.96    1.37
   3   2   3   53.32    1.39
   3  -2  -3   51.72    1.33
   3   2   3   52.46    1.38
  -3  -2   3   54.10    1.35
   3  -2  -3   53.26    1.45
   3   2   3   54.37    1.24
   3   2   3   54.04    1.45
   3   2   3   52.39    1.35
   3   2   3   53.40    1.24
  -3   2   4    0.41    0.16
   3   2  -4    0.39    0.17
   3   2  -4    0.28    0.19
   3   2  -4    0.21    0.20
   3  -2   4    0.02    0.17
   3  -2   4    0.33    0.18
  -3   2   4    0.13    0.19
   3   2  -4    0.32    0.16
   3   2  -4    0.09    0.20
   3  -2   4    0.25    0.18
   3  -2   4    0.29    0.21
   3  -2   4    0.35    0.19
   3  -2   4    0.45    0.23
  -3   2   4    0.38    0.18
  -3   2   4    0.33    0.19
  -3   2   4    0.40    0.17
  -3   2   4    0.22    0.18
   3   2  -4    0.35    0.23
  -3   2   4    0.17    0.16
  -3  -2   4    0.39    0.17
  -3  -2   4    0.20    0.18
  -3   2  -4    0.37    0.19
   3   2   4    0.24    0.15
   3  -2  -4    0.21    0.25
  -3   2  -4    0.16    0.17
   3   2   4    0.14    0.18
  -3  -2   4    0.22    0.17
   3   2   4    0.23    0.19
   3   2   4    0.27    0.19
   3   2   4    0.21    0.22
   3   2   4    0.33    0.16
  -3  -2   4    0.39    0.17
  -3   2  -4    0.54    0.20
  -3  -2   4    0.37    0.18
   3  -2  -4    0.20    0.17
   3  -2  -4    0.05    0.20
   3   2   4    0.18    0.17
   3  -2  -4    0.28    0.15
   3   2  -5   19.40    0.90
   3  -2   5   20.46    0.93
  -3  -2  -5   19.65    0.79
   3  -2   5   19.32    0.89
   3   2  -5   18.55    0.90
  -3   2   5   20.02    0.83
  -3  -2  -5   19.32    0.86
  -3   2   5   20.29    0.81
   3   2  -5   19.76    0.57
  -3   2   5   20.30    0.88
  -3   2   5   19.96    0.80
  -3   2   5   21.02    0.88
   3   2  -5   20.15    0.93
   3   2  -5   19.31    0.81
   3  -2   5   18.94    0.71
   3  -2   5   19.31    0.82
   3  -2   5   20.32    0.86
  -3  -2  -5   19.81    0.67
  -3  -2   5   19.57    0.79
   3   2   5   19.71    0.71
   3  -2  -5   20.30    0.95
   3  -2  -5   18.87    0.91
   3   2   5   20.16    0.85
  -3   2  -5   20.47    0.62
  -3   2  -5   19.40    0.82
   3   2   5   19.47    0.87
  -3  -2   5   19.69    0.84
  -3   2  -5   19.11    0.87
  -3  -2   5   19.26    0.81
   3  -2  -5   19.12    0.81
   3  -2  -5   19.65    0.60
  -3  -2   5   19.81    0.85
   3   2   5   20.29    0.95
  -3   2  -5   20.79    0.61
  -3  -2   5   19.75    0.71
   3   2   5   20.33    0.88
   3  -2   6   99.20    2.31
   3   2  -6  102.66    2.82
   3   2  -6  102.11    2.63
  -3   2   6   97.33    2.46
  -3   2   6   98.44    2.49
  -3   2   6   93.78    2.76
   3  -2   6  100.11    2.60
   3  -2   6   97.97    2.50
  -3  -2  -6  100.54    2.45
  -3  -2  -6  104.82    2.18
  -3  -2  -6  100.23    2.57
   3   2  -6  102.12    2.40
  -3   2   6   98.39    2.56
   3   2  -6  101.75    2.60
  -3   2   6  101.47    2.38
   3  -2   6   98.26    2.54
   3   2   6   96.85    2.60
   3   2   6  101.59    2.50
   3   2   6   97.87    2.57
   3   2   6  103.56    2.24
  -3  -2   6  101.21    2.22
   3  -2  -6   97.59    2.66
   3  -2  -6  102.89    2.67
  -3   2  -6  100.85    2.42
  -3  -2   6   96.80    2.51
  -3   2  -6   98.71    2.56
  -3  -2   6  100.58    2.56
   3   2   6  101.11    2.57
  -3  -2   6   99.25    2.44
   3  -2  -6   98.38    2.47
   3  -2   7   19.88    0.88
  -3  -2  -7   20.30    0.95
  -3   2   7   19.74    0.91
  -3  -2  -7   19.60    0.94
  -3   2   7   18.65    0.88
  -3   2   7   19.42    0.92
   3  -2   7   18.19    0.85
   3   2  -7   19.71    0.95
   3   2  -7   18.84    0.93
   3  -2   7   18.50    0.97
   3  -2   7   19.04    0.92
   3   2  -7   18.01    0.89
   3   2  -7   19.03    0.95
  -3   2   7   19.37    0.90
  -3  -2  -7   18.84    0.94
  -3   2   7   18.38    0.92
  -3   2  -7   19.80    0.96
   3  -2  -7   18.60    0.98
  -3  -2   7   18.45    0.90
   3  -2  -7   18.81    0.96
   3   2   7   18.38    0.90
  -3  -2   7   18.61    1.11
  -3  -2   7   19.17    0.89
  -3   2  -7   19.78    0.92
   3   2   7   18.99    0.97
  -3  -2   7   19.58    0.88
   3   2   7   19.71    0.91
  -3   2  -7   19.46    0.93
   3   2  -8    0.32    0.26
  -3   2   8    0.65    0.36
  -3  -2  -8    0.24    0.24
  -3  -2  -8    0.22    0.29
   3  -2   8    0.51    0.27
   3  -2   8   -0.34    0.31
  -3  -2  -8    0.51    0.28
  -3   2   8    0.50    0.30
  -3   2   8    0.18    0.24
  -3   2   8    0.63    0.26
   3   2  -8    0.53    0.45
   3   2  -8    0.55    0.34
   3   2  -8    0.33    0.29
   3  -2   8    0.61    0.28
  -3   2   8    0.62    0.45
  -3   2  -8    0.41    0.29
  -3   2  -8    0.37    0.29
   3  -2  -8   -0.19    0.26
  -3   2  -8    0.41    0.25
  -3  -2   8   -0.09    0.27
   3   2   8    0.35    0.27
  -3  -2   8    0.17    0.31
   3   2   8    0.77    0.26
  -3  -2   8    0.41    0.26
  -3   2  -8    0.44    0.72
   3   2   8   -0.34    0.32
  -3  -2   8    0.47    0.24
   3  -2  -8    0.01    0.27
   3   2   8    0.85    0.30
   3  -2  -8    0.15    0.26
  -3   2   9    3.46    0.55
  -3  -2  -9    4.46    0.71
  -3  -2  -9    2.82    0.48
   3  -2   9    3.60    0.61
   3  -2   9    3.03    0.47
  -3   2   9    2.97    0.48
  -3   2   9    3.61    0.58
   3  -2   9    2.69    0.53
   3   2  -9    4.02    0.59
   3   2  -9    2.48    0.51
  -3   2   9    2.71    0.50
   3   2  -9    3.41    0.55
  -3  -2  -9    2.76    0.48
  -3  -2   9    3.40    0.55
  -3   2  -9    3.51    0.63
   3   2   9    4.09    0.72
  -3   2  -9    3.73    0.60
   3   2   9    3.27    0.57
   3  -2  -9    4.05    0.69
  -3  -2   9    4.24    0.63
  -3  -2   9    4.16    0.57
   3   2   9    4.23    0.64
   3  -2  -9    3.09    0.47
  -3   2  -9    3.13    0.54
  -3  -2   9    3.34    0.56
   3   2   9    3.13    0.47
   3  -2  -9    3.85    0.60
  -3   2  10   14.38    0.93
   3  -2  10   14.56    1.06
   3  -2  10   13.35    0.98
  -3   2  10   13.09    1.11
  -3  -2 -10   14.65    0.96
  -3  -2 -10   14.95    1.13
  -3  -2 -10   14.61    1.00
  -3   2  10   13.11    0.91
   3   2 -10   13.88    1.00
   3   2 -10   14.99    1.05
  -3   2  10   13.69    0.95
   3   2 -10   14.75    1.01
   3  -2  10   13.21    0.92
  -3  -2  10   11.03    0.88
  -3  -2  10   12.29    1.01
   3  -2 -10   14.30    1.07
  -3  -2  10   15.42    0.96
   3  -2 -10   15.45    0.94
   3   2  10   15.84    1.15
  -3   2 -10   15.85    1.06
   3   2  10   12.47    1.01
   3   2  10   13.79    0.98
  -3  -2  10   14.70    1.11
  -3   2 -10   15.10    1.03
  -3   2 -10   13.38    0.93
   3   2  10   11.37    0.86
   3  -2 -10   12.26    1.07
   3  -2  11    6.15    0.81
   3   2 -11    4.03    0.59
  -3  -2 -11    2.89    0.69
  -3   2  11    3.57    0.55
   3   2 -11    4.40    0.74
  -3   2  11    4.39    0.68
   3  -2  11    3.31    0.69
  -3  -2 -11    4.13    0.65
   3   2 -11    3.80    0.67
  -3   2  11    3.22    0.59
   3  -2  11    3.96    0.57
  -3  -2  11    2.96    0.65
   3   2  11    3.76    0.61
   3  -2 -11    4.53    0.68
  -3   2 -11    4.06    0.66
  -3  -2  11    4.24    0.57
   3   2  11    5.73    0.82
  -3  -2  11    5.94    0.89
  -3   2 -11    4.30    0.63
   3  -2 -11    3.04    0.79
   3   2  11    4.03    0.73
  -3   2 -11    4.91    0.80
  -3  -2  11    4.08    0.76
   4   2   0  397.73    7.46
   4  -2   0  384.29    7.50
   4   2   0  386.42    7.49
   4  -2   0  378.50    7.49
   4  -2   0  398.01    7.31
   4  -2   0  378.04    7.32
   4   2   0  379.37    7.51
   4  -2   0  385.85    7.46
   4  -2   0  388.78    7.47
  -4   2   0  391.85    7.32
  -4   2   0  369.54    7.48
   4   2   0  400.15    7.36
  -4  -2   0  404.49    7.32
   4   2   0  388.61    7.50
   4   2   0  389.96    7.48
   4   2  -1    4.60    0.26
  -4   2   1    5.25    0.21
   4  -2   1    4.80    0.28
   4  -2   1    4.82    0.31
   4  -2   1    5.13    0.28
  -4   2   1    5.25    0.33
   4  -2   1    4.79    0.21
   4   2  -1    4.91    0.34
   4  -2   1    4.47    0.32
   4   2  -1    4.90    0.32
   4   2  -1    4.97    0.30
  -4   2   1    5.42    0.33
   4   2  -1    5.54    0.31
   4   2  -1    5.00    0.35
  -4   2   1    5.30    0.30
   4   2  -1    4.42    0.34
   4  -2   1    5.05    0.32
   4  -2   1    4.49    0.31
   4   2  -1    5.09    0.32
   4   2   1    4.85    0.34
   4   2   1    5.20    0.31
  -4   2  -1    5.14    0.28
   4  -2  -1    5.12    0.36
  -4  -2   1    5.09    0.22
   4   2   1    5.44    0.32
   4   2   1    4.79    0.33
  -4   2  -1    4.47    0.35
   4  -2  -1    4.94    0.30
   4  -2  -1    4.90    0.34
  -4  -2   1    4.96    0.29
   4   2   1    5.33    0.31
   4   2   1    5.43    0.29
   4   2   1    5.27    0.29
  -4   2  -1    4.65    0.32
  -4  -2   1    4.95    0.21
   4   2   1    5.08    0.32
   4   2   1    5.18    0.28
   4  -2  -1    4.26    0.25
   4  -2  -1    4.69    0.31
  -4   2  -1    4.86    0.19
   4   2   1    5.09    0.30
   4  -2  -1    4.52    0.22
   4   2   1    5.07    0.31
  -4  -2   1    4.56    0.31
  -4   2   2    1.17    0.21
   4   2  -2    1.35    0.24
   4  -2   2    1.73    0.26
   4  -2   2    1.19    0.21
   4   2  -2    1.59    0.27
   4   2  -2    1.73    0.26
   4   2  -2    1.22    0.22
  -4   2   2    1.68    0.21
   4  -2   2    1.58    0.22
   4  -2   2    1.59    0.24
  -4   2   2    1.42    0.23
  -4   2   2    1.48    0.24
  -4   2   2    1.42    0.27
   4  -2   2    1.58    0.24
   4   2  -2    1.57    0.27
   4  -2   2    1.75    0.26
   4   2  -2    1.40    0.25
   4  -2  -2    1.40    0.22
  -4  -2   2    1.82    0.25
  -4   2  -2    1.34    0.24
  -4  -2   2    1.40    0.18
  -4  -2   2    1.49    0.23
  -4  -2   2    1.39    0.18
   4  -2  -2    1.22    0.23
   4   2   2    1.24    0.20
   4  -2  -2    1.53    0.25
  -4   2  -2    1.47    0.24
   4   2   2    1.25    0.20
   4   2   2    1.43    0.24
   4   2   2    1.53    0.24
   4   2   2    1.63    0.25
   4   2   2    1.77    0.26
  -4   2  -2    1.70    0.20
   4   2   2    1.58    0.25
   4  -2  -2    1.26    0.25
   4   2   2    1.41    0.23
   4   2   2    1.18    0.21
   4   2   2    1.49    0.26
   4   2   2    1.62    0.26
  -4   2   3    3.45    0.32
  -4   2   3    3.72    0.36
  -4   2   3    4.23    0.38
  -4   2   3    3.48    0.30
  -4   2   3    3.97    0.33
  -4   2   3    3.96    0.35
   4   2  -3    3.78    0.38
   4   2  -3    4.17    0.38
   4   2  -3    3.29    0.35
   4  -2   3    4.22    0.34
   4  -2   3    3.90    0.25
   4  -2   3    4.04    0.37
   4   2  -3    3.54    0.37
  -4   2   3    3.39    0.32
   4  -2   3    3.42    0.37
   4   2  -3    3.38    0.33
   4  -2   3    3.54    0.37
   4  -2   3    3.42    0.36
   4   2  -3    3.32    0.32
   4  -2   3    4.03    0.34
  -4   2  -3    3.81    0.22
  -4  -2   3    4.59    0.30
   4   2   3    4.28    0.34
  -4  -2   3    3.95    0.36
  -4  -2   3    3.46    0.33
   4  -2  -3    3.70    0.29
  -4   2  -3    3.47    0.32
   4   2   3    3.84    0.37
   4  -2  -3    3.80    0.34
   4   2   3    3.48    0.33
   4   2   3    3.16    0.34
   4   2   3    3.65    0.37
   4   2   3    4.33    0.34
  -4   2  -3    3.24    0.33
   4  -2  -3    3.49    0.38
  -4  -2   3    3.51    0.33
   4   2   3    3.52    0.32
   4   2   3    3.44    0.37
   4   2   3    4.05    0.31
   4   2   3    3.55    0.35
   4  -2  -3    3.68    0.40
  -4  -2   3    4.71    0.30
   4   2   3    3.98    0.36
  -4   2   4  152.68    3.08
   4   2  -4  154.41    3.12
   4   2  -4  150.90    3.10
   4  -2   4  150.54    3.32
   4   2  -4  151.60    3.28
   4  -2   4  149.00    3.37
   4  -2   4  153.09    3.24
   4   2  -4  150.80    3.38
  -4   2   4  148.96    3.35
  -4   2   4  152.73    3.30
  -4   2   4  149.94    3.24
  -4   2   4  149.19    3.23
  -4   2   4  155.33    3.21
   4   2  -4  152.15    3.38
   4   2  -4  148.34    3.39
   4  -2   4  146.43    3.36
   4  -2   4  145.67    3.41
   4  -2   4  154.82    3.06
  -4  -2   4  149.36    3.20
  -4   2  -4  152.51    3.33
   4   2   4  153.17    3.29
   4   2   4  151.13    3.33
  -4   2  -4  153.36    3.14
   4   2   4  149.54    3.42
   4  -2  -4  153.94    3.31
  -4  -2   4  149.42    3.33
  -4  -2   4  150.96    3.28
   4   2   4  146.21    3.33
   4   2   4  153.97    3.35
  -4  -2   4  149.53    3.15
   4   2   4  151.61    3.09
   4   2   4  153.05    3.08
   4   2   4  157.56    3.18
   4  -2  -4  150.25    3.06
   4  -2  -4  148.23    3.53
  -4   2  -4  152.18    3.12
   4  -2  -4  151.02    3.44
  -4  -2   4  152.92    3.19
   4  -2   5    2.95    0.44
  -4  -2  -5    2.79    0.43
  -4   2   5    3.41    0.45
   4   2  -5    2.35    0.40
  -4   2   5    2.51    0.41
  -4  -2  -5    3.46    0.41
  -4   2   5    2.91    0.42
   4   2  -5    2.59    0.40
  -4   2   5    2.34    0.44
   4   2  -5    2.97    0.48
  -4   2   5    2.44    0.37
   4  -2   5    2.62    0.42
   4  -2   5    3.20    0.39
  -4   2   5    2.90    0.35
  -4   2   5    2.47    0.43
   4  -2   5    2.73    0.53
   4  -2   5    2.59    0.43
   4   2  -5    2.45    0.42
  -4   2  -5    3.49    0.43
   4  -2  -5    2.31    0.43
  -4   2  -5    2.57    0.39
   4   2   5    3.03    0.47
  -4  -2   5    2.61    0.41
  -4   2  -5    2.41    0.40
  -4   2  -5    2.68    0.42
   4  -2  -5    3.06    0.42
   4   2   5    2.96    0.47
   4  -2  -5    2.55    0.38
  -4  -2   5    3.03    0.44
  -4  -2   5    2.43    0.37
   4   2   5    3.04    0.43
   4   2   5    2.92    0.59
  -4  -2   5    2.66    0.38
  -4  -2   5    2.63    0.40
   4   2   5    3.12    0.39
  -4   2   6    2.45    0.38
  -4  -2  -6    3.32    0.51
   4  -2   6    2.61    0.46
   4   2  -6    2.59    0.46
   4  -2   6    2.28    0.41
  -4   2   6    2.69    0.71
  -4  -2  -6    3.34    0.49
  -4  -2  -6    2.70    0.39
  -4   2   6    3.58    0.51
   4  -2   6    2.49    0.44
   4  -2   6    2.11    0.53
   4   2  -6    3.35    0.46
   4   2  -6    2.29    0.40
  -4   2   6    2.37    0.51
   4   2  -6    2.60    0.46
  -4   2   6    2.99    0.50
  -4   2  -6    2.58    0.46
   4  -2  -6    2.35    0.63
   4   2   6    2.89    0.46
  -4   2  -6    2.93    0.51
  -4  -2   6    3.38    0.50
   4   2   6    2.66    0.45
   4   2   6    3.66    0.53
   4  -2  -6    3.18    0.83
   4   2   6    2.34    0.57
  -4  -2   6    2.28    0.41
  -4  -2   6    2.47    0.45
   4   2   6    2.92    0.43
  -4  -2   6    3.73    0.54
   4  -2  -6    2.68    0.43
  -4  -2   6    3.18    0.49
   4  -2   7    0.93    0.33
  -4   2   7    1.27    0.40
   4   2  -7    0.91    0.32
   4  -2   7    1.08    0.29
   4  -2   7    0.43    0.34
  -4   2   7    0.78    0.26
   4   2  -7    1.16    0.30
  -4   2   7    1.18    0.31
  -4  -2  -7    0.71    0.30
   4  -2   7    1.32    0.28
   4   2  -7    0.74    0.29
  -4  -2  -7    1.39    0.32
   4   2  -7    0.71    0.36
  -4   2   7    0.73    0.24
   4   2   7    1.31    0.27
   4  -2  -7    1.17    0.30
  -4  -2   7    0.98    0.39
   4   2   7    0.55    0.26
  -4   2  -7    0.84    0.33
   4  -2  -7    1.11    0.28
  -4  -2   7    0.74    0.27
   4   2   7    1.18    0.34
  -4   2  -7    0.87    0.24
  -4  -2   7    1.08    0.51
   4  -2  -7    0.43    0.27
  -4   2  -7    0.85    0.38
  -4  -2   7    0.70    0.25
  -4  -2   7    0.75    0.24
  -4  -2  -8   32.26    1.35
   4  -2   8   34.70    1.27
   4  -2   8   32.14    1.25
  -4   2   8   33.71    1.31
  -4   2   8   32.52    1.27
   4  -2   8   33.10    1.33
   4   2  -8   32.12    1.52
   4   2  -8   32.38    1.37
  -4   2   8   35.16    1.13
   4   2  -8   33.58    1.39
  -4   2   8   33.80    1.24
  -4  -2  -8   34.14    1.24
   4   2  -8   33.04    1.34
  -4   2   8   34.20    1.34
  -4  -2  -8   33.90    1.37
   4  -2   8   32.88    1.40
   4   2   8   34.39    1.22
   4   2   8   34.39    1.36
  -4   2  -8   34.76    1.15
   4   2   8   32.67    1.43
   4  -2  -8   33.45    1.43
   4  -2  -8   33.47    1.25
  -4  -2   8   32.42    1.27
   4   2   8   33.57    1.32
   4  -2  -8   33.51    1.42
  -4   2  -8   33.59    1.30
  -4  -2   8   34.27    1.30
  -4  -2   8   32.11    1.20
  -4  -2   8   33.98    1.31
  -4   2  -8   32.22    1.37
   4   2  -9    0.72    0.43
   4   2  -9    1.07    0.38
   4  -2   9    0.55    0.38
  -4  -2  -9    0.51    0.33
  -4   2   9    0.71    0.32
  -4  -2  -9    0.35    0.37
  -4   2   9    0.68    0.37
   4   2  -9    0.38    0.37
  -4  -2  -9    0.99    0.36
   4  -2   9    0.55    0.34
  -4   2   9    1.02    0.45
   4  -2   9    0.83    0.57
  -4   2   9    0.26    0.32
   4  -2  -9    0.92    0.53
  -4  -2   9    0.46    0.35
  -4   2  -9    0.99    0.34
   4  -2  -9    0.09    0.35
   4   2   9    0.64    0.34
   4   2   9    0.90    0.39
  -4  -2   9    0.33    0.32
   4   2   9    0.75    0.33
  -4  -2   9    0.80    0.42
   4  -2  -9    0.87    0.33
  -4  -2   9    0.31    0.32
  -4   2  -9    0.38    0.44
  -4   2  -9    0.42    0.33
   4   2   9    0.65    0.55
  -4   2  10    0.88    0.72
  -4   2  10    1.29    0.67
   4  -2  10    1.36    0.60
   4   2 -10    1.17    0.87
   4   2 -10    0.98    0.93
  -4  -2 -10    1.84    0.49
  -4   2  10    1.59    0.51
  -4  -2 -10    2.09    0.82
   4   2 -10    1.59    0.56
  -4  -2 -10    1.82    0.63
   4  -2  10    1.25    0.52
   4  -2  10    1.37    0.74
  -4   2 -10    0.85    0.47
  -4   2 -10    1.11    0.79
   4   2  10    1.06    0.46
  -4  -2  10    2.14    0.52
   4  -2 -10    0.62    0.47
   4  -2 -10    0.61    0.49
  -4  -2  10    1.31    0.62
  -4   2 -10    1.36    0.59
   4   2  10    1.52    0.66
  -4  -2  10    0.92    0.42
   4  -2 -10    1.75    0.68
  -4  -2  10    1.73    0.60
   4  -2  11    0.74    0.50
  -4   2  11   -0.26    0.47
   4  -2  11    0.31    0.69
  -4  -2 -11    1.09    0.57
   4   2 -11   -0.43    0.66
  -4   2  11   -0.72    0.47
   4  -2  11    1.80    0.50
  -4  -2 -11   -1.25    0.67
   4  -2 -11    0.53    0.51
  -4  -2  11    1.25    0.54
  -4  -2  11   -0.36    0.44
  -4   2 -11    0.85    0.53
   4   2  11    0.96    0.51
   4   2  11   -0.66    0.47
   4   2  11   -1.07    0.65
  -4   2 -11    0.47    0.61
  -4   2 -11   -0.25    0.49
   4  -2 -11    0.52    0.62
  -5  -2   0    0.01    0.09
   5   2   0    0.19    0.15
   5  -2   0    0.10    0.10
   5  -2   0    0.11    0.14
   5  -2   0    0.30    0.16
  -5  -2   0    0.05    0.12
   5   2   0    0.21    0.14
  -5   2   0    0.15    0.13
   5   2   0   -0.01    0.12
   5   2   0    0.14    0.15
   5   2   0    0.10    0.12
  -5   2   0    0.11    0.11
  -5   2   0   -0.04    0.11
   5   2   0    0.05    0.11
   5  -2   0    0.10    0.09
   5  -2   0    0.09    0.13
   5   2   0    0.08    0.12
   5  -2   0    0.09    0.13
   5   2  -1   40.27    1.12
   5  -2   1   40.23    0.97
  -5   2   1   40.84    1.11
  -5   2   1   39.78    0.85
  -5   2   1   40.23    1.11
   5  -2   1   39.65    1.10
   5   2  -1   39.08    1.11
   5  -2   1   39.43    1.11
   5   2  -1   39.74    1.13
   5  -2   1   40.94    1.11
   5   2  -1   40.07    1.14
   5  -2   1   39.07    0.99
   5  -2   1   39.51    1.10
   5   2  -1   38.84    1.02
  -5   2   1   40.95    1.03
   5   2  -1   35.36    1.11
   5   2  -1   40.21    1.10
  -5  -2   1   40.23    0.84
  -5   2  -1   41.58    0.89
   5   2   1   40.44    1.02
   5   2   1   40.87    1.10
   5   2   1   40.10    1.12
  -5  -2   1   39.82    1.10
  -5   2  -1   40.45    1.12
   5   2   1   40.46    1.01
   5   2   1   40.01    1.11
   5   2   1   39.68    1.08
   5   2   1   40.26    1.07
  -5  -2   1   40.23    0.85
   5  -2  -1   41.09    1.07
   5  -2  -1   40.52    1.15
  -5  -2   1   41.07    1.01
  -5   2  -1   40.61    1.03
   5  -2  -1   42.18    0.94
   5   2   1   40.67    0.99
   5   2   1   41.00    1.04
   5  -2  -1   38.45    0.87
   5  -2  -1   38.28    1.13
   5  -2  -1   39.25    0.86
   5  -2  -1   39.54    1.08
   5   2   1   41.94    1.07
  -5   2   2  509.10    9.89
   5   2  -2  506.86    9.91
   5  -2   2  515.69    9.87
  -5   2   2  506.03    9.88
   5   2  -2  516.60    9.88
   5  -2   2  515.01    9.95
   5   2  -2  507.11    9.89
   5  -2   2  513.04    9.82
   5  -2   2  504.39    9.95
   5  -2   2  527.51    9.70
   5   2  -2  521.55    9.90
  -5   2   2  525.23    9.70
  -5   2   2  500.84    9.93
   5  -2   2  509.74    9.95
   5   2  -2  512.63    9.98
   5   2  -2  517.80    9.96
   5   2   2  512.71    9.91
   5   2   2  507.42    9.89
   5   2   2  521.77    9.85
  -5  -2   2  507.94    9.82
   5   2   2  513.30    9.86
  -5  -2   2  536.81    9.63
   5   2   2  513.21    9.86
  -5  -2   2  510.64    9.68
   5   2   2  518.59    9.87
   5  -2  -2  524.22    9.83
   5   2   2  515.05    9.85
   5  -2  -2  511.40   10.02
   5  -2  -2  513.73    9.92
  -5   2  -2  507.03    9.91
   5   2   2  509.76    9.90
   5   2   2  519.97    9.88
  -5   2  -2  507.09    9.88
   5   2   2  526.78    9.85
  -5   2  -2  523.20    9.74
   5  -2  -2  524.49    9.66
   5   2   2  509.38    9.84
   5  -2  -2  502.12   10.01
   5  -2  -2  517.44    9.68
   5   2  -3   29.54    0.99
  -5   2   3   30.32    0.86
   5  -2   3   29.92    0.94
   5  -2   3   28.41    0.98
   5   2  -3   29.56    0.93
  -5   2   3   29.69    0.90
   5   2  -3   29.59    0.97
  -5   2   3   30.97    0.91
   5   2  -3   30.31    1.00
   5   2  -3   30.21    1.03
   5  -2   3   29.35    1.00
   5  -2   3   29.03    0.97
  -5   2   3   29.76    0.98
   5  -2   3   29.54    0.86
   5  -2   3   28.82    0.98
   5  -2   3   29.37    0.71
   5   2  -3   29.95    0.91
  -5   2   3   29.26    0.98
   5   2   3   29.20    0.95
  -5   2  -3   30.47    0.76
   5  -2  -3   28.84    1.04
   5   2   3   29.42    0.93
   5   2   3   29.17    0.90
  -5  -2   3   30.05    0.78
   5   2   3   29.90    0.91
   5  -2  -3   30.56    0.86
  -5  -2   3   30.35    0.92
  -5   2  -3   29.30    0.91
  -5  -2   3   29.35    0.80
   5  -2  -3   29.21    1.04
   5   2   3   29.37    0.92
  -5  -2   3   29.26    0.98
   5   2   3   29.19    0.95
  -5  -2   3   29.14    0.94
  -5   2  -3   30.01    0.93
   5   2   3   29.91    0.95
   5  -2  -3   29.33    0.96
   5   2   3   30.31    1.01
   5   2   3   30.46    0.96
   5   2   3   29.70    0.91
   5   2   3   29.03    0.89
  -5   2   4    0.51    0.22
   5  -2   4    0.57    0.26
   5  -2   4    0.45    0.25
  -5   2   4    0.63    0.21
  -5   2   4    0.35    0.22
  -5   2   4    0.45    0.20
  -5   2   4    0.38    0.20
   5   2  -4    0.34    0.20
   5   2  -4    0.53    0.24
   5   2  -4    0.30    0.25
  -5   2   4    0.72    0.23
   5  -2   4    0.42    0.20
   5   2  -4    0.49    0.21
   5  -2   4    0.59    0.23
  -5   2   4    0.50    0.22
   5   2  -4    0.60    0.24
   5   2  -4    0.28    0.24
   5  -2   4    0.74    0.23
   5  -2  -4    0.48    0.20
   5   2   4    0.47    0.22
   5   2   4    0.55    0.24
  -5  -2   4    0.48    0.19
   5   2   4    0.33    0.22
   5  -2  -4    0.32    0.19
   5  -2  -4    0.48    0.26
  -5  -2   4    0.60    0.20
   5   2   4    0.54    0.22
   5   2   4    0.46    0.21
   5   2   4    0.40    0.19
   5  -2  -4    0.53    0.31
   5   2   4    0.33    0.21
  -5  -2   4    0.41    0.21
  -5  -2   4    0.55    0.20
  -5  -2   4    0.61    0.23
  -5   2  -4    0.63    0.24
  -5   2  -4    0.74    0.22
  -5   2  -4    0.44    0.23
   5  -2   5   10.04    0.67
  -5   2   5   10.04    0.60
  -5   2   5    9.52    0.54
   5  -2   5   10.70    0.99
   5  -2   5    9.07    0.59
  -5   2   5    9.75    0.65
   5   2  -5    8.53    0.81
  -5  -2  -5   10.05    0.59
  -5   2   5   10.13    0.63
   5   2  -5    9.65    0.71
   5  -2   5    9.56    0.52
   5  -2   5    9.95    0.64
  -5   2   5    9.42    0.61
   5   2  -5    9.77    0.61
  -5   2   5   10.27    0.52
   5  -2   5   10.35    0.62
  -5   2   5   10.58    1.12
   5   2  -5    9.68    0.51
   5   2  -5   10.09    1.16
  -5   2  -5   10.24    0.56
   5   2   5    9.43    0.56
   5  -2  -5   10.24    0.63
   5   2   5   10.40    0.64
  -5  -2   5    9.20    0.58
   5   2   5    9.20    0.64
  -5  -2   5   10.23    0.62
   5  -2  -5    9.46    0.49
  -5  -2   5    9.20    0.66
   5  -2  -5    9.35    0.62
   5  -2  -5   11.76    1.24
  -5   2  -5   10.12    0.56
   5   2   5    9.45    0.65
   5   2   5   10.27    0.62
  -5  -2   5    9.28    0.57
  -5   2  -5   10.31    0.64
  -5  -2   5    9.68    0.58
   5  -2   6  112.62    2.76
  -5  -2  -6  114.01    2.55
   5  -2   6  114.77    2.89
   5   2  -6  112.94    2.93
  -5   2   6  112.29    2.74
   5   2  -6  114.83    2.90
  -5  -2  -6  112.96    2.83
  -5   2   6  114.68    2.68
  -5   2   6  113.92    2.75
   5   2  -6  111.85    2.68
   5  -2   6  114.66    2.91
   5  -2   6  115.59    2.50
   5  -2   6  113.77    2.83
   5   2  -6  113.93    2.88
  -5   2   6  113.23    2.84
  -5   2   6  111.99    2.83
  -5  -2   6  116.77    2.62
   5   2   6  115.65    2.74
   5  -2  -6  113.54    2.80
  -5   2  -6  105.99    3.01
   5   2   6  112.67    2.98
   5  -2  -6  117.05    2.98
  -5  -2   6  112.95    2.64
   5  -2  -6  115.65    2.96
   5   2   6  113.88    2.48
  -5  -2   6  113.76    2.72
   5   2   6  112.19    2.82
  -5   2  -6  110.33    2.73
  -5  -2   6  107.77    3.06
   5   2   6  112.91    2.92
  -5   2   7    8.40    0.61
  -5   2   7    8.27    0.60
   5  -2   7    8.02    0.63
   5  -2   7    8.87    0.71
   5   2  -7    8.63    0.67
   5  -2   7    8.45    0.69
  -5   2   7    7.94    0.76
  -5  -2  -7    9.10    0.59
   5   2  -7    8.25    0.66
  -5  -2  -7    8.09    0.67
   5   2  -7    8.56    0.67
  -5   2   7    7.39    0.73
   5   2  -7    8.52    0.74
  -5   2   7    7.96    0.63
   5  -2   7    7.05    0.56
   5  -2  -7    8.97    0.72
  -5  -2   7    8.46    0.73
  -5   2  -7    8.37    0.77
   5   2   7    8.30    0.69
  -5  -2   7    7.65    0.59
   5   2   7    8.90    0.62
   5   2   7    8.84    0.64
  -5  -2   7    8.77    0.73
  -5   2  -7    8.94    0.63
   5  -2  -7    8.05    0.68
  -5  -2   7    8.14    0.60
   5   2   7    8.10    0.65
   5  -2  -7    8.53    0.60
  -5  -2   7    8.46    0.60
  -5  -2  -8    0.75    0.33
  -5   2   8    0.58    0.32
  -5  -2  -8    0.57    0.30
  -5   2   8    0.88    0.34
   5   2  -8    0.58    0.39
  -5   2   8    0.57    0.26
   5  -2   8    0.40    0.29
   5  -2   8    0.40    0.34
   5   2  -8    0.45    0.29
   5  -2   8    0.49    0.29
   5   2  -8    0.99    0.38
  -5  -2  -8    0.61    0.37
  -5   2   8    0.58    0.29
  -5   2   8    0.79    0.38
   5  -2  -8    0.40    0.33
   5   2   8   -0.20    0.35
   5   2   8    0.53    0.28
   5   2   8    1.02    0.33
   5  -2  -8    0.59    0.30
  -5   2  -8    0.78    0.35
   5  -2  -8    0.20    0.34
  -5  -2   8    0.41    0.30
  -5   2  -8    0.29    0.34
   5   2   8    1.10    0.30
  -5  -2   8   -0.12    0.34
  -5  -2   8    0.89    0.31
  -5  -2   8    0.84    0.31
  -5   2  -8    0.71    0.32
   5   2  -9    1.68    0.43
   5  -2   9    2.08    0.49
  -5  -2  -9    2.15    0.49
  -5   2   9    1.30    0.36
   5  -2   9    1.01    0.38
   5   2  -9    1.59    0.44
  -5   2   9    1.60    0.37
   5  -2   9    1.47    0.41
  -5  -2  -9    1.45    0.41
  -5   2   9    1.37    0.43
  -5  -2  -9    0.68    0.56
  -5   2  -9    2.32    0.53
  -5  -2   9    1.20    0.36
   5   2   9    2.52    0.50
  -5  -2   9    1.43    0.36
   5  -2  -9    1.50    0.41
  -5   2  -9    0.98    0.39
   5   2   9    1.68    0.41
   5  -2  -9    1.27    0.46
  -5   2  -9    1.13    0.48
   5   2   9    0.84    0.36
  -5  -2   9    2.01    0.52
   5  -2  -9    1.08    0.45
   5   2   9    0.99    0.38
   5   2 -10   19.58    1.26
   5  -2  10   18.35    1.22
  -5   2  10   18.25    1.10
  -5   2  10   20.83    1.07
  -5  -2 -10   19.14    1.13
   5   2 -10   19.00    1.10
  -5  -2 -10   22.45    1.28
   5   2 -10   17.37    1.13
   5  -2  10   17.89    1.07
   5  -2  10   20.97    1.13
  -5   2  10   17.89    1.00
  -5  -2 -10   18.76    1.09
  -5  -2  10   18.06    1.43
  -5   2 -10   19.52    1.20
   5  -2 -10   19.55    1.13
  -5   2 -10   21.02    1.12
   5   2  10   18.63    1.11
   5   2  10   20.68    1.28
  -5  -2  10   20.05    1.08
  -5  -2  10   21.22    1.09
  -5   2 -10   18.18    1.14
   5  -2 -10   19.87    1.20
   5   2  10   19.95    1.12
   5   2 -11    0.93    0.59
   5   2 -11    2.24    0.59
  -5   2  11    2.02    0.52
  -5   2  11    0.38    0.52
   5  -2  11    0.42    0.50
   5   2  11    1.40    0.54
   5  -2 -11    1.36    0.52
  -5   2 -11    1.08    0.58
  -5   2 -11    1.09    0.51
   5   2  11    1.85    0.52
  -5  -2  11    2.07    0.53
  -5  -2  11    0.75    0.47
  -6   2   0   93.09    2.11
   6   2   0   94.24    2.03
   6  -2   0   91.84    1.88
   6  -2   0   92.85    2.17
   6   2   0   92.29    2.16
   6   2   0   92.80    2.03
  -6  -2   0   94.87    2.00
  -6   2   0   89.32    2.15
   6  -2   0   94.09    1.87
   6  -2   0   93.29    2.14
   6   2   0   92.85    2.12
   6   2   0   89.60    2.17
   6  -2   0   93.33    2.14
  -6  -2   0   93.66    1.87
   6   2   0   90.58    2.16
  -6   2   0   93.71    1.98
   6   2   0   91.72    2.14
   6  -2   0   92.19    2.17
   6  -2   1  137.03    3.02
  -6   2   1  137.88    3.02
   6  -2   1  140.24    3.05
   6  -2   1  133.97    3.02
   6   2  -1  134.72    3.05
   6  -2   1  141.01    2.86
   6  -2   1  137.21    3.03
   6   2  -1  143.30    2.94
  -6   2   1  139.24    2.66
   6   2  -1  137.93    3.06
   6   2  -1  140.26    3.05
  -6   2   1  141.01    3.04
  -6   2   1  142.66    2.92
   6  -2   1  139.18    2.84
   6   2  -1  141.72    2.94
   6  -2  -1  135.62    3.01
  -6   2  -1  135.51    3.03
   6   2   1  137.77    2.96
   6  -2  -1  141.71    3.09
   6   2   1  135.77    3.03
   6  -2  -1  139.08    2.98
   6   2   1  134.04    3.05
   6  -2  -1  134.36    2.70
   6   2   1  139.08    3.01
   6   2   1  141.09    2.91
  -6   2  -1  140.99    2.94
   6   2   1  140.00    2.98
   6   2   1  139.77    3.03
   6  -2  -1  137.37    3.06
   6   2   1  144.57    2.85
  -6   2  -1  143.57    2.76
  -6  -2   1  144.96    2.89
  -6  -2   1  141.93    3.03
   6  -2  -1  135.72    2.68
   6   2   1  140.78    2.91
   6   2  -2   -0.07    0.17
   6   2  -2    0.17    0.16
   6  -2   2   -0.04    0.16
   6  -2   2    0.02    0.18
   6  -2   2    0.06    0.16
   6  -2   2    0.06    0.16
   6  -2   2    0.07    0.19
  -6   2   2    0.21    0.15
  -6   2   2    0.27    0.16
  -6   2   2    0.12    0.16
  -6   2   2    0.19    0.17
   6   2  -2   -0.11    0.16
   6   2  -2    0.25    0.16
   6   2  -2    0.23    0.17
   6  -2   2    0.20    0.15
   6  -2   2    0.18    0.17
   6   2  -2    0.20    0.19
   6  -2  -2    0.12    0.20
   6   2   2    0.19    0.16
   6   2   2    0.05    0.16
   6   2   2    0.01    0.18
  -6  -2   2    0.00    0.10
  -6  -2   2    0.14    0.10
  -6  -2   2    0.09    0.14
   6   2   2   -0.13    0.18
   6   2   2    0.01    0.18
  -6   2  -2    0.02    0.17
   6   2   2    0.18    0.16
   6   2   2    0.16    0.18
  -6  -2   2    0.11    0.17
   6  -2  -2    0.05    0.15
  -6   2  -2    0.15    0.11
   6   2   2    0.03    0.17
   6  -2  -2   -0.01    0.15
   6  -2  -2    0.00    0.14
   6   2   2    0.19    0.17
   6   2   2    0.11    0.17
   6  -2  -2    0.03    0.18
   6   2   2    0.19    0.16
  -6   2  -2    0.13    0.15
   6  -2  -2   -0.09    0.12
   6   2  -3   69.98    1.74
   6  -2   3   69.84    1.89
   6   2  -3   71.20    1.89
  -6   2   3   72.44    1.82
  -6   2   3   70.63    1.75
   6  -2   3   70.74    1.84
  -6   2   3   73.28    1.75
   6  -2   3   71.23    1.64
   6   2  -3   72.08    1.85
   6   2  -3   70.77    1.77
   6  -2   3   70.38    1.85
   6  -2   3   71.55    1.75
   6   2  -3   67.52    1.79
   6  -2   3   70.04    1.79
   6   2  -3   70.69    1.82
  -6   2   3   72.68    1.64
  -6   2   3   71.84    1.83
   6   2   3   69.83    1.72
  -6  -2   3   71.97    1.73
  -6   2  -3   71.24    1.76
   6  -2  -3   67.64    1.91
   6   2   3   70.91    1.76
  -6  -2   3   70.75    1.79
  -6  -2   3   72.26    1.52
   6   2   3   71.58    1.77
   6   2   3   73.01    1.76
  -6   2  -3   70.80    1.77
   6  -2  -3   67.13    1.88
  -6   2  -3   69.17    1.60
  -6  -2   3   69.80    1.53
   6   2   3   71.15    1.75
   6  -2  -3   70.82    1.83
   6   2   3   71.34    1.78
   6  -2  -3   70.71    1.69
   6   2   3   69.14    1.73
   6   2   3   71.71    1.77
   6   2   3   70.63    1.83
   6   2   3   70.05    1.76
   6  -2  -3   70.23    1.56
   6   2   3   71.95    1.75
  -6  -2   3   70.66    1.83
   6  -2   4   39.17    1.29
   6   2  -4   40.93    1.32
  -6   2   4   41.58    1.17
  -6   2   4   39.91    1.15
   6  -2   4   40.20    1.36
   6   2  -4   39.61    1.15
   6  -2   4   39.49    1.31
   6  -2   4   40.05    1.24
   6   2  -4   39.65    1.16
   6  -2   4   39.58    1.31
  -6   2   4   39.80    1.27
  -6   2   4   38.81    1.14
  -6   2   4   39.36    1.29
   6   2  -4   40.30    1.26
   6   2  -4   40.26    1.35
   6  -2   4   40.99    0.97
   6  -2   4   40.55    1.17
  -6   2  -4   39.69    1.16
   6  -2  -4   39.39    1.40
   6   2   4   41.04    1.29
   6   2   4   40.87    1.23
   6   2   4   40.80    1.14
   6   2   4   40.79    1.21
  -6  -2   4   39.67    1.29
   6   2   4   39.87    1.14
  -6  -2   4   38.80    1.04
  -6  -2   4   37.42    1.18
   6   2   4   40.52    1.27
  -6  -2   4   40.73    1.09
   6   2   4   41.16    1.19
  -6  -2   4   39.30    1.22
   6   2   4   39.95    1.34
   6  -2  -4   40.06    1.38
   6  -2  -4   38.66    1.26
   6  -2  -4   40.31    1.11
   6   2   4   40.65    1.26
   6   2   4   40.28    1.26
  -6   2  -4   40.01    1.18
  -6   2  -4   40.94    0.96
   6  -2   5   59.87    1.41
  -6   2   5   61.36    1.79
  -6   2   5   60.09    1.50
  -6   2   5   59.15    1.71
   6   2  -5   59.08    1.51
   6  -2   5   62.93    1.79
   6   2  -5   61.38    1.82
   6   2  -5   61.60    1.79
  -6   2   5   60.13    1.55
   6  -2   5   60.02    1.65
  -6   2   5   61.03    1.51
   6   2  -5   61.20    1.83
   6  -2   5   57.94    1.73
   6   2  -5   61.54    1.70
   6  -2   5   62.36    1.77
   6  -2   5   60.44    1.81
  -6   2   5   60.52    1.64
  -6   2  -5   59.21    1.55
   6   2   5   62.36    1.67
   6   2   5   58.42    2.04
   6   2   5   59.32    1.74
  -6  -2   5   60.41    1.52
  -6  -2   5   59.72    1.78
   6  -2  -5   58.53    1.48
   6  -2  -5   58.51    1.73
   6  -2  -5   58.07    1.86
  -6   2  -5   60.49    1.73
  -6   2  -5   58.72    1.54
   6   2   5   59.88    1.52
   6   2   5   57.60    1.78
  -6  -2   5   57.05    1.72
  -6  -2   5   61.01    1.64
   6  -2  -5   60.40    1.83
   6   2   5   61.89    1.80
  -6  -2   5   59.13    1.56
   6   2  -6    0.37    0.26
   6  -2   6   -0.15    0.19
  -6   2   6    0.39    0.32
   6   2  -6    0.43    0.25
   6  -2   6    0.26    0.24
  -6  -2  -6    0.28    0.34
  -6  -2  -6    0.32    0.35
  -6   2   6   -0.03    0.19
   6  -2   6    0.12    0.21
   6  -2   6    0.20    0.31
  -6   2   6   -0.06    0.30
   6   2  -6    0.13    0.23
   6   2  -6    0.63    0.34
   6  -2   6    0.62    0.32
  -6   2   6    0.29    0.31
  -6  -2   6    0.19    0.20
  -6   2  -6    0.32    0.22
   6  -2  -6    0.42    0.30
  -6   2  -6    0.12    0.33
   6   2   6    0.25    0.25
   6   2   6    0.32    0.24
  -6  -2   6   -0.21    0.30
   6   2   6    0.10    0.30
  -6  -2   6    0.32    0.35
  -6  -2   6    0.30    0.30
   6   2   6    0.09    0.37
   6   2   6    0.07    0.20
  -6   2  -6    0.28    0.33
  -6  -2   6    1.07    0.38
   6  -2  -6    0.14    0.24
  -6  -2   6    0.32    0.20
  -6   2   7   14.51    0.87
  -6   2   7   14.82    0.74
  -6   2   7   14.49    0.81
  -6  -2  -7   14.32    0.76
   6  -2   7   14.85    0.74
   6   2  -7   14.39    0.87
   6   2  -7   13.18    0.82
  -6   2   7   13.14    0.75
  -6  -2  -7   14.96    0.84
   6   2  -7   13.32    0.83
   6  -2   7   13.92    0.80
   6   2  -7   13.91    0.86
   6  -2   7   13.70    0.86
  -6  -2   7   14.27    0.77
  -6  -2   7   14.23    0.84
   6   2   7   14.81    0.81
   6  -2  -7   13.30    0.85
  -6   2  -7   13.31    0.79
   6   2   7   13.96    0.71
   6  -2  -7   14.26    0.89
   6   2   7   14.25    0.81
  -6  -2   7   13.41    0.75
   6   2   7   13.47    0.85
  -6  -2   7   13.83    0.73
  -6  -2   7   14.84    0.87
  -6   2  -7   14.15    0.74
   6  -2  -7   13.59    0.77
  -6  -2  -8    8.55    0.71
  -6   2   8    7.50    0.68
   6  -2   8    7.97    0.65
  -6   2   8    8.48    0.69
   6  -2   8    7.22    0.77
   6   2  -8    7.96    0.74
  -6  -2  -8    8.95    0.67
   6  -2   8    7.84    0.69
  -6   2   8    8.66    0.63
   6   2  -8    9.10    0.81
  -6   2   8    7.53    0.63
  -6  -2  -8    8.02    0.75
   6   2  -8    7.73    0.77
   6  -2  -8    7.74    0.73
  -6   2  -8    8.83    0.71
  -6  -2   8    8.64    0.70
  -6  -2   8    8.46    0.69
   6   2   8    8.65    0.81
  -6   2  -8    9.67    0.67
   6  -2  -8    8.73    0.79
   6   2   8   10.54    0.74
   6   2   8    9.01    0.67
  -6  -2   8    9.15    0.66
  -6  -2   8   10.05    0.76
   6   2   8    9.19    0.76
   6  -2  -8    8.00    0.67
  -6   2  -8    9.23    0.75
  -6   2   9   17.18    0.93
  -6   2   9   13.99    1.07
  -6  -2  -9   14.82    1.00
   6   2  -9   14.63    0.93
   6  -2   9   14.45    1.05
  -6  -2  -9   14.29    0.94
   6   2  -9   15.76    1.04
  -6  -2  -9   17.71    0.93
   6  -2   9   14.93    0.95
  -6   2   9   15.65    0.90
   6  -2   9   16.29    0.91
   6   2  -9   15.20    1.01
   6   2   9   17.50    1.00
  -6   2  -9   15.53    0.97
   6  -2  -9   18.37    1.11
   6   2   9   19.01    0.90
  -6  -2   9   15.86    0.92
   6  -2  -9   15.32    0.98
  -6   2  -9   15.87    0.93
   6   2   9   17.21    1.11
   6  -2  -9   17.07    0.94
  -6  -2   9   13.93    0.88
   6   2   9   14.54    0.99
  -6   2  -9   16.37    1.04
  -6   2  10   -0.14    0.43
  -6   2  10    0.12    0.41
   6  -2  10   -0.01    0.46
   6  -2  10   -0.59    0.42
  -6  -2 -10    0.80    0.55
   6   2 -10    0.24    0.60
   6   2 -10   -0.52    0.48
  -6  -2 -10    0.49    0.50
   6   2 -10   -0.78    0.43
   6  -2  10   -0.63    0.52
   6  -2 -10    1.23    0.51
  -6  -2  10   -0.20    0.40
   6  -2 -10    1.10    0.49
   6   2  10    1.23    0.60
   6  -2 -10    0.36    0.41
  -6   2 -10   -0.04    0.40
  -6   2 -10   -0.44    0.47
  -6   2 -10    0.49    0.48
  -6  -2  10    0.08    0.40
   6   2  10    0.60    0.46
   6   2  10   -0.40    0.43
   6  -2  11    2.17    0.59
   6   2 -11    1.60    0.61
  -6   2  11    2.29    0.53
   6   2 -11    2.66    0.60
   6  -2 -11    2.89    0.55
  -6  -2  11    1.09    0.52
   6   2  11    2.44    0.59
   6   2  11    1.33    0.52
  -6   2 -11    0.76    0.56
   7   2   0    0.08    0.16
   7  -2   0   -0.07    0.18
   7   2   0   -0.03    0.18
  -7  -2   0   -0.11    0.13
   7   2   0    0.07    0.16
   7   2   0   -0.06    0.15
  -7  -2   0    0.08    0.12
   7  -2   0   -0.07    0.16
  -7  -2   0    0.06    0.12
  -7   2   0    0.17    0.14
   7   2   0    0.01    0.17
   7   2   0    0.15    0.19
   7  -2   0    0.03    0.19
   7  -2   0    0.00    0.13
   7   2   0    0.16    0.17
  -7   2   0   -0.03    0.15
   7  -2   0    0.09    0.20
   7  -2   0    0.08    0.12
  -7   2   0   -0.05    0.17
   7   2  -1   82.00    1.92
   7  -2   1   82.67    2.04
   7   2  -1   81.96    2.06
   7  -2   1   81.80    2.03
  -7   2   1   81.78    1.89
   7   2  -1   82.31    2.06
  -7   2   1   81.31    2.01
  -7   2   1   82.48    2.03
   7   2  -1   82.24    1.92
   7   2  -1   80.63    2.02
   7   2  -1   80.23    2.03
   7  -2   1   81.22    2.01
   7  -2   1   81.01    2.02
   7  -2   1   82.92    1.81
   7  -2   1   80.16    1.89
   7   2   1   81.76    1.99
   7   2   1   82.51    2.06
  -7   2  -1   83.46    1.76
   7   2   1   82.32    1.90
  -7   2  -1   82.72    1.94
   7   2   1   81.33    2.02
   7   2   1   82.67    1.90
   7   2   1   83.76    1.82
   7  -2  -1   82.85    2.06
   7  -2  -1   81.05    1.98
   7   2   1   82.26    2.03
   7   2   1   83.55    1.99
  -7  -2   1   85.05    1.85
   7  -2  -1   80.56    2.01
   7  -2  -1   81.10    2.05
  -7   2  -1   82.66    2.04
  -7  -2   1   83.53    2.02
  -7   2   2    4.11    0.30
   7   2  -2    3.99    0.44
   7  -2   2    3.95    0.39
   7  -2   2    4.08    0.35
   7  -2   2    4.50    0.44
   7   2  -2    3.91    0.42
  -7   2   2    4.16    0.40
   7   2  -2    4.06    0.44
   7  -2   2    4.03    0.42
  -7   2   2    4.34    0.45
   7  -2   2    4.20    0.41
   7   2  -2    4.01    0.43
   7   2  -2    4.08    0.42
   7   2  -2    4.22    0.43
   7  -2   2    4.38    0.43
   7  -2   2    4.43    0.30
  -7   2   2    4.49    0.42
   7   2   2    4.34    0.40
  -7   2  -2    4.53    0.46
   7   2   2    4.17    0.41
   7  -2  -2    4.44    0.48
   7   2   2    4.01    0.41
   7   2   2    3.83    0.43
  -7  -2   2    4.16    0.36
   7   2   2    4.19    0.44
   7   2   2    4.45    0.45
   7  -2  -2    4.39    0.47
   7   2   2    4.33    0.41
   7   2   2    4.15    0.42
   7  -2  -2    4.24    0.42
  -7   2  -2    4.03    0.29
  -7  -2   2    3.47    0.41
  -7   2  -2    4.29    0.36
   7   2   2    4.54    0.39
   7   2   2    4.58    0.41
   7  -2  -2    4.26    0.39
   7   2   2    4.61    0.40
   7  -2   3   78.48    2.01
   7   2  -3   74.50    1.96
   7  -2   3   76.57    1.93
   7  -2   3   76.88    2.02
  -7   2   3   77.38    2.00
   7  -2   3   77.11    2.02
   7   2  -3   73.75    1.95
   7   2  -3   76.23    1.92
  -7   2   3   77.10    1.74
  -7   2   3   80.14    1.92
  -7   2   3   76.99    1.96
   7  -2   3   77.69    1.88
   7   2  -3   75.24    2.03
   7   2  -3   72.10    1.96
  -7   2   3   76.90    1.93
   7  -2   3   78.22    1.75
   7   2  -3   74.86    1.92
   7   2   3   75.76    1.92
   7   2   3   76.78    1.92
   7   2   3   78.40    1.88
  -7   2  -3   77.61    1.76
   7  -2  -3   74.59    1.58
   7   2   3   77.96    1.92
  -7  -2   3   77.56    1.98
   7  -2  -3   72.34    2.04
   7   2   3   76.83    1.93
   7   2   3   78.67    1.97
  -7  -2   3   77.88    1.85
   7  -2  -3   73.59    2.06
   7   2   3   77.43    1.90
   7   2   3   76.63    1.88
  -7  -2   3   77.49    1.56
   7  -2  -3   74.91    1.98
   7  -2  -3   76.31    1.60
   7   2   3   79.57    1.94
  -7   2  -3   75.88    1.92
  -7  -2   3   73.60    1.97
   7   2   3   78.14    1.92
   7  -2  -3   77.65    1.86
   7   2   3   78.83    1.90
  -7   2  -3   76.62    1.94
   7   2  -4   -0.02    0.32
   7   2  -4    0.01    0.27
   7  -2   4    0.03    0.25
  -7   2   4    0.15    0.24
   7   2  -4    0.02    0.23
   7   2  -4    0.15    0.22
  -7   2   4    0.19    0.26
   7  -2   4    0.04    0.23
  -7   2   4    0.17    0.22
   7  -2   4    0.08    0.18
  -7   2   4    0.20    0.25
   7   2  -4    0.25    0.23
  -7   2   4    0.27    0.21
   7  -2   4    0.23    0.29
   7  -2   4    0.14    0.31
   7   2  -4    0.02    0.27
   7  -2   4    0.19    0.23
   7   2   4    0.09    0.25
   7  -2  -4    0.48    0.20
   7   2   4    0.30    0.23
  -7  -2   4    0.00    0.24
  -7  -2   4   -0.08    0.23
  -7  -2   4    0.30    0.28
   7   2   4   -0.04    0.21
   7   2   4    0.06    0.23
  -7  -2   4    0.15    0.21
  -7   2  -4   -0.01    0.24
   7  -2  -4    0.20    0.30
  -7  -2   4    0.24    0.21
   7   2   4    0.08    0.23
   7  -2  -4    0.22    0.21
   7   2   4    0.21    0.26
   7   2   4    0.35    0.25
  -7   2  -4   -0.07    0.25
   7   2   4    0.01    0.26
   7  -2  -4    0.04    0.23
   7   2   4    0.17    0.26
  -7   2  -4   -0.14    0.20
   7  -2  -4    0.30    0.23
   7   2   4    0.13    0.29
  -7   2   5   24.22    0.90
   7   2  -5   24.80    1.11
  -7   2   5   23.38    1.44
   7  -2   5   24.27    1.01
  -7   2   5   24.57    0.95
   7   2  -5   24.92    1.02
   7  -2   5   23.73    1.02
   7  -2   5   24.69    0.96
   7   2  -5   24.17    1.00
  -7   2   5   25.07    1.06
   7   2  -5   24.89    0.91
  -7   2   5   25.24    0.91
   7  -2   5   25.57    1.03
   7   2   5   24.23    1.02
  -7   2  -5   24.20    0.93
   7  -2  -5   24.13    1.06
  -7  -2   5   24.44    0.86
   7  -2  -5   24.21    1.05
  -7  -2   5   24.28    0.84
   7   2   5   24.48    0.89
  -7  -2   5   24.34    0.98
   7  -2  -5   19.19    1.54
  -7   2  -5   23.29    0.91
   7   2   5   24.45    1.05
  -7  -2   5   24.87    1.00
   7   2   5   24.40    1.04
   7   2   5   24.17    0.97
   7  -2  -5   23.64    0.88
  -7   2  -5   24.62    1.08
   7   2  -6    2.46    0.46
   7   2  -6    2.50    0.42
   7   2  -6    2.73    0.44
  -7  -2  -6    3.53    0.60
  -7   2   6    2.43    0.71
  -7   2   6    2.03    0.33
  -7  -2  -6    2.26    0.46
   7  -2   6    1.94    0.34
   7   2  -6    2.79    0.46
  -7   2   6    2.24    0.41
   7  -2   6    2.07    0.38
   7  -2   6    2.76    0.46
   7  -2   6    2.47    0.39
   7   2   6    3.88    0.65
  -7  -2   6    3.93    0.56
   7   2   6    2.53    0.43
  -7  -2   6    2.07    0.37
  -7   2  -6    2.51    0.46
   7  -2  -6    2.73    0.42
  -7  -2   6    2.45    0.41
   7   2   6    2.86    0.52
  -7  -2   6    2.56    0.41
  -7  -2   6    2.65    0.46
   7  -2  -6    2.25    0.41
   7  -2  -6    2.90    0.45
  -7   2  -6    2.64    0.46
   7   2   6    2.52    0.41
   7  -2  -6    2.64    0.41
   7   2   6    2.79    0.43
  -7   2   7   27.96    1.09
  -7   2   7   28.28    1.18
   7   2  -7   28.94    1.24
   7   2  -7   28.32    1.24
   7  -2   7   28.51    1.17
   7   2  -7   27.09    1.19
  -7  -2  -7   28.20    1.08
  -7  -2  -7   28.63    1.20
   7  -2   7   29.18    1.10
  -7   2   7   28.63    1.09
   7   2  -7   28.05    1.04
  -7   2   7   29.59    1.20
   7  -2   7   27.75    1.26
   7   2   7   27.40    1.26
   7   2   7   28.53    1.05
  -7  -2   7   28.88    1.12
  -7  -2   7   29.02    1.19
  -7   2  -7   27.53    1.18
   7   2   7   28.50    1.17
  -7  -2   7   29.21    1.04
  -7  -2   7   26.99    1.11
   7  -2  -7   28.06    1.26
   7   2   7   28.00    1.15
   7  -2  -7   28.07    1.14
  -7   2  -7   30.67    1.13
   7  -2  -7   28.33    1.26
  -7  -2   7   29.20    1.02
   7  -2   8    0.13    0.34
   7   2  -8    0.18    0.32
  -7   2   8   -0.11    0.28
   7  -2   8   -0.05    0.36
   7   2  -8    0.59    0.37
  -7   2   8   -0.03    0.29
  -7  -2  -8   -0.23    0.34
  -7  -2  -8   -0.11    0.31
  -7   2   8   -0.17    0.32
   7  -2   8   -0.29    0.34
  -7  -2  -8   -0.12    0.37
   7   2  -8   -0.19    0.38
  -7   2  -8   -0.30    0.33
  -7  -2   8    0.25    0.30
   7   2   8    0.41    0.34
   7   2   8    0.21    0.38
   7  -2  -8    0.45    0.32
   7  -2  -8    0.05    0.34
  -7  -2   8    0.36    0.30
   7  -2  -8    0.12    0.30
  -7   2  -8    0.87    0.38
   7   2   8   -0.40    0.34
   7   2   8    0.08    0.33
  -7   2  -8   -0.19    0.32
  -7   2   9    4.06    0.62
   7  -2   9    3.00    0.50
   7   2  -9    3.37    0.56
   7  -2   9    5.43    0.81
   7   2  -9    5.04    0.75
  -7  -2  -9    4.17    0.67
  -7  -2  -9    3.49    0.55
   7   2  -9    4.33    0.79
   7  -2   9    4.23    0.71
  -7  -2  -9    3.89    0.69
  -7   2  -9    3.66    0.58
  -7  -2   9    3.43    0.63
   7  -2  -9    4.37    0.66
   7   2   9    5.33    0.71
   7  -2  -9    3.54    0.55
   7   2   9    4.12    0.71
   7   2   9    3.57    0.56
   7  -2  -9    5.43    0.81
  -7   2  -9    4.01    0.63
  -7  -2   9    4.92    0.62
   7   2 -10    0.51    0.57
   7   2 -10    0.92    0.49
  -7   2  10    0.40    0.39
  -7   2  10    0.11    0.46
   7   2 -10    0.70    0.52
  -7  -2 -10   -0.42    0.50
   7  -2  10    1.45    0.51
  -7  -2 -10    0.03    0.46
   7  -2  10    0.97    0.60
   7  -2 -10   -0.20    0.63
   7   2  10    0.54    0.48
  -7  -2  10    0.17    0.45
  -7   2 -10    1.57    0.52
   7   2  10    1.10    0.63
   7  -2 -10    0.28    0.56
   7   2  10    0.61    0.49
   7  -2 -10    0.16    0.53
  -7   2 -10    1.60    0.60
  -7   2 -10    0.24    0.43
  -7  -2  10   -0.04    0.43
   7  -2  11    7.72    0.95
  -7   2  11    6.73    0.91
  -7   2  11    5.23    0.69
   7   2 -11    8.34    1.03
  -7  -2 -11    6.96    0.91
   7  -2  11    6.59    1.07
   7   2 -11    6.20    1.00
  -7   2 -11    5.68    0.74
   7  -2 -11    6.69    0.94
   7   2  11    6.32    0.95
  -7  -2  11    5.38    0.91
   7   2  11    4.92    0.65
  -7  -2  11    5.06    0.88
  -7   2 -11    5.13    0.71
   8   2   0   30.05    0.94
   8  -2   0   29.13    1.03
   8   2   0   28.63    1.04
  -8   2   0   28.41    1.00
   8  -2   0   30.76    1.06
   8  -2   0   30.21    1.09
   8   2   0   29.35    1.06
   8   2   0   30.61    1.03
  -8   2   0   30.42    0.88
   8   2   0   29.98    0.94
   8  -2   0   28.98    1.02
  -8  -2   0   29.15    0.84
  -8  -2   0   30.54    0.99
   8  -2   1   37.01    1.20
  -8   2   1   37.55    1.08
   8   2  -1   36.44    1.20
   8  -2   1   37.57    0.99
   8  -2   1   39.82    1.50
   8   2  -1   37.75    1.11
   8   2  -1   36.59    1.10
   8   2  -1   36.90    1.22
   8  -2   1   36.46    1.20
   8  -2   1   38.82    0.97
   8   2  -1   36.18    1.21
  -8   2   1   35.41    1.18
   8   2   1   37.29    1.17
  -8   2  -1   39.55    1.55
   8   2   1   38.02    1.11
   8   2   1   37.58    1.21
   8  -2  -1   35.64    1.20
  -8  -2   1   37.84    1.01
  -8  -2   1   36.18    1.17
   8   2   1   37.46    1.10
   8   2   1   36.84    1.21
   8  -2  -1   36.76    1.20
   8   2   1   36.70    1.17
  -8   2  -1   38.68    0.98
  -8   2  -1   36.46    1.13
   8  -2  -1   37.64    1.18
   8  -2   2    0.16    0.26
   8  -2   2    0.05    0.17
   8  -2   2    0.24    0.21
  -8   2   2    0.40    0.25
  -8   2   2    0.21    0.20
   8   2  -2    0.29    0.21
   8   2  -2    0.35    0.25
   8  -2   2    0.22    0.20
   8   2  -2    0.42    0.22
   8   2  -2    0.48    0.26
   8  -2   2    0.21    0.21
   8   2  -2    0.36    0.23
   8   2  -2    0.31    0.25
   8  -2   2    0.15    0.23
  -8   2   2    0.48    0.34
   8  -2   2    0.31    0.24
  -8   2   2    0.39    0.18
   8   2   2    0.19    0.23
  -8   2  -2    0.58    0.19
   8   2   2    0.06    0.23
   8   2   2    0.13    0.22
   8  -2  -2    0.15    0.25
   8  -2  -2    0.32    0.20
   8   2   2    0.34    0.21
   8  -2  -2    0.31    0.25
   8  -2  -2    0.32    0.21
  -8   2  -2    0.29    0.24
  -8   2  -2   -0.01    0.17
  -8  -2   2    0.40    0.21
   8   2   2    0.30    0.21
   8   2   2    0.44    0.23
   8   2   2    0.03    0.24
   8   2   2    0.64    0.24
   8   2   2    0.43    0.24
  -8  -2   2    0.16    0.18
   8   2   2    0.16    0.23
   8  -2   3   24.39    0.76
   8  -2   3   23.30    0.92
   8  -2   3   22.48    0.95
   8   2  -3   24.14    0.95
  -8   2   3   23.39    0.97
   8  -2   3   23.31    0.98
   8   2  -3   23.98    0.99
   8   2  -3   23.37    0.94
  -8   2   3   23.64    0.76
   8   2  -3   22.58    0.99
   8  -2   3   23.16    0.87
   8   2  -3   23.11    0.94
  -8   2   3   23.60    0.96
  -8   2   3   23.18    0.93
   8  -2   3   23.28    0.91
  -8   2  -3   22.34    0.93
  -8  -2   3   24.25    0.85
  -8  -2   3   24.51    0.98
   8   2   3   23.64    0.92
   8  -2  -3   23.97    1.03
  -8   2  -3   24.10    0.82
  -8   2  -3   23.54    0.95
   8   2   3   24.09    0.89
  -8   2  -3   24.56    0.67
   8   2   3   23.89    0.92
  -8  -2   3   23.99    0.97
   8   2   3   23.08    0.93
   8   2   3   24.87    0.95
   8   2   3   23.92    0.89
   8  -2  -3   24.38    1.02
   8   2   3   22.84    0.93
   8   2   3   23.88    0.88
   8  -2  -3   23.97    0.87
   8   2   3   22.71    0.94
   8   2   3   23.84    0.91
   8   2   3   24.24    0.89
   8  -2   4   23.73    1.04
   8  -2   4   23.65    1.03
   8  -2   4   23.32    0.88
  -8   2   4   24.42    0.87
   8  -2   4   24.57    0.99
   8  -2   4   23.35    0.95
  -8   2   4   22.86    1.00
  -8   2   4   23.75    1.01
   8   2  -4   23.23    0.99
   8   2  -4   23.56    1.05
  -8   2   4   24.02    0.94
   8   2  -4   23.67    0.93
  -8   2   4   23.88    0.95
   8   2  -4   23.79    1.00
   8   2   4   23.85    0.96
  -8   2  -4   22.68    0.95
  -8  -2   4   23.32    1.02
   8   2   4   23.69    0.92
   8  -2  -4   23.65    1.09
  -8   2  -4   23.77    0.79
  -8   2  -4   24.43    0.98
   8   2   4   23.93    0.96
   8  -2  -4   23.92    1.03
   8   2   4   24.18    0.89
   8  -2  -4   23.32    0.69
  -8  -2   4   24.59    0.91
   8   2   4   24.08    0.94
   8   2   4   24.24    0.97
   8  -2  -4   22.64    1.00
   8   2   4   24.33    0.92
   8   2   4   22.99    1.22
  -8  -2   4   21.97    1.08
   8   2   4   22.12    0.95
   8   2   4   22.92    0.97
   8  -2  -4   23.82    0.91
   8   2  -5   16.27    0.82
  -8   2   5   16.08    0.79
   8   2  -5   15.71    0.83
  -8   2   5   15.57    0.80
   8   2  -5   14.65    0.75
   8  -2   5   15.29    0.81
   8  -2   5   16.80    0.81
   8   2  -5   15.58    0.90
   8   2  -5   15.73    0.88
  -8   2   5   14.36    0.86
  -8   2   5   15.49    0.79
   8  -2   5   15.99    0.93
  -8   2   5   15.33    0.81
   8  -2   5   16.66    0.83
   8  -2   5   15.74    0.81
   8  -2  -5   14.76    0.93
   8   2   5   16.53    0.90
   8  -2  -5   15.60    0.71
   8   2   5   15.23    0.81
   8  -2  -5   15.81    0.84
   8   2   5   16.07    0.90
   8   2   5   15.09    1.08
   8  -2  -5   15.61    0.84
  -8  -2   5   16.07    0.81
  -8  -2   5   16.87    0.82
   8   2   5   15.88    0.83
   8   2   5   16.38    0.75
  -8  -2   5   16.57    0.88
  -8   2  -5   15.59    0.80
  -8   2  -5   16.37    0.81
   8  -2  -5   15.76    0.75
  -8   2  -5   15.29    0.94
  -8   2   6    1.28    0.41
   8  -2   6    0.67    0.28
  -8  -2  -6    0.99    0.43
   8   2  -6    1.08    0.30
  -8   2   6    0.75    0.25
  -8  -2  -6    1.63    0.45
   8   2  -6    0.33    0.26
   8   2  -6    0.85    0.32
   8  -2   6    0.97    0.33
   8  -2   6    0.87    0.27
  -8   2   6    0.84    0.27
   8   2  -6    0.58    0.25
   8  -2   6    1.40    0.43
  -8   2   6    1.05    0.28
  -8  -2   6    0.85    0.23
  -8  -2   6    1.05    0.27
  -8   2  -6    0.98    0.30
  -8   2  -6    1.41    0.42
   8  -2  -6    0.71    0.24
   8  -2  -6    0.56    0.25
   8  -2  -6    0.74    0.38
  -8  -2   6    1.20    0.28
   8   2   6    0.97    0.27
  -8  -2   6    1.32    0.57
   8   2   6    0.49    0.32
  -8   2  -6    0.81    0.44
   8   2   6    1.57    0.39
   8  -2  -6    0.80    0.24
   8   2   6    0.90    0.28
   8   2   6    0.56    0.40
  -8  -2  -7    5.88    0.59
   8  -2   7    5.65    0.59
   8   2  -7    6.14    0.69
   8   2  -7    5.91    0.62
   8  -2   7    6.08    0.62
  -8  -2  -7    5.05    0.55
  -8   2   7    5.76    0.60
  -8   2   7    4.89    0.58
   8  -2   7    4.99    0.69
  -8  -2  -7    5.44    0.70
   8  -2   7    5.40    0.56
   8   2  -7    5.38    0.60
  -8   2   7    6.38    0.57
   8   2  -7    5.92    0.57
   8  -2  -7    5.33    0.57
   8   2   7    4.43    0.57
   8  -2  -7    4.77    0.62
  -8   2  -7    4.86    0.56
   8   2   7    5.85    0.69
  -8   2  -7    5.51    0.59
  -8  -2   7    6.73    0.54
  -8  -2   7    5.47    0.59
   8   2   7    5.54    0.58
   8   2   7    5.18    0.59
  -8  -2   7    4.85    0.53
   8  -2  -7    5.52    0.61
   8  -2   8    8.44    0.84
  -8  -2  -8   10.02    0.71
   8   2  -8    9.21    0.77
  -8   2   8    8.90    0.75
  -8   2   8    8.38    0.70
   8   2  -8   10.18    0.83
   8  -2   8    9.59    0.77
  -8   2   8    9.46    0.72
   8  -2   8    8.29    0.75
  -8  -2  -8   10.01    0.86
   8   2  -8    9.18    0.85
  -8  -2   8    9.36    0.75
  -8   2  -8    9.38    0.78
   8   2   8    8.22    0.79
  -8   2  -8    9.76    0.76
   8   2   8    9.39    0.78
   8  -2  -8    9.57    0.76
   8  -2  -8    8.21    0.88
   8  -2  -8    8.07    0.79
  -8  -2   8    9.75    0.72
   8   2   8    9.71    0.88
   8   2  -9    3.63    0.58
  -8   2   9    4.66    0.69
   8  -2   9    3.78    0.60
  -8  -2  -9    4.86    0.72
  -8  -2  -9    2.45    0.55
  -8  -2  -9    3.89    0.68
   8   2  -9    4.75    0.70
   8  -2   9    3.11    0.58
  -8   2   9    3.18    0.51
  -8   2  -9    5.11    0.81
  -8  -2   9    4.56    0.69
   8  -2  -9    3.85    0.70
  -8   2  -9    5.30    0.69
   8   2   9    3.06    0.58
   8  -2  -9    3.70    0.68
   8   2   9    4.64    0.73
  -8  -2   9    3.17    0.49
   8   2   9    5.04    0.93
   8  -2  -9    3.60    0.55
   8   2 -10    0.47    0.54
   8  -2  10    0.61    0.61
   8   2 -10    0.47    0.52
  -8   2  10   -0.26    0.43
   8  -2  10    0.28    0.55
  -8   2  10    1.71    0.51
  -8  -2 -10    1.03    0.61
   8   2 -10    0.34    0.63
   8  -2  10    1.37    0.50
  -8  -2 -10    0.57    0.51
  -8   2 -10   -0.96    0.55
   8   2  10    0.26    0.49
  -8   2 -10   -0.05    0.49
   8   2  10    0.19    0.53
   8  -2 -10    1.07    0.54
  -8   2 -10    1.20    0.51
  -8  -2  10    1.00    0.46
   8   2  10   -0.59    0.65
  -8  -2  10    0.28    0.45
   8   2 -11    1.79    0.92
   8   2 -11    1.43    0.62
  -8   2  11    0.68    0.55
  -8  -2 -11    0.49    0.66
   8  -2  11   -1.00    0.59
  -8  -2  11    0.28    0.62
   8   2  11    0.94    0.62
  -8   2 -11    1.86    0.83
   8  -2 -11    1.47    0.71
  -8   2 -11   -0.05    0.58
  -9   2   0   -0.16    0.18
  -9  -2   0   -0.01    0.17
   9   2   0   -0.21    0.21
  -9   2   0    0.25    0.23
   9   2   0    0.08    0.21
   9   2   0   -0.04    0.20
   9   2   0    0.03    0.21
   9  -2   0    0.04    0.21
  -9   2   0   -0.20    0.19
   9   2   0   -0.23    0.20
   9  -2   0    0.05    0.20
  -9  -2   0    0.08    0.16
   9   2   0    0.16    0.22
   9  -2   0    0.07    0.22
   9  -2   0   -0.11    0.19
   9   2  -1    0.09    0.22
   9   2  -1    0.20    0.25
   9  -2   1    0.14    0.21
   9   2  -1    0.21    0.23
  -9   2   1    0.20    0.18
   9   2  -1   -0.08    0.26
  -9   2   1   -0.15    0.22
   9   2  -1   -0.12    0.26
  -9   2   1    0.07    0.23
   9  -2   1    0.17    0.26
   9  -2   1    0.22    0.23
   9  -2   1    0.43    0.24
   9  -2   1    0.14    0.22
   9  -2   1    0.12    0.18
  -9  -2  -1    0.11    0.17
   9   2  -1    0.10    0.23
   9   2   1   -0.05    0.23
  -9   2  -1    0.04    0.28
  -9   2  -1    0.33    0.20
   9   2   1   -0.10    0.24
   9   2   1    0.33    0.26
   9   2   1    0.31    0.25
   9   2   1    0.15    0.21
  -9  -2   1    0.43    0.19
   9   2   1    0.22    0.23
  -9  -2   1    0.33    0.19
  -9   2  -1    0.04    0.21
   9  -2  -1    0.13    0.23
   9  -2  -1    0.24    0.23
   9  -2  -1   -0.17    0.22
   9  -2  -1    0.29    0.28
   9   2  -2  119.75    2.76
  -9   2   2  118.52    2.36
   9  -2   2  120.33    2.83
   9   2  -2  116.14    2.88
   9  -2   2  119.79    2.87
   9  -2   2  116.45    2.87
   9  -2   2  118.31    2.85
  -9   2   2  119.25    2.88
  -9   2   2  114.02    3.06
   9   2  -2  117.15    2.87
   9  -2   2  118.99    2.63
   9  -2   2  119.32    2.58
  -9   2   2  114.33    2.72
   9   2  -2  117.28    2.85
   9  -2  -2  118.93    2.90
  -9   2  -2  119.09    2.70
  -9  -2   2  116.89    2.82
   9  -2  -2  120.18    2.88
   9   2   2  117.28    2.79
   9   2   2  120.90    2.60
   9   2   2  119.88    2.79
  -9   2  -2  119.76    2.46
   9  -2  -2  119.08    2.86
   9   2   2  120.91    2.78
  -9  -2   2  117.24    2.58
   9   2   2  120.59    2.75
   9  -2  -2  117.88    2.78
   9   2   2  116.70    2.83
   9   2   2  119.90    2.85
  -9  -2   2  117.81    2.86
   9  -2   3    0.16    0.17
   9  -2   3    0.08    0.29
  -9   2   3    0.37    0.30
   9   2  -3    0.43    0.31
  -9   2   3    0.03    0.25
   9  -2   3    0.25    0.27
   9   2  -3    0.08    0.23
   9  -2   3   -0.07    0.23
  -9   2   3    0.11    0.24
   9   2  -3    0.27    0.32
   9   2  -3    0.25    0.27
  -9   2   3    0.03    0.24
   9   2  -3    0.43    0.53
   9   2  -3    0.01    0.22
   9  -2   3    0.17    0.25
   9  -2   3    0.12    0.29
  -9   2  -3    0.22    0.23
   9   2   3    0.42    0.27
   9   2   3   -0.03    0.29
   9   2   3    0.19    0.26
  -9  -2   3   -0.26    0.24
   9   2   3   -0.13    0.24
   9   2   3    0.15    0.27
  -9  -2   3    0.12    0.24
   9  -2  -3    0.02    0.28
   9   2   3    0.15    0.32
   9  -2  -3   -0.11    0.19
  -9  -2   3    0.27    0.24
   9   2   3   -0.16    0.24
   9   2   3    0.31    0.27
   9  -2  -3   -0.08    0.22
   9   2   3    0.04    0.25
  -9   2  -3    0.17    0.19
   9   2   3    0.01    0.23
  -9   2  -3   -0.12    0.24
  -9   2  -3   -0.09    0.24
   9  -2  -3    0.01    0.27
  -9   2   4    0.55    0.23
  -9   2   4    0.42    0.25
  -9   2   4    0.53    0.37
   9  -2   4    0.48    0.29
   9   2  -4    0.50    0.25
   9  -2   4    0.25    0.25
   9   2  -4    0.49    0.23
   9  -2   4    0.41    0.20
   9   2  -4    0.72    0.32
  -9   2   4    0.63    0.29
   9  -2   4    0.24    0.21
  -9   2   4    0.76    0.34
   9   2  -4    0.42    0.33
   9  -2   4    0.37    0.30
   9  -2   4    0.40    0.23
   9   2  -4    0.46    0.39
   9   2   4    0.82    0.32
  -9   2  -4    0.54    0.35
   9   2   4    0.82    0.24
   9   2   4    0.48    0.29
   9   2   4    0.52    0.33
   9   2   4    0.51    0.28
  -9  -2   4    0.34    0.26
   9  -2  -4    0.50    0.33
   9  -2  -4    0.51    0.31
   9  -2  -4    0.56    0.24
   9  -2  -4   -0.01    0.21
   9   2   4    0.41    0.32
   9   2   4    0.41    0.24
  -9  -2   4    0.56    0.31
   9   2   4    0.61    0.31
   9   2   4    0.10    0.31
  -9   2  -4    0.55    0.29
   9   2   4    1.20    0.34
  -9   2  -4    0.49    0.22
  -9  -2   4    0.15    0.16
  -9   2   5   -0.12    0.23
  -9   2   5   -0.20    0.33
  -9   2   5    0.05    0.23
   9  -2   5    0.36    0.25
  -9   2   5   -0.16    0.38
   9  -2   5   -0.16    0.33
   9   2  -5    0.28    0.24
   9  -2   5    0.00    0.21
  -9   2   5    0.37    0.22
   9   2  -5   -0.16    0.26
   9  -2   5    0.09    0.19
   9   2  -5   -0.04    0.26
   9  -2   5    0.13    0.27
  -9   2  -5   -0.35    0.22
   9  -2  -5   -0.09    0.21
   9   2   5    0.36    0.25
   9   2   5   -0.03    0.22
  -9  -2   5    0.24    0.21
   9  -2  -5   -0.13    0.30
   9   2   5    0.12    0.26
  -9  -2   5    0.01    0.33
   9  -2  -5    0.34    0.27
  -9  -2   5   -0.29    0.21
   9   2   5   -0.01    0.35
  -9   2  -5   -0.05    0.40
   9   2   5   -0.15    0.33
  -9   2  -5    0.33    0.25
   9  -2  -5   -0.28    0.25
   9   2  -6   43.83    1.55
   9  -2   6   43.11    1.48
  -9  -2  -6   44.57    1.41
   9  -2   6   43.98    1.55
  -9   2   6   43.35    1.52
  -9   2   6   44.47    1.34
   9  -2   6   45.02    1.59
   9   2  -6   44.66    1.56
  -9   2   6   44.38    1.48
   9  -2   6   42.13    1.72
   9   2  -6   45.81    1.45
   9   2  -6   44.55    1.60
  -9  -2  -6   44.82    1.31
   9  -2   6   44.71    1.58
   9   2   6   44.34    1.58
   9   2   6   44.25    1.44
   9  -2  -6   44.01    1.51
  -9   2  -6   42.85    1.47
   9  -2  -6   44.82    1.63
  -9  -2   6   45.43    1.41
   9   2   6   44.51    1.51
   9  -2  -6   42.71    1.42
   9  -2  -6   44.75    1.64
  -9   2  -6   44.15    1.50
  -9  -2   6   43.42    1.42
  -9  -2   6   42.70    1.54
  -9   2  -6   42.96    1.32
   9   2   6   45.71    1.47
  -9  -2   6   43.02    1.28
  -9  -2  -7   -0.11    0.31
   9  -2   7   -0.08    0.32
   9  -2   7   -0.19    0.35
  -9   2   7    0.34    0.30
   9   2  -7    0.90    0.39
   9  -2   7    0.33    0.29
  -9   2   7    0.03    0.30
  -9  -2  -7   -0.19    0.38
  -9   2   7    0.00    0.29
   9   2  -7    0.30    0.28
   9   2  -7    0.78    0.35
   9   2  -7   -0.05    0.31
   9  -2   7    0.10    0.36
  -9  -2   7    0.13    0.28
  -9  -2   7    0.23    0.32
  -9   2  -7    0.15    0.32
  -9   2  -7    0.48    0.32
   9   2   7    0.06    0.37
   9  -2  -7    0.10    0.33
   9   2   7    0.27    0.35
   9   2   7   -0.12    0.32
  -9  -2   7   -0.13    0.28
   9  -2  -7   -0.40    0.30
   9  -2  -7    0.25    0.37
  -9   2   8    1.03    0.35
   9  -2   8    0.85    0.46
   9   2  -8    0.70    0.76
   9  -2   8    0.44    0.39
  -9   2   8    0.58    0.37
   9  -2   8   -0.05    0.43
  -9  -2  -8    0.06    0.41
   9   2  -8    0.69    0.41
  -9   2   8    0.48    0.41
  -9  -2  -8   -0.19    0.44
   9   2  -8    0.08    0.34
   9   2   8    0.71    0.48
  -9   2  -8    0.56    0.38
  -9  -2   8    0.57    0.35
  -9  -2   8    0.46    0.46
   9   2   8    0.16    0.40
   9   2   8    0.43    0.39
   9  -2  -8    1.00    0.43
  -9  -2   8    0.69    0.36
  -9   2  -8    0.62    0.43
   9  -2  -8    0.90    0.45
   9  -2   9   -0.40    0.44
   9   2  -9    1.17    0.55
   9   2  -9    0.62    0.50
   9   2  -9   -0.07    0.43
   9  -2   9   -0.30    0.55
  -9  -2  -9   -0.06    0.48
  -9  -2  -9   -0.05    0.62
  -9  -2  -9    0.51    0.44
   9  -2   9   -0.67    0.55
   9   2   9    0.21    0.58
   9   2   9    0.47    0.81
   9  -2  -9    0.71    0.52
   9   2   9    0.32    0.47
  -9   2  -9   -0.68    0.43
   9  -2  -9    0.02    0.54
  -9   2  -9    0.08    0.48
  -9  -2   9   -0.15    0.39
  -9  -2   9    0.62    0.47
   9  -2  -9   -0.36    0.45
   9  -2  10   10.04    0.98
  -9   2  10    6.25    0.85
   9   2 -10    9.68    1.14
  -9  -2 -10    5.65    1.11
   9   2 -10    9.94    0.96
  -9   2  10   10.36    0.96
   9  -2  10    7.42    1.25
  -9   2 -10    8.26    0.88
   9  -2 -10   11.61    1.60
  -9   2 -10    9.01    0.93
   9   2  10   10.29    0.97
   9   2  10    7.42    0.99
   9   2  10    8.80    1.34
  -9  -2  10    7.53    0.88
   9  -2 -10   10.45    1.06
  -9  -2  10    8.00    0.87
  -9   2 -10    8.13    1.39
  10  -2   0    8.92    0.88
  10  -2   0    8.31    0.65
  10   2   0    8.38    0.72
 -10  -2   0    8.80    0.61
 -10   2   0    9.11    0.59
  10   2   0    8.12    0.64
  10   2   0    8.16    0.60
  10  -2   0    8.65    0.56
  10  -2   0    8.95    0.96
  10   2   0    8.87    0.60
 -10   2   0    9.30    0.56
 -10   2   0    8.26    0.62
  10   2   0    8.49    0.58
 -10  -2   0    9.04    0.50
  10   2   0    8.42    0.66
 -10  -2  -1   16.09    0.65
  10  -2   1   16.34    0.84
  10  -2   1   17.32    0.79
  10   2  -1   17.39    0.82
 -10   2   1   18.63    0.83
  10   2  -1   15.86    0.85
  10  -2   1   17.54    0.65
 -10  -2  -1   17.36    0.63
  10   2  -1   16.75    0.87
  10   2  -1   17.36    0.80
 -10   2   1   16.84    0.73
  10   2  -1   16.86    0.89
 -10  -2  -1   16.45    0.76
 -10   2   1   16.17    0.85
  10  -2   1   16.44    0.85
  10   2  -1   16.58    0.79
  10  -2   1   18.08    0.91
  10  -2  -1   17.14    0.80
 -10  -2   1   16.96    0.82
  10  -2  -1   16.00    0.93
 -10  -2   1   15.53    0.65
 -10   2  -1   15.94    0.67
 -10   2  -1   16.42    0.80
  10   2   1   16.78    0.78
 -10   2  -1   15.56    0.79
  10   2   1   15.90    0.84
  10   2   1   15.59    0.87
  10  -2  -1   14.80    1.00
  10   2   1   18.06    0.81
  10   2   1   16.98    0.81
  10   2   1   16.11    0.85
  10   2  -2    0.20    0.28
 -10   2   2    0.08    0.26
  10   2  -2   -0.07    0.23
  10  -2   2    0.22    0.24
 -10   2   2    0.06    0.21
  10  -2   2    0.37    0.27
  10  -2   2    0.07    0.30
  10  -2   2    0.37    0.28
  10   2  -2    0.30    0.31
  10   2  -2    0.10    0.26
  10  -2   2    0.26    0.28
  10   2  -2    0.09    0.19
 -10   2   2    0.07    0.24
  10   2  -2    0.19    0.34
  10  -2   2    0.12    0.17
  10   2   2    0.26    0.29
 -10  -2   2    0.13    0.26
 -10   2  -2    0.04    0.19
  10   2   2    0.29    0.19
  10   2   2   -0.04    0.27
 -10  -2   2   -0.03    0.21
  10  -2  -2   -0.04    0.26
  10   2   2    0.23    0.29
 -10  -2   2    0.27    0.28
  10  -2  -2    0.22    0.31
  10   2   2    0.31    0.30
 -10   2  -2    0.37    0.25
  10  -2  -2    0.08    0.26
  10  -2  -2    0.19    0.21
 -10   2  -2   -0.09    0.27
  10   2   2    0.33    0.28
  10   2   2   -0.01    0.32
  10  -2   3   10.90    0.75
 -10   2   3   10.21    0.64
 -10   2   3   11.03    0.79
  10   2  -3   10.61    0.74
 -10   2   3   11.13    0.73
  10   2  -3   11.66    0.64
  10  -2   3   10.11    0.76
  10  -2   3   11.25    0.66
  10  -2   3   11.10    0.66
  10   2  -3    9.98    0.63
  10   2  -3   11.58    1.24
  10  -2   3   11.33    0.63
 -10   2   3   11.24    0.88
  10   2  -3   10.42    0.76
  10   2   3   10.67    0.73
  10  -2  -3   10.79    0.70
 -10   2  -3   10.33    0.76
  10   2   3   11.76    0.69
  10   2   3   11.30    0.76
 -10   2  -3   10.47    0.65
 -10  -2   3   10.67    0.63
  10  -2  -3   11.93    1.11
 -10  -2   3   11.46    1.00
 -10  -2   3   10.91    0.91
 -10   2  -3   10.49    0.64
  10  -2  -3   11.46    0.86
  10   2   3   10.11    0.72
  10   2   3   11.21    0.63
  10   2   3   11.34    0.77
 -10   2   4    6.21    0.60
  10  -2   4    6.64    0.57
  10   2  -4    6.36    0.66
  10  -2   4    7.26    0.54
  10  -2   4    6.50    0.68
  10   2  -4    5.88    0.52
  10   2  -4    7.25    0.58
 -10   2   4    6.99    0.72
 -10   2   4    6.46    0.54
  10   2  -4    6.25    0.55
  10   2  -4    7.44    0.78
 -10   2   4    7.22    0.55
  10  -2   4    6.34    0.56
 -10   2   4    6.36    0.53
  10  -2   4    6.42    0.55
 -10  -2   4    7.00    0.98
  10   2   4    6.56    0.71
 -10   2  -4    6.26    0.60
  10   2   4    7.56    0.79
  10   2   4    6.37    0.66
  10  -2  -4    6.85    0.66
  10  -2  -4    7.54    0.61
  10   2   4    7.93    0.53
  10   2   4    6.46    0.58
 -10   2  -4    5.80    0.67
 -10  -2   4    6.53    0.54
  10   2   4    6.59    0.68
 -10  -2   4    6.30    0.53
  10  -2  -4    6.29    0.55
 -10   2  -4    6.40    0.54
  10   2   4    7.14    0.55
  10  -2   5   11.93    0.74
  10  -2   5   11.34    0.66
  10   2  -5   10.51    0.71
 -10   2   5   10.97    0.88
  10  -2   5   10.17    0.78
 -10   2   5   11.06    0.69
  10   2  -5   10.30    0.73
  10   2  -5   10.34    0.75
  10  -2   5   11.12    0.71
 -10   2   5   11.05    0.69
  10  -2   5   11.13    0.74
 -10   2   5   11.06    0.76
  10   2  -5   11.41    0.69
 -10   2   5   10.61    0.63
  10   2   5   10.93    0.81
  10  -2  -5   10.96    0.76
 -10   2  -5   11.24    0.97
  10   2   5   10.72    0.72
  10   2   5   11.55    0.71
 -10  -2   5   11.29    0.72
  10   2   5   10.84    0.64
  10   2   5   11.95    0.70
 -10   2  -5   11.11    0.75
  10   2   5   10.79    0.76
  10  -2  -5   11.44    0.71
 -10  -2   5   11.67    0.64
  10  -2  -5   11.43    0.79
 -10   2  -5   10.79    0.65
  10  -2  -5   11.26    0.78
 -10  -2   5   10.99    0.68
  10   2  -6    0.11    0.25
  10  -2   6    0.29    0.33
 -10   2   6    0.53    0.37
 -10   2   6    0.38    0.31
  10  -2   6    0.17    0.37
 -10   2   6    0.33    0.29
 -10   2   6    0.63    0.59
  10   2  -6    0.60    0.35
  10  -2   6    0.16    0.30
  10   2  -6    0.75    0.31
  10  -2   6    0.64    0.31
 -10   2   6    0.34    0.26
  10   2  -6    1.11    0.38
 -10  -2  -6    1.09    0.36
 -10  -2  -6    0.17    0.34
 -10  -2   6    0.79    0.35
  10  -2  -6    0.47    0.34
  10   2   6    0.72    0.32
  10  -2  -6    0.64    0.28
 -10  -2   6    0.32    0.27
 -10   2  -6    0.22    0.32
 -10   2  -6    0.66    0.33
  10   2   6    0.78    0.33
 -10   2  -6    0.64    0.34
  10   2   6    0.38    0.32
  10   2   6    0.69    0.37
 -10  -2   6    0.75    0.28
  10   2   6    0.69    0.30
 -10  -2   6    0.01    0.28
  10  -2  -6    0.49    0.33
 -10   2   7    3.99    0.56
  10  -2   7    2.51    0.46
  10  -2   7    1.90    0.43
  10   2  -7    2.58    0.55
  10   2  -7    3.48    0.57
  10   2  -7    1.98    0.43
  10   2  -7    2.60    0.45
  10  -2   7    2.66    0.47
  10  -2   7    2.89    0.47
 -10   2   7    2.08    0.38
 -10   2   7    3.41    0.58
 -10  -2  -7    4.22    0.64
 -10  -2   7    2.84    0.40
  10   2   7    4.13    0.63
  10  -2  -7    2.93    0.56
 -10  -2   7    2.60    0.43
  10  -2  -7    3.46    0.56
  10   2   7    2.34    0.45
 -10  -2   7    2.95    0.43
 -10   2  -7    3.31    0.58
  10   2   7    3.19    0.54
 -10   2  -7    3.37    0.59
  10  -2  -7    4.42    0.68
 -10  -2  -8    2.99    0.57
  10   2  -8    1.64    0.47
  10   2  -8    2.62    0.59
 -10   2   8    1.39    0.44
 -10   2   8    2.12    0.42
  10  -2   8    2.03    0.53
  10   2  -8    2.44    0.57
 -10  -2  -8    2.06    0.48
 -10   2   8    1.88    0.46
  10  -2   8    1.93    0.53
  10  -2  -8    2.77    0.57
  10   2   8    2.10    0.59
 -10   2  -8    1.52    0.49
  10  -2  -8    2.22    0.49
  10   2   8    1.82    0.49
 -10  -2   8    1.39    0.40
  10  -2  -8    2.15    0.53
 -10  -2   8    2.07    0.47
 -10   2  -8    2.07    0.44
 -10  -2   8    1.91    0.45
  10   2   8    1.95    0.50
 -10  -2  -9    3.25    0.57
  10   2  -9    3.73    0.73
  10   2  -9    3.83    0.63
  10  -2   9    5.09    0.82
 -10   2   9    3.15    0.50
 -10  -2  -9    2.65    0.54
 -10  -2  -9    1.87    0.64
  10  -2  -9    6.23    1.07
 -10  -2   9    3.81    0.52
  10  -2  -9    4.10    0.59
 -10   2  -9    3.33    0.56
  10   2   9    3.27    0.58
 -10   2  -9    6.00    0.94
  10  -2  -9    3.28    0.69
 -10  -2   9    3.04    0.53
  10   2   9    4.18    0.64
  10   2   9    1.90    0.72
  10   2 -10   -0.60    0.70
  10   2 -10   -0.60    0.53
  10  -2  10    0.90    0.60
 -10   2 -10   -0.19    0.56
 -10  -2  10    0.13    0.49
  10  -2 -10   -0.07    0.64
  10   2  10   -0.73    0.59
 -10  -2  10    1.54    0.57
 -10   2 -10    0.80    0.53
  10  -2 -10   -0.56    0.65
  11   2   0   -0.19    0.27
  11  -2   0   -0.17    0.17
  11   2   0   -0.38    0.22
  11  -2   0   -0.11    0.31
  11   2   0    0.05    0.18
 -11  -2   0    0.15    0.45
 -11  -2   0   -0.02    0.24
  11   2   0    0.22    0.24
  11  -2   0   -0.03    0.23
 -11   2   0   -0.04    0.21
 -11   2   0   -0.04    0.28
 -11   2   0   -0.09    0.25
 -11   2   1   16.92    0.79
  11   2  -1   16.31    0.83
  11   2  -1   16.91    0.84
 -11  -2  -1   16.85    0.82
  11  -2   1   16.55    0.83
  11  -2   1   17.34    0.82
  11  -2   1   15.38    1.03
  11   2  -1   16.96    1.00
  11   2  -1   16.20    0.91
 -11   2   1   16.87    0.84
  11  -2   1   17.89    0.83
  11   2  -1   17.63    0.76
 -11  -2  -1   16.99    0.68
 -11   2  -1   16.28    0.83
  11  -2  -1   16.29    1.03
 -11  -2   1   16.67    0.68
  11  -2  -1   15.62    0.86
 -11   2  -1   16.76    0.86
  11   2   1   16.47    0.82
  11  -2  -1   16.87    0.84
  11   2   1   16.99    0.98
 -11  -2   1   17.66    0.86
 -11   2  -1   17.61    0.73
  11   2   1   17.13    1.10
 -11  -2   1   17.18    0.86
  11   2   1   17.47    0.90
  11   2   1   17.44    0.75
  11  -2  -1   17.25    0.92
 -11   2   2    0.11    0.20
  11   2  -2    0.77    0.23
  11  -2   2    0.58    0.33
  11  -2   2    0.74    0.35
  11   2  -2    0.57    0.38
 -11   2   2    0.32    0.33
 -11  -2  -2    0.34    0.29
  11   2  -2    0.30    0.23
  11  -2   2    0.55    0.25
  11   2  -2    0.47    0.23
 -11   2   2    0.15    0.21
 -11  -2  -2    0.37    0.26
  11  -2   2    0.40    0.19
  11  -2   2    0.23    0.21
  11  -2   2    0.40    0.22
  11   2  -2    0.58    0.21
  11   2   2    0.35    0.21
  11   2   2    0.50    0.23
 -11  -2   2   -0.11    0.26
 -11   2  -2    0.11    0.21
  11  -2  -2    0.05    0.29
 -11   2  -2   -0.12    0.33
 -11  -2   2    0.37    0.30
 -11   2  -2    0.33    0.29
  11   2   2    0.09    0.20
 -11  -2   2    0.20    0.21
  11   2   2   -0.19    0.31
  11  -2  -2    0.45    0.23
  11  -2  -2    0.09    0.25
  11  -2   3   16.60    0.83
 -11   2   3   17.59    0.80
  11   2  -3   16.51    0.87
 -11   2   3   17.20    0.85
  11   2  -3   16.55    0.93
  11  -2   3   17.53    0.94
  11  -2   3   16.95    0.83
  11   2  -3   17.05    0.84
 -11   2   3   17.26    0.86
 -11   2   3   17.67    0.84
  11   2  -3   17.08    0.82
  11  -2   3   16.98    0.82
  11   2  -3   17.78    0.80
  11   2   3   17.64    0.84
 -11   2  -3   18.20    0.87
 -11  -2   3   17.23    0.83
 -11  -2   3   16.65    0.84
 -11  -2   3   16.67    0.77
  11  -2  -3   16.82    0.87
  11   2   3   18.05    0.82
  11  -2  -3   17.41    0.89
  11   2   3   17.97    0.87
 -11   2  -3   18.54    0.86
 -11   2  -3   16.58    0.85
  11  -2  -3   16.99    0.85
  11   2   3   16.21    0.81
  11   2   3   14.57    1.03
  11   2   3   17.54    0.80
  11   2  -4   -0.02    0.21
  11  -2   4    0.11    0.29
 -11   2   4   -0.39    0.25
  11   2  -4    0.00    0.26
  11  -2   4   -0.02    0.23
  11  -2   4   -0.13    0.41
  11  -2   4    0.11    0.27
  11  -2   4   -0.10    0.21
 -11   2   4    0.14    0.23
  11   2  -4    0.22    0.25
  11   2  -4   -0.16    0.28
 -11   2   4    0.24    0.26
 -11  -2   4    0.07    0.24
  11   2   4    0.39    0.40
  11  -2  -4    0.08    0.23
  11  -2  -4   -0.06    0.30
  11   2   4   -0.20    0.31
  11   2   4    0.35    0.26
 -11   2  -4    0.21    0.24
  11   2   4    0.02    0.23
  11   2   4   -0.24    0.25
  11  -2  -4   -0.11    0.23
 -11  -2   4    0.20    0.32
 -11   2  -4    0.22    0.26
 -11  -2   4   -0.06    0.20
  11   2   4   -0.24    0.24
 -11   2  -4   -0.04    0.35
  11  -2  -4    0.34    0.27
 -11   2   5    8.87    0.65
  11  -2   5    8.37    0.68
  11  -2   5    8.08    0.65
  11  -2   5    7.72    0.61
  11   2  -5    8.13    0.68
 -11   2   5    9.04    0.63
  11   2  -5    8.04    0.67
 -11  -2  -5    7.86    0.63
  11   2  -5    9.18    0.67
  11   2  -5    9.01    0.69
  11  -2   5    8.19    0.70
 -11   2   5    7.61    0.61
  11  -2   5    8.45    0.66
 -11   2   5    7.89    0.61
  11  -2  -5    9.45    0.73
  11   2   5    7.90    0.61
  11   2   5    7.66    0.61
 -11  -2   5    7.62    0.66
 -11   2  -5    7.82    0.62
  11  -2  -5    8.52    0.65
  11   2   5    8.88    0.66
 -11  -2   5    8.41    0.56
  11   2   5    7.32    0.67
  11   2   5    8.15    0.64
 -11   2  -5    9.28    0.63
  11  -2  -5    8.92    0.59
 -11  -2   5    8.27    0.63
  11  -2  -5    8.14    0.70
  11   2   5    8.17    0.74
 -11   2   6    0.20    0.55
 -11   2   6    0.23    0.30
 -11  -2  -6    0.37    0.39
  11  -2   6   -0.54    0.38
  11  -2   6   -0.03    0.35
  11   2  -6    0.22    0.38
  11   2  -6    0.03    0.34
  11  -2   6   -0.20    0.31
  11   2  -6   -0.23    0.30
  11  -2   6    0.45    0.33
 -11   2   6   -0.27    0.28
  11   2  -6   -0.49    0.36
 -11  -2  -6   -0.02    0.33
 -11  -2   6   -0.18    0.30
  11   2   6    0.39    0.35
 -11  -2   6    0.12    0.38
  11  -2  -6    0.10    0.32
  11  -2  -6   -0.65    0.34
 -11   2  -6   -0.48    0.34
 -11  -2   6   -0.42    0.28
  11   2   6   -0.35    0.35
 -11   2  -6    0.39    0.36
  11   2   6    0.49    0.41
  11  -2  -6    0.36    0.32
 -11  -2   6   -0.55    0.29
 -11   2  -6    0.04    0.35
  11   2   6    0.42    0.32
  11   2  -7    6.39    0.76
  11   2  -7    7.66    0.73
 -11   2   7    7.79    0.71
  11  -2   7    7.13    0.78
 -11   2   7    7.90    0.73
  11   2  -7    6.89    0.94
 -11  -2  -7    8.05    0.76
  11  -2   7    6.34    0.70
  11   2  -7    7.74    0.82
  11  -2   7    7.58    0.86
  11  -2  -7    7.40    0.77
 -11   2  -7    8.24    0.76
  11  -2  -7    7.21    0.74
  11   2   7    7.78    0.76
  11   2   7    6.64    0.91
  11   2   7    9.50    0.76
 -11  -2   7    7.48    0.71
 -11  -2   7    7.83    0.70
 -11  -2   7    7.65    0.74
  11  -2  -7    6.28    0.87
 -11  -2  -8   -0.71    0.52
 -11   2   8   -0.12    0.45
  11  -2   8    0.51    0.58
  11   2  -8    0.23    0.56
 -11  -2  -8    0.63    0.47
  11  -2   8    0.19    0.56
  11   2  -8   -0.07    0.68
 -11   2   8   -0.03    0.47
  11   2  -8   -0.47    0.58
 -11  -2   8   -0.14    0.39
  11   2   8    1.22    0.49
 -11  -2   8   -0.21    0.49
  11  -2  -8   -0.67    0.70
  11  -2  -8   -0.01    0.54
  11   2   8   -1.09    0.61
  11   2   8   -0.91    0.53
 -11   2  -8   -0.96    0.49
 -11  -2   8    0.83    0.46
 -11   2   9    0.66    0.46
  11   2  -9    1.76    0.70
 -11  -2  -9    1.79    0.80
 -11  -2  -9    1.79    0.50
  11  -2   9    2.72    0.59
  11   2  -9    0.69    0.52
  11  -2   9    1.19    0.70
  11   2  -9    0.74    0.79
 -11   2  -9    1.86    0.49
 -11  -2   9    0.55    0.44
  11  -2  -9    1.30    0.74
  11   2   9    1.81    0.57
 -11   2  -9    3.00    0.61
  11  -2  -9    1.44    0.56
  11  -2  -9    1.03    0.56
 -11  -2   9    2.15    0.57
 -11   2  10    0.33    0.52
 -11  -2 -10   -0.23    0.64
  11   2 -10    1.19    0.58
  11   2 -10   -0.39    0.92
  11  -2  10   -1.05    0.67
 -11   2 -10   -0.41    0.56
  11  -2 -10   -0.56    0.92
 -11  -2  10    1.12    0.51
  11  -2 -10    0.23    0.65
 -11   2 -10    0.39    0.62
  11   2  10   -1.36    0.67
  12  -2   0   60.03    1.81
 -12  -2   0   60.28    1.82
 -12  -2   0   59.84    1.63
 -12  -2   0   59.01    1.77
 -12   2   0   61.04    1.79
 -12   2   0   59.95    1.62
  12   2   0   59.17    1.83
  12   2   0   59.68    1.84
 -12   2   0   60.49    1.87
  12   2   0   61.09    1.68
  12   2   0   61.05    1.73
  12   2   0   60.96    1.80
  12  -2   0   61.03    1.84
  12  -2   0   59.22    1.80
  12  -2   0   58.02    1.78
  12   2  -1    9.26    0.69
 -12  -2  -1   10.37    0.91
  12  -2   1    9.43    0.62
 -12   2   1   10.98    1.16
  12   2  -1   10.19    0.67
  12   2  -1    8.78    0.66
  12   2  -1    9.30    0.63
 -12  -2  -1   10.11    0.71
  12  -2   1    9.36    0.61
  12  -2   1   10.29    0.65
 -12   2   1    9.62    0.67
 -12   2   1    9.81    0.65
  12   2  -1    9.49    0.59
  12  -2   1    9.76    0.67
 -12  -2   1    9.83    0.66
 -12  -2   1    9.58    0.60
  12   2   1    9.33    0.72
  12  -2  -1   10.31    0.64
 -12   2  -1    8.88    0.59
  12   2   1    9.90    0.63
  12  -2  -1    9.65    0.64
  12   2   1    9.22    0.66
  12  -2  -1    8.95    0.61
  12   2   1    9.93    0.61
 -12   2  -1    9.25    0.63
  12   2   1    9.33    0.65
 -12   2  -1    9.94    0.69
 -12  -2   1    8.65    0.60
  12  -2  -1    9.66    0.64
  12   2  -2   -0.04    0.22
  12   2  -2    0.05    0.22
 -12   2   2    0.08    0.22
 -12  -2  -2    0.35    0.35
 -12   2   2   -0.30    0.21
 -12  -2  -2   -0.52    0.29
  12  -2   2   -0.32    0.23
 -12   2   2    0.08    0.22
  12   2  -2   -0.34    0.24
  12  -2   2    0.13    0.23
  12   2  -2    0.13    0.24
  12  -2   2   -0.14    0.22
  12  -2   2    0.11    0.24
  12  -2  -2    0.43    0.27
  12  -2  -2    0.15    0.24
  12  -2  -2   -0.37    0.19
  12  -2  -2    0.09    0.22
  12   2   2    0.41    0.25
  12   2   2   -0.14    0.24
  12   2   2   -0.03    0.20
 -12  -2   2   -0.15    0.21
 -12   2  -2    0.11    0.23
  12   2   2    0.42    0.30
 -12   2  -2   -0.17    0.22
 -12  -2   2   -0.15    0.35
  12   2   2    0.11    0.21
  12   2  -3    5.75    0.54
 -12  -2  -3    6.24    0.66
  12   2  -3    6.50    0.56
 -12   2   3    5.98    0.55
  12  -2   3    6.97    0.86
  12  -2   3    5.03    0.51
  12  -2   3    5.41    0.75
  12   2  -3    5.84    0.58
  12  -2   3    5.75    0.50
 -12   2   3    6.34    0.58
  12   2  -3    6.40    0.54
 -12   2   3    5.95    0.54
 -12   2   3    4.99    0.51
  12  -2   3    5.41    0.55
  12   2  -3    5.56    0.55
 -12   2  -3    6.14    0.59
  12   2   3    5.18    0.50
  12   2   3    5.65    0.55
 -12   2  -3    4.73    0.70
  12  -2  -3    5.77    0.54
 -12  -2   3    5.04    0.51
 -12  -2   3    5.87    0.51
  12  -2  -3    5.57    0.57
 -12  -2   3    5.03    0.62
  12   2   3    5.82    0.54
  12   2   3    5.03    0.50
  12  -2  -3    5.05    0.52
 -12   2  -3    5.74    0.54
  12  -2  -3    6.11    0.55
 -12   2   4   39.69    1.37
 -12   2   4   38.08    1.35
  12  -2   4   38.92    1.43
  12   2  -4   38.10    1.40
  12   2  -4   38.30    1.47
  12  -2   4   38.11    1.40
  12   2  -4   38.01    1.35
  12  -2   4   38.24    1.42
  12  -2   4   37.71    1.31
 -12   2   4   37.93    1.43
 -12   2   4   39.09    1.37
  12   2  -4   38.92    1.37
  12   2   4   36.71    1.45
 -12  -2   4   38.09    1.40
 -12   2  -4   38.97    1.38
  12   2   4   38.76    1.35
  12   2   4   38.00    1.33
  12  -2  -4   39.39    1.48
  12   2   4   38.57    1.35
  12  -2  -4   37.74    1.42
  12   2   4   38.49    1.38
 -12   2  -4   38.39    1.40
 -12   2  -4   38.22    1.32
 -12  -2   4   38.98    1.31
 -12  -2   4   38.58    1.41
  12  -2  -4   37.20    1.44
  12  -2  -4   38.44    1.31
 -12   2   5    6.32    0.64
  12  -2   5    7.84    0.75
 -12  -2  -5    6.11    0.63
  12   2  -5    6.09    0.64
 -12   2   5    6.95    0.64
  12  -2   5    6.18    0.58
 -12   2   5    6.33    0.62
  12  -2   5    6.66    0.60
  12  -2   5    7.38    0.65
  12   2  -5    6.30    0.64
  12   2  -5    7.72    0.68
  12  -2   5    7.84    0.68
 -12   2   5    7.01    0.63
  12   2  -5    5.40    0.74
  12  -2  -5    7.05    0.72
  12   2   5    6.83    0.64
  12  -2  -5    6.24    0.61
 -12  -2   5    7.37    0.64
  12   2   5    7.02    0.61
 -12  -2   5    7.69    0.58
 -12  -2   5    6.54    0.66
  12  -2  -5    6.62    0.61
  12  -2  -5    7.18    0.70
 -12   2  -5    5.92    0.63
  12   2   5    7.46    0.68
  12   2   5    6.18    0.59
 -12  -2   5    6.93    0.65
  12   2   5    6.60    0.77
 -12   2  -5    6.88    0.61
  12   2  -6    0.58    0.47
 -12   2   6   -0.12    0.30
 -12  -2  -6    0.71    0.39
  12  -2   6    0.73    0.41
  12  -2   6    0.27    0.41
 -12   2   6    0.26    0.33
  12  -2   6    1.10    0.48
  12   2  -6   -0.12    0.34
  12  -2   6   -0.03    0.33
  12   2  -6    0.08    0.36
  12   2  -6    0.10    0.43
 -12  -2   6    0.28    0.41
  12  -2  -6   -0.39    0.37
 -12  -2   6    0.34    0.35
  12   2   6   -0.01    0.49
  12  -2  -6    0.42    0.33
 -12   2  -6   -0.44    0.38
  12   2   6    0.37    0.60
 -12   2  -6    0.50    0.39
  12   2   6    0.15    0.37
 -12  -2   6    0.20    0.33
  12   2   6    0.83    0.39
 -12   2  -6   -0.37    0.42
 -12  -2   6    0.29    0.31
 -12  -2  -7    0.78    0.52
  12   2  -7    0.41    0.47
  12  -2   7    1.63    0.57
  12   2  -7    1.59    0.50
 -12   2   7    1.13    0.41
  12  -2   7    0.41    0.42
 -12   2   7    1.30    0.38
  12   2  -7    1.06    0.44
  12  -2   7    0.53    0.47
  12   2  -7    1.90    0.56
  12  -2  -7    1.54    0.45
 -12  -2   7    1.19    0.41
  12  -2  -7    1.14    0.41
  12   2   7    1.39    0.61
  12   2   7    1.91    0.49
  12  -2  -7    1.34    0.55
 -12  -2   7    1.02    0.42
 -12  -2   7    0.74    0.46
 -12   2  -7    1.96    0.50
  12  -2   8    9.22    0.99
  12   2  -8   10.20    1.01
  12   2  -8   13.80    0.95
 -12   2   8   11.39    0.88
 -12  -2  -8   13.42    0.94
  12   2  -8   13.34    1.14
 -12   2   8   10.04    0.91
  12  -2   8   13.03    1.00
 -12  -2  -8   12.14    1.05
 -12   2  -8    9.61    1.02
  12  -2  -8   11.76    0.97
  12  -2  -8   14.77    1.16
 -12  -2   8   10.59    0.98
 -12  -2   8   11.81    0.90
  12   2   8   10.22    1.01
  12  -2  -8   12.67    0.90
 -12   2  -8   11.55    0.91
 -12   2   9    1.38    0.48
  12   2  -9    2.82    0.56
  12   2  -9    1.45    0.69
 -12  -2  -9    1.96    0.56
  12  -2  -9    1.75    0.64
 -12  -2   9    1.18    0.49
  12   2   9    0.43    0.65
  13  -2   0   -0.14    0.26
  13  -2   0    0.03    0.26
  13   2   0    0.13    0.24
  13   2   0    0.00    0.22
  13   2   0   -0.42    0.26
 -13  -2   0    0.06    0.24
 -13  -2   0    0.05    0.24
 -13   2   0   -0.18    0.40
  13  -2   0    0.05    0.25
  13   2   0    0.11    0.28
 -13   2   0    0.06    0.24
  13   2   0   -0.12    0.23
 -13   2   0    0.31    0.26
  13  -2   0    0.18    0.24
 -13   2   1    0.40    0.28
 -13  -2  -1    0.37    0.26
  13  -2   1    0.22    0.26
  13  -2   1    0.46    0.24
  13   2  -1   -0.20    0.23
 -13   2   1    0.62    0.41
  13  -2   1    0.27    0.24
 -13  -2  -1    0.21    0.24
  13   2  -1    0.76    0.29
  13  -2   1    0.18    0.27
  13   2  -1    0.32    0.25
  13   2  -1   -0.02    0.23
 -13   2   1    0.04    0.25
 -13   2   1   -0.03    0.24
  13   2  -1    0.40    0.28
 -13  -2   1    0.37    0.26
 -13   2  -1   -0.28    0.26
  13   2   1   -0.19    0.22
 -13  -2   1    0.43    0.27
  13  -2  -1    0.16    0.25
  13   2   1    0.13    0.25
 -13   2  -1    0.82    0.25
  13   2   1    0.31    0.24
  13  -2  -1    0.19    0.22
  13  -2  -1    0.38    0.24
  13   2   1    0.34    0.24
 -13   2  -1    0.15    0.24
  13   2   1    0.12    0.28
  13  -2  -1    0.37    0.25
  13  -2   2   31.43    1.27
  13   2  -2   31.97    1.18
  13  -2   2   31.39    1.24
  13   2  -2   33.68    1.19
 -13   2   2   31.92    1.27
  13   2  -2   32.27    1.28
  13  -2   2   31.41    1.27
  13   2  -2   32.23    1.27
  13  -2   2   32.01    1.27
 -13   2   2   33.35    1.16
  13   2  -2   30.49    1.27
 -13  -2  -2   33.22    1.13
 -13   2   2   32.71    1.27
 -13   2   2   34.05    1.33
  13  -2  -2   32.18    1.24
 -13  -2   2   31.17    1.27
  13  -2  -2   31.73    1.26
  13   2   2   33.16    1.25
 -13  -2   2   31.47    1.21
  13  -2  -2   30.65    1.24
 -13   2  -2   33.10    1.30
  13   2   2   33.62    1.22
 -13   2  -2   33.34    1.18
  13   2   2   32.99    1.29
 -13   2  -2   31.67    1.26
  13  -2  -2   31.17    1.27
  13   2   2   33.38    1.19
  13   2  -3    0.54    0.32
  13  -2   3   -0.15    0.29
 -13  -2  -3   -0.02    0.28
  13   2  -3    0.28    0.27
 -13   2   3    0.36    0.30
  13  -2   3    0.16    0.25
  13   2  -3    0.42    0.30
  13  -2   3   -0.01    0.30
 -13   2   3    0.37    0.26
  13   2  -3   -0.05    0.31
 -13   2   3    0.43    0.29
 -13   2   3    0.98    0.29
 -13   2  -3    0.34    0.27
  13   2   3    0.50    0.29
 -13   2  -3   -0.45    0.29
  13  -2  -3    0.45    0.27
 -13  -2   3    0.25    0.28
  13   2   3    0.09    0.29
 -13  -2   3    0.15    0.26
  13  -2  -3    0.38    0.32
 -13   2  -3   -0.01    0.28
  13   2   3    0.14    0.29
  13  -2  -3   -0.18    0.27
  13  -2  -3    0.17    0.30
  13   2   3    0.18    0.31
 -13  -2  -4    0.62    0.32
  13   2  -4    0.30    0.35
  13  -2   4    0.00    0.29
 -13  -2  -4    0.63    0.35
 -13   2   4    0.03    0.32
  13   2  -4   -0.03    0.31
 -13   2   4   -0.04    0.34
  13   2  -4   -0.03    0.32
 -13   2   4    0.33    0.30
  13  -2   4    0.53    0.33
 -13   2   4    0.22    0.28
  13  -2   4   -0.14    0.30
  13   2  -4    0.77    0.34
  13  -2  -4    0.39    0.32
  13  -2  -4    0.70    0.32
 -13  -2   4    0.22    0.30
 -13   2  -4    0.06    0.31
 -13  -2   4    0.22    0.30
  13  -2  -4    0.17    0.31
  13   2   4    0.37    0.32
  13   2   4    0.68    0.31
  13   2   4    0.07    0.32
 -13   2  -4   -0.35    0.33
  13   2   4   -0.27    0.33
 -13   2  -4    0.15    0.36
  13  -2  -4    0.76    0.34
 -13  -2  -5   -0.05    0.38
 -13   2   5    0.64    0.41
 -13   2   5   -0.05    0.37
  13  -2   5   -0.06    0.38
  13   2  -5   -0.17    0.35
  13  -2   5    0.69    0.44
  13   2  -5    0.47    0.38
  13  -2   5    0.49    0.51
  13  -2   5    0.09    0.30
 -13   2   5   -0.28    0.31
  13   2  -5   -0.23    0.32
  13  -2   5   -0.28    0.34
 -13   2   5    0.20    0.33
  13   2  -5   -0.14    0.40
 -13   2  -5   -0.43    0.39
  13  -2  -5   -0.11    0.33
  13  -2  -5    0.25    0.39
 -13  -2   5    0.24    0.33
 -13   2  -5    0.17    0.34
  13  -2  -5   -0.50    0.35
  13   2   5    0.09    0.32
  13   2   5   -0.53    0.39
  13   2   5    0.64    0.42
  13   2   5   -0.09    0.34
 -13  -2   5    0.15    0.32
  13  -2  -5   -0.13    0.32
 -13  -2   5   -0.65    0.39
  13  -2   6   14.06    0.90
  13  -2   6   14.71    0.91
  13  -2   6   15.45    0.97
  13   2  -6   14.68    0.89
  13   2  -6   13.71    0.93
 -13   2   6   14.81    0.91
  13   2  -6   15.33    1.67
 -13   2   6   14.38    0.92
  13   2  -6   14.02    0.97
  13  -2   6   16.35    1.14
  13   2   6   13.45    0.99
 -13   2  -6   13.12    0.97
  13  -2  -6   12.81    1.03
 -13  -2   6   15.22    0.94
  13   2   6   13.82    0.92
  13  -2  -6   14.40    0.99
 -13  -2   6   15.84    0.93
 -13   2  -6   15.31    0.92
  13  -2  -6   13.85    0.88
  13  -2   7   -0.07    0.53
 -13   2   7    0.11    0.54
  13  -2   7   -0.63    0.41
  13   2  -7   -1.08    0.61
 -13   2   7    0.10    0.39
  13   2  -7   -0.01    0.53
  13   2  -7    1.34    0.46
  13   2  -7    0.71    0.67
  13  -2  -7   -0.29    0.44
 -13   2  -7    0.73    0.90
  13  -2  -7    0.54    0.48
 -13  -2   7    0.80    0.38
  13  -2  -7   -0.61    0.52
  13   2  -8   -1.21    0.75
  13   2  -8   -0.40    0.61
  13  -2   8   -0.69    0.64
 -13  -2  -8    0.34    0.62
 -13   2   8    0.16    0.46
 -13   2   8    0.34    0.52
 -13  -2  -8   -1.00    0.55
 -13   2  -8    1.03    0.54
  13   2   8   -0.34    0.62
 -13  -2   8    0.27    0.62
  13  -2  -8    0.20    0.55
 -13   2  -8   -0.60    0.64
 -13  -2   8    1.26    0.47
  13  -2  -8   -0.68    0.62
  13  -2  -8    0.13    0.51
  13   2  -9   -0.29    0.61
  13   2  -9    0.13    0.72
 -13  -2  -9    0.01    0.63
  13  -2   9   -0.78    0.69
 -13  -2   9   -0.49    0.51
 -13   2  -9   -0.14    0.54
  13  -2  -9   -0.67    0.61
  13   2   9    0.76    0.76
 -14   2   0   48.01    1.67
  14  -2   0   48.58    1.63
  14  -2   0   46.05    1.63
  14   2   0   49.46    1.63
  14   2   0   47.34    1.50
 -14   2   0   46.75    1.60
 -14   2   0   47.76    1.54
 -14  -2   0   46.86    1.49
  14  -2   0   48.10    1.64
 -14  -2   0   46.77    1.63
  14   2   0   45.78    1.64
  14   2   0   47.93    1.49
 -14   2   0   47.45    1.71
  14  -2   0   46.61    1.62
  14  -2   1   12.92    0.78
  14   2  -1   13.00    0.78
  14  -2   1   12.68    0.80
  14  -2   1   13.68    0.83
  14   2  -1   14.65    0.83
 -14   2   1   13.49    0.70
  14  -2   1   12.26    0.81
  14   2  -1   14.41    0.77
  14   2  -1   13.71    0.84
 -14  -2  -1   13.88    0.72
 -14   2   1   13.88    0.87
 -14   2   1   14.06    0.83
 -14   2   1   12.07    0.77
 -14  -2  -1   13.55    0.82
  14   2   1   13.56    0.76
 -14   2  -1   13.54    0.78
 -14  -2   1   13.37    0.76
 -14  -2   1   13.47    0.82
  14  -2  -1   12.67    0.79
  14  -2  -1   12.67    0.78
  14   2   1   13.12    0.82
  14   2   1   13.99    0.82
  14   2   1   13.78    0.80
  14  -2  -1   13.48    0.81
 -14   2  -1   12.78    0.84
 -14   2  -1   14.51    0.85
  14  -2  -1   13.44    0.84
 -14  -2  -2   -0.28    0.28
  14  -2   2   -0.01    0.28
  14   2  -2   -0.04    0.28
 -14  -2  -2    0.66    0.32
 -14   2   2    0.40    0.30
  14  -2   2    0.20    0.34
 -14   2   2   -0.32    0.31
  14  -2   2    0.03    0.27
 -14   2   2    0.07    0.27
  14   2  -2    0.63    0.32
 -14   2   2   -0.18    0.29
  14   2  -2    0.24    0.32
  14  -2   2   -0.16    0.28
  14  -2  -2   -0.11    0.25
  14   2   2    0.07    0.29
  14   2   2   -0.24    0.34
 -14   2  -2    0.29    0.31
  14  -2  -2    0.08    0.26
 -14  -2   2    0.04    0.27
  14   2   2    0.03    0.31
 -14   2  -2    0.32    0.29
  14  -2  -2   -0.11    0.27
  14  -2  -2   -0.42    0.28
 -14  -2   2    0.21    0.26
 -14   2  -2    0.21    0.29
  14   2   2   -0.11    0.30
  14   2  -3    8.88    0.73
 -14   2   3    8.32    0.74
 -14   2   3   10.16    0.70
  14   2  -3    9.11    0.71
  14   2  -3    9.69    0.74
 -14   2   3    7.68    0.72
  14  -2   3    8.92    0.68
  14  -2   3    8.35    0.78
  14  -2   3    9.55    0.70
 -14   2   3    8.67    0.68
  14   2  -3    8.15    0.70
 -14  -2  -3    7.95    0.66
 -14  -2  -3    8.31    0.71
 -14  -2   3    8.59    0.68
 -14   2  -3    9.12    0.67
  14  -2  -3    8.59    0.71
 -14   2  -3    8.38    0.70
 -14   2  -3    7.92    0.75
  14   2   3    9.43    0.73
  14  -2  -3    8.67    0.66
  14  -2  -3    9.09    0.70
  14   2   3    9.64    0.75
 -14  -2   3    9.00    0.70
  14  -2  -3    8.45    0.78
  14   2   3    9.62    0.67
  14   2   3    9.08    0.70
  14   2  -4   29.94    1.26
  14   2  -4   30.44    1.28
 -14  -2  -4   31.39    1.20
  14  -2   4   30.52    1.28
 -14   2   4   30.23    1.31
 -14   2   4   31.28    1.25
  14  -2   4   30.51    1.34
 -14  -2  -4   32.35    1.31
  14   2  -4   31.84    1.25
 -14   2   4   29.85    1.27
 -14   2   4   29.76    1.26
  14   2  -4   31.57    1.37
  14  -2   4   31.78    1.30
  14  -2  -4   31.18    1.33
  14   2   4   30.89    1.25
 -14  -2   4   30.27    1.28
  14  -2  -4   31.75    1.23
  14  -2  -4   33.26    1.40
 -14  -2   4   31.94    1.33
 -14   2  -4   29.29    1.24
  14   2   4   28.69    1.21
  14  -2  -4   30.25    1.28
  14   2   4   31.66    1.33
 -14  -2   4   31.00    1.29
 -14   2  -4   31.46    1.33
  14   2   4   31.03    1.22
  14   2  -5   10.11    0.87
  14   2  -5    8.04    0.74
  14  -2   5    8.67    0.77
 -14   2   5    8.76    0.77
  14  -2   5    8.19    0.69
 -14  -2  -5    7.90    0.73
 -14   2   5    6.93    0.74
  14   2  -5    6.88    0.80
 -14  -2  -5    8.06    0.83
  14   2  -5    8.24    0.74
 -14   2   5    7.58    0.73
  14  -2   5    7.38    0.81
 -14   2   5    8.49    0.83
 -14   2  -5    7.43    0.73
 -14  -2   5    7.12    0.75
 -14   2  -5    7.82    0.78
  14   2   5    6.37    1.06
  14   2   5    7.55    0.76
  14  -2  -5   10.36    0.74
 -14   2  -5    8.76    0.82
 -14  -2   5    8.54    0.84
  14   2   5    7.69    0.70
  14  -2  -5    7.83    0.72
  14  -2  -5    8.98    0.79
  14  -2  -5    6.76    0.82
 -14  -2   5    8.86    0.75
 -14   2   6   -0.04    0.47
  14   2  -6    0.40    0.78
  14   2  -6    0.81    0.54
  14   2  -6   -0.70    0.51
 -14   2   6   -0.24    0.42
  14  -2   6   -0.21    0.50
  14  -2  -6    0.12    0.47
  14   2   6    0.66    0.49
 -14   2  -6   -0.43    0.45
 -14  -2   6    0.13    0.42
 -14  -2   6    0.13    0.56
  14  -2  -6    0.25    0.43
  14  -2  -6   -0.42    0.46
  14  -2   7    1.65    0.53
 -14   2   7    1.95    0.47
  14   2  -7    2.32    0.55
 -14   2   7    1.93    0.50
  14   2  -7    1.87    0.65
  14   2  -7    3.69    0.65
 -14  -2   7    2.68    0.53
  14  -2  -7    2.81    0.52
 -14   2  -7    3.73    0.62
  14  -2  -7    2.86    0.60
 -14  -2   7    1.90    0.48
  14  -2  -7    3.06    0.57
 -14  -2  -8    9.81    1.56
  14   2  -8    8.53    0.95
  14   2  -8   13.34    1.15
 -14   2   8    9.37    0.97
 -14   2   8    7.80    0.90
  14  -2  -8   11.35    0.91
 -14  -2   8    9.97    0.92
 -14   2  -8    9.80    1.00
  14  -2  -8   11.53    1.02
  15  -2   0    0.19    0.37
  15   2   0    0.22    0.31
  15   2   0   -0.64    0.34
 -15   2   0   -0.06    0.32
  15  -2   0   -0.05    0.30
 -15  -2   0   -0.03    0.29
 -15   2   0   -0.45    0.28
  15   2   0    0.36    0.34
  15   2   0   -0.36    0.29
 -15  -2   0    0.27    0.31
 -15   2   0    0.30    0.36
  15  -2   0   -0.25    0.30
 -15   2   1   14.30    0.88
  15   2  -1   13.94    0.86
  15  -2   1   14.33    0.88
 -15   2   1   13.72    0.75
  15   2  -1   14.64    0.89
 -15  -2  -1   13.61    0.76
  15  -2   1   14.25    0.90
  15   2  -1   14.36    0.86
 -15  -2  -1   13.47    0.86
  15  -2   1   15.08    0.92
 -15   2   1   14.36    0.87
  15  -2   1   14.25    0.84
 -15   2   1   14.81    0.92
  15   2  -1   13.66    0.81
  15  -2  -1   13.78    0.87
 -15   2  -1   13.09    0.81
 -15  -2   1   15.06    0.85
  15   2   1   13.87    0.88
 -15   2  -1   15.54    0.94
 -15   2  -1   13.94    0.87
  15   2   1   14.53    0.84
 -15  -2   1   13.42    0.86
  15  -2  -1   15.63    0.94
  15   2   1   13.53    0.84
  15  -2  -1   13.58    0.86
  15  -2  -1   14.83    0.89
  15   2   1   14.29    0.80
  15   2  -2    0.60    0.36
 -15  -2  -2    0.02    0.33
  15   2  -2   -0.39    0.35
 -15   2   2   -0.28    0.31
 -15   2   2   -0.33    0.34
 -15  -2  -2    0.42    0.35
  15  -2   2   -0.02    0.29
  15  -2   2    0.62    0.33
 -15   2   2    0.08    0.33
  15  -2   2   -0.02    0.40
  15   2  -2    0.61    0.41
 -15   2   2    0.21    0.35
  15   2  -2    0.24    0.29
 -15  -2   2    0.11    0.33
  15  -2  -2    0.60    0.34
  15  -2  -2    0.27    0.38
 -15   2  -2   -0.39    0.29
  15   2   2    0.12    0.32
 -15   2  -2    0.05    0.40
  15   2   2    0.70    0.36
  15   2   2    0.36    0.33
  15   2   2   -0.07    0.41
  15  -2  -2    0.12    0.33
 -15  -2   2    0.41    0.30
  15  -2  -2   -0.02    0.31
  15  -2   3   15.70    0.90
 -15   2   3   15.83    1.01
  15  -2   3   16.12    0.92
  15   2  -3   15.76    0.97
 -15  -2  -3   16.67    0.92
 -15   2   3   15.57    0.94
 -15   2   3   13.12    0.84
 -15   2   3   16.53    0.98
  15   2  -3   15.22    0.89
 -15  -2  -3   15.60    0.97
  15   2  -3   16.02    0.90
  15   2  -3   16.16    0.95
  15  -2   3   14.44    0.99
 -15   2  -3   15.54    1.03
 -15   2  -3   15.02    0.85
  15   2   3   16.38    0.88
 -15  -2   3   16.10    0.92
 -15  -2   3   15.30    0.88
 -15  -2   3   15.83    0.97
  15  -2  -3   16.35    0.98
  15   2   3   17.27    0.91
  15   2   3   14.31    0.93
 -15   2  -3   14.47    0.91
  15  -2  -3   16.55    1.01
  15  -2  -3   14.93    0.89
  15   2   3   17.04    0.97
  15  -2  -3   15.71    0.89
 -15  -2  -4    0.32    0.45
  15   2  -4   -0.21    0.50
  15  -2   4    0.15    0.46
 -15  -2  -4    0.29    0.48
  15   2  -4   -0.47    0.44
  15  -2   4   -0.27    0.34
 -15   2   4    0.54    0.40
  15   2  -4   -0.23    0.37
 -15   2   4   -0.10    0.37
 -15   2   4    0.46    0.50
 -15   2   4    0.22    0.38
  15  -2   4    0.36    0.37
  15   2  -4   -0.60    0.36
  15  -2  -4    0.14    0.39
 -15   2  -4   -0.50    0.44
 -15  -2   4   -0.20    0.37
  15  -2  -4    0.97    0.43
  15  -2  -4    0.56    0.46
  15  -2  -4    0.03    0.35
 -15  -2   4    0.05    0.48
  15   2   4   -0.18    0.42
  15   2   4   -0.44    0.37
 -15  -2   4   -0.37    0.35
  15   2  -5    5.56    0.96
  15  -2   5    6.79    0.78
 -15   2   5    6.48    0.81
 -15   2   5    5.47    0.79
 -15  -2  -5    6.16    0.90
  15  -2   5    6.38    0.85
  15   2  -5    4.47    0.80
 -15   2   5    5.00    0.94
 -15   2   5    6.95    0.72
 -15  -2  -5    6.41    0.78
  15   2  -5    5.86    0.77
  15  -2   5    6.26    0.74
  15   2  -5    5.49    0.84
 -15   2  -5    5.63    0.79
 -15  -2   5    6.19    0.76
  15  -2  -5    6.25    0.78
  15   2   5    6.48    0.70
  15  -2  -5    4.89    0.78
  15  -2  -5    7.46    0.93
 -15   2  -5    4.87    0.68
 -15  -2   5    6.86    0.95
  15  -2  -5    5.51    0.71
  15   2   5    4.52    0.76
 -15  -2   5    4.89    0.79
 -15  -2   5    4.56    0.72
 -15   2  -5    7.41    0.79
  15   2  -6   -0.24    0.51
  15   2  -6   -0.09    0.46
 -15   2   6   -0.29    0.44
  15   2  -6    0.18    0.57
 -15   2   6    0.90    0.47
 -15  -2  -6    0.08    0.56
  15  -2   6   -0.07    0.49
  15   2  -6   -1.08    0.67
  15  -2  -6    0.78    0.44
  15  -2  -6    0.78    0.57
 -15  -2   6   -0.32    0.43
  15  -2  -6   -0.01    0.53
  15  -2   7    8.46    0.93
 -15   2   7    8.80    0.88
  15   2  -7    9.41    0.93
 -15   2   7    7.71    0.87
  15  -2  -7    7.51    0.96
  15  -2  -7    7.80    0.84
  15  -2  -7    9.10    1.26
 -15  -2   7    7.36    0.86
 -15  -2   7    9.52    0.92
 -15   2   8    0.00    0.53
  15   2  -8   -0.84    0.57
 -15   2   8    0.54    0.85
 -15  -2   8    0.12    0.54
  15  -2  -8    0.30    0.70
  15  -2  -8    0.58    0.59
 -15   2  -8   -0.77    0.61
  16   2   0    2.22    0.48
  16   2   0    1.60    0.45
  16  -2   0    1.34    0.56
 -16   2   0    1.97    0.45
 -16   2   0    2.82    0.57
 -16  -2   0    3.60    0.61
  16  -2   0    2.48    0.43
  16  -2   0    2.29    0.53
  16  -2   0    2.45    0.47
  16   2   0    1.87    0.42
 -16  -2   0    2.29    0.45
 -16   2   0    3.26    0.58
  16   2   0    2.96    0.45
  16  -2   1   12.02    0.88
 -16  -2  -1   12.58    0.85
  16  -2   1   13.39    0.87
  16  -2   1   12.09    0.83
  16   2  -1   13.33    0.89
 -16   2   1   13.18    0.95
 -16  -2  -1   13.11    0.80
  16   2  -1   13.76    0.86
 -16   2   1   12.42    0.83
  16   2  -1   13.71    0.84
  16   2  -1   11.32    0.87
 -16  -2  -1   14.68    0.96
 -16   2   1   12.58    0.87
  16   2   1   14.29    0.92
  16  -2  -1   11.70    0.81
  16   2   1   15.09    0.89
  16   2   1   15.26    0.93
 -16  -2   1   13.53    0.85
 -16   2  -1   15.09    0.99
 -16   2  -1   12.70    0.89
  16   2   1   12.59    0.86
  16  -2  -1   12.76    0.86
 -16   2  -1   13.55    0.84
  16  -2  -1   11.80    0.86
 -16  -2   1   14.12    0.92
  16   2  -2   -0.36    0.35
 -16   2   2   -0.14    0.39
  16   2  -2   -0.50    0.48
 -16   2   2   -0.15    0.34
 -16  -2  -2   -0.15    0.43
  16  -2   2    0.22    0.35
 -16   2   2    0.34    0.39
  16  -2   2   -0.10    0.43
  16   2  -2    0.11    0.33
 -16  -2  -2   -0.30    0.37
 -16   2  -2    0.27    0.39
  16   2   2   -0.38    0.38
 -16  -2   2   -0.47    0.36
  16  -2  -2    1.00    0.52
 -16  -2   2   -0.04    0.42
  16   2   2    0.35    0.46
  16  -2  -2    0.01    0.37
  16  -2  -2    0.02    0.39
 -16   2  -2   -0.11    0.45
  16   2   2   -0.65    0.36
  16  -2  -2   -0.17    0.40
 -16   2  -2   -0.10    0.36
 -16  -2   2   -0.47    0.37
 -16   2   3    9.40    0.78
  16  -2   3    9.26    0.76
  16   2  -3    8.84    0.83
  16  -2   3   12.25    0.95
 -16   2   3   10.39    0.78
  16   2  -3    9.51    0.75
 -16  -2  -3   11.18    0.85
 -16  -2  -3    9.12    0.88
 -16   2   3   11.73    0.96
  16   2  -3    9.94    0.83
  16   2  -3   12.74    1.09
 -16   2   3    8.45    0.85
  16  -2   3   11.37    0.76
 -16   2  -3    9.78    0.80
  16   2   3    7.68    0.85
 -16  -2   3    9.31    0.83
  16  -2  -3    9.38    0.85
  16   2   3    9.94    0.86
  16  -2  -3   10.60    0.80
  16   2   3    8.23    0.79
  16  -2  -3   11.30    0.90
 -16   2  -3    9.56    0.91
 -16  -2   3    8.79    0.87
  16   2   3    9.45    0.78
 -16  -2   3    9.20    0.78
  16  -2  -3   10.61    0.84
 -16   2  -3   10.37    0.81
  16   2  -4    0.46    0.53
 -16   2   4    2.16    0.48
 -16  -2  -4    1.14    0.55
  16  -2   4    1.25    0.57
 -16   2   4    1.88    0.53
  16   2  -4    2.21    0.56
 -16  -2  -4    2.37    0.52
 -16   2   4    1.95    0.56
  16   2  -4    0.94    0.54
 -16   2   4    1.46    0.77
  16  -2   4    1.82    0.70
 -16  -2  -4    0.86    0.46
  16   2  -4    1.52    0.51
  16  -2  -4    2.01    0.51
 -16  -2   4    1.01    0.53
  16   2   4    1.61    0.53
 -16  -2   4    1.31    0.60
  16   2   4    0.78    0.44
 -16  -2   4    1.59    0.54
  16  -2  -4    0.54    0.51
  16  -2  -4    0.71    0.64
 -16   2  -4    1.98    0.53
 -16   2  -4    0.58    0.44
 -16   2   5    7.51    0.83
 -16  -2  -5    7.37    1.06
 -16   2   5    9.06    0.97
  16   2  -5    6.34    0.92
  16  -2   5    7.68    0.89
  16   2  -5    5.71    1.05
  16   2  -5    8.00    0.86
 -16   2   5    7.03    0.80
  16  -2   5    9.21    0.97
  16   2  -5    8.43    0.79
 -16   2   5    5.65    0.77
 -16  -2  -5    6.73    0.89
 -16   2  -5    6.89    0.85
 -16  -2   5    7.19    1.04
 -16  -2   5    9.25    0.92
 -16  -2   5    9.28    0.77
  16   2   5    8.28    0.83
 -16   2  -5    6.66    0.89
  16  -2  -5    6.30    0.94
 -16  -2   5    8.43    0.83
  16  -2  -5    7.37    0.86
  16  -2  -5    9.21    0.80
  16   2   5    8.01    0.80
  16  -2  -5    5.96    0.77
  16   2  -6   -0.44    0.74
  16   2  -6    0.75    0.52
 -16   2   6   -0.83    0.49
  16   2  -6    0.79    0.56
  16  -2   6    0.18    0.54
 -16  -2  -6    0.03    0.63
 -16   2   6   -0.63    0.48
 -16   2  -6    0.95    0.55
  16  -2  -6    0.10    0.48
 -16  -2   6   -0.02    0.49
  16  -2  -6    0.63    0.54
 -16  -2   6   -0.39    0.46
  16   2  -7    2.96    0.61
 -16   2   7    3.53    0.63
 -16  -2  -7    2.05    0.65
  16  -2   7    4.99    0.90
 -16   2   7    5.17    0.89
 -16  -2   7    2.73    0.58
  16  -2  -7    3.21    0.61
  16  -2  -7    3.88    0.71
 -17  -2   0    0.47    0.46
  17  -2   0    0.03    0.50
  17   2   0   -0.81    0.44
 -17   2   0   -0.35    0.48
 -17   2   0   -0.20    0.41
  17   2   0   -0.18    0.42
  17  -2   0    0.81    0.40
  17  -2   0    0.02    0.40
  17  -2   0   -0.14    0.41
 -17  -2   0   -0.27    0.46
 -17  -2   0    0.01    0.40
  17   2   0    0.57    0.40
 -17   2   0   -0.57    0.39
  17   2   0   -0.72    0.52
  17   2  -1    1.66    0.47
  17   2  -1    1.34    0.50
  17  -2   1    1.96    0.48
 -17   2   1    2.33    0.48
  17  -2   1    1.68    0.45
  17   2  -1    1.07    0.54
  17  -2   1    0.98    0.54
 -17   2   1    1.42    0.48
 -17  -2  -1    2.53    0.50
  17   2  -1    2.52    0.54
 -17  -2  -1    2.24    0.56
 -17   2   1    2.08    0.55
  17  -2  -1    2.46    0.51
  17  -2  -1    2.48    0.52
  17  -2  -1    2.95    0.53
 -17   2  -1    2.32    0.57
  17   2   1    1.63    0.47
 -17  -2   1    2.96    0.49
 -17  -2   1    2.25    0.48
  17   2   1    2.84    0.53
 -17   2  -1    1.49    0.43
  17  -2  -1    2.11    0.47
  17   2   1    1.63    0.48
 -17  -2   1    1.17    0.52
 -17   2  -1    1.97    0.46
  17   2   1    1.22    0.57
 -17  -2  -2   22.23    1.22
  17   2  -2   19.48    1.14
  17   2  -2   20.60    1.63
 -17  -2  -2   21.41    1.11
 -17   2   2   19.58    1.57
  17   2  -2   18.23    1.02
  17  -2   2   17.23    1.13
  17  -2   2   19.91    1.18
 -17   2   2   19.86    1.21
  17  -2  -2   20.70    1.18
 -17   2  -2   20.50    1.24
 -17  -2   2   19.92    1.06
  17  -2  -2   21.17    1.20
 -17   2  -2   21.62    1.07
  17   2   2   17.84    1.15
 -17  -2   2   20.85    1.19
  17   2   2   19.32    1.04
  17  -2  -2   19.30    1.17
  17   2   2   19.27    1.22
  17   2  -3    2.53    0.50
  17   2  -3    1.64    0.45
  17  -2   3    1.51    0.48
 -17  -2  -3    2.67    0.61
 -17   2   3    2.64    0.78
 -17   2   3    2.71    0.52
  17   2  -3    1.88    0.87
 -17   2   3    3.03    0.61
  17  -2   3    1.41    0.60
 -17   2   3    2.43    0.49
 -17  -2  -3    1.07    0.74
 -17  -2   3    2.24    0.48
  17   2   3    2.83    0.58
  17  -2  -3    1.78    0.48
  17   2   3    2.10    0.48
  17  -2  -3    2.58    0.59
  17  -2  -3    2.15    0.47
 -17   2  -3    2.62    0.54
 -17  -2   3    1.91    0.58
  17  -2  -3    1.38    0.50
  17   2   3    2.46    0.59
 -17   2  -3    2.01    0.45
  17   2  -4    0.21    0.45
 -17   2   4    0.56    0.49
  17  -2   4    1.20    0.57
  17   2  -4   -0.63    0.59
 -17   2   4    0.84    0.53
 -17   2   4   -0.88    0.44
 -17   2   4    0.34    0.63
 -17  -2  -4    0.31    0.49
 -17  -2  -4    0.93    0.59
  17   2  -4   -0.14    0.48
  17  -2   4   -0.49    0.43
  17  -2   4    0.18    0.52
 -17  -2   4    1.02    0.48
 -17  -2   4    0.88    0.53
 -17   2  -4    0.10    0.47
  17  -2  -4    0.86    0.49
  17   2   4   -0.25    0.47
 -17  -2   4    0.58    0.61
  17   2   4    0.68    0.58
  17  -2  -4   -0.61    0.53
 -17  -2   4    0.31    0.46
 -17   2  -4   -0.24    0.57
  17  -2  -4    1.19    0.61
  17  -2  -4    0.22    0.45
  17   2  -5    0.48    0.49
 -17   2   5    0.79    0.54
 -17  -2  -5    0.30    0.60
 -17   2   5    1.43    0.47
 -17   2   5   -0.73    0.65
  17  -2   5   -0.25    0.53
  17   2  -5    0.27    0.55
  17  -2  -5   -0.94    0.63
  17   2   5   -0.98    0.64
  17  -2  -5    1.20    0.54
 -17  -2   5    0.96    0.62
 -17   2  -5   -0.61    0.56
  17  -2  -5    0.33    0.49
 -17  -2   5    0.76    0.51
 -17   2  -5    0.73    0.54
 -17  -2   5    0.59    0.49
  17   2  -6    6.77    0.88
 -17   2   6    8.09    0.96
 -17   2   6    6.22    0.95
 -17  -2  -6    7.69    1.15
  17  -2   6    7.56    0.98
 -17  -2   6    8.89    0.94
  17  -2  -6    6.50    0.85
 -17   2  -6    7.51    1.02
  17  -2  -6    7.99    1.05
 -17  -2   6   10.15    1.00
 -18   2   0    9.13    0.87
 -18  -2   0    9.75    0.90
 -18   2   0    7.30    0.88
 -18   2   0    8.13    1.08
  18  -2   0    7.46    0.81
  18   2   0    9.82    1.02
  18   2   0    9.17    0.93
  18  -2   0    7.41    0.96
 -18  -2   0    9.38    1.05
  18  -2   0    9.55    0.80
  18  -2   1    0.30    0.43
 -18  -2  -1    1.31    0.61
 -18   2   1   -0.45    0.43
  18   2  -1   -0.03    0.46
 -18   2   1   -0.38    0.44
 -18  -2  -1    0.65    0.48
  18  -2   1    0.33    0.45
 -18   2   1    0.08    0.58
 -18   2  -1   -0.24    0.56
  18   2   1    0.72    0.49
  18  -2  -1    0.98    0.44
  18   2   1   -0.14    0.48
 -18  -2   1    0.00    0.44
  18  -2  -1   -0.68    0.55
  18  -2  -1   -0.08    0.52
  18   2   1   -0.40    0.63
 -18  -2   1   -0.84    0.50
 -18   2  -1    0.69    0.49
 -18   2  -1    0.06    0.45
  18  -2  -1    0.08    0.47
  18  -2   2    0.42    0.46
  18  -2   2   -1.01    0.59
 -18  -2  -2   -0.02    0.58
 -18   2   2    0.14    0.60
 -18  -2  -2    0.27    0.50
  18  -2   2    0.31    0.46
  18   2  -2   -0.53    0.45
 -18   2   2    0.38    0.44
  18   2  -2    0.37    0.50
 -18   2   2    0.94    0.47
 -18  -2   2    0.34    0.44
 -18   2  -2    1.24    0.59
 -18   2  -2   -0.73    0.46
  18  -2  -2   -0.05    0.60
 -18  -2   2   -0.76    0.51
  18   2   2   -0.77    0.49
  18   2   2   -0.53    0.49
 -18   2  -2    0.85    0.54
  18  -2  -2    0.69    0.50
  18  -2  -2    0.04    0.49
  18  -2  -2    0.11    0.45
 -18  -2   2   -0.50    0.57
 -18  -2  -3    1.71    0.60
 -18   2   3    0.82    0.64
 -18  -2  -3    0.91    0.52
  18   2  -3    0.22    0.51
  18  -2   3    0.41    0.53
 -18   2   3    0.63    0.53
  18  -2   3   -0.56    0.48
  18  -2   3    1.38    0.66
 -18   2   3   -0.17    0.46
  18   2  -3   -0.02    0.48
  18  -2  -3    0.31    0.48
  18  -2  -3    0.38    0.66
  18  -2  -3    0.86    0.55
 -18  -2   3   -0.34    0.52
  18  -2  -3    0.63    0.53
 -18  -2   3   -1.17    0.65
  18   2   3    0.21    0.50
 -18  -2   3    0.13    0.45
 -18   2  -3   -0.02    0.49
 -18   2  -3   -0.28    0.63
 -18  -2   3    0.04    0.51
  18  -2   4    4.91    0.78
 -18  -2  -4    4.66    0.68
  18   2  -4    6.61    0.90
  18  -2   4    7.69    0.89
 -18   2   4    7.14    1.00
  18   2  -4    4.82    0.76
 -18   2   4    5.93    0.86
 -18  -2   4    7.22    0.98
  18  -2  -4    5.53    0.79
 -18   2  -4    5.58    0.70
  18   2   4    6.17    0.82
  18  -2  -4    6.74    0.96
  18  -2  -4    5.17    0.75
 -18  -2   4    7.07    0.82
  18   2  -5    1.12    0.54
  18   2  -5    0.89    0.63
  18  -2   5   -0.09    0.61
 -18   2   5    1.08    0.54
 -18  -2  -5    1.20    0.74
  18  -2  -5   -0.11    0.59
 -18   2  -5    1.40    0.64
 -18  -2   5   -0.13    0.58
 -18  -2   5    0.47    0.53
  18  -2  -5    1.09    0.56
 -19   2   0    0.37    0.69
  19   2   0   -0.40    0.52
  19  -2   0   -0.73    0.49
 -19  -2   0   -0.30    0.50
 -19   2   0    0.04    0.51
  19   2   0    0.76    0.55
  19  -2   0   -1.22    0.66
 -19   2   0    0.18    0.49
 -19  -2  -1    1.96    0.56
 -19   2   1    1.18    0.54
  19  -2   1    1.76    0.52
 -19   2   1    2.68    0.77
  19  -2   1    1.43    0.83
 -19  -2  -1    1.27    0.54
  19   2  -1    1.89    0.58
 -19   2   1    2.23    0.52
  19   2  -1    1.66    0.51
  19  -2  -1    1.50    0.79
  19   2   1    3.21    0.60
 -19  -2   1    0.53    0.49
 -19   2  -1    1.01    0.55
  19  -2  -1    1.16    0.52
  19  -2  -1    0.70    0.51
 -19  -2   1    0.08    0.72
 -19  -2   1    1.20    0.55
  19   2   1    2.07    0.56
 -19   2  -1    1.89    0.72
 -19   2  -1    1.85    0.55
  19   2  -2    2.33    0.53
 -19  -2  -2    1.87    0.60
 -19  -2  -2    3.38    0.62
  19   2  -2    3.77    0.63
 -19   2   2    2.49    0.59
  19  -2   2    2.29    0.56
  19  -2   2    2.72    0.61
 -19   2  -2    2.27    0.54
 -19  -2   2    2.91    0.64
  19   2   2    2.95    0.60
  19  -2  -2    1.16    0.60
  19  -2  -2    2.71    0.54
 -19  -2   2    2.35    0.52
  19  -2  -2    2.47    0.63
  19   2   2    1.54    0.58
  19  -2   3    0.52    0.60
  19   2  -3    1.26    0.52
 -19  -2  -3    0.47    0.57
  19  -2   3    0.73    0.56
 -19   2   3    0.94    0.55
  19  -2  -3    2.46    0.65
  19  -2  -3    1.60    0.60
  19  -2  -3    2.31    0.56
 -19  -2   3    1.64    0.53
 -19   2  -3    2.34    0.60
  19   2   3    1.26    0.58
 -19  -2   3    0.68    0.61
  19   2  -4    1.52    0.64
 -19   2   4   -0.07    0.52
 -19  -2  -4    0.27    0.72
  19  -2   4    0.80    0.72
  19   2  -4   -0.37    0.56
 -19   2   4    0.78    0.82
  19  -2   4   -0.44    0.53
 -19   2  -4   -0.98    0.65
 -19  -2   4   -0.05    0.81
  19  -2  -4    1.17    0.55
 -19  -2   4   -0.26    0.51
  19  -2  -4    0.40    0.74
 -19   2  -4   -0.27    0.61
 -19  -2   4   -0.06    0.80
  19   2   4   -0.36    0.67
 -20  -2   0    0.42    0.67
 -20   2   0    0.05    0.57
  20  -2   0    1.04    0.68
 -20   2   0    0.42    0.60
  20   2   0    1.42    0.66
  20  -2   0   -0.89    0.59
  20   2   0    0.81    0.60
 -20  -2   0   -0.62    0.53
  20   2  -1    1.80    0.67
 -20  -2  -1    0.90    0.65
 -20  -2  -1    1.09    0.58
 -20   2   1    0.07    0.58
  20  -2   1    1.93    0.59
  20   2  -1    1.66    0.60
  20  -2   1    2.76    0.66
 -20   2   1    1.35    0.61
  20   2   1    1.24    0.59
 -20  -2   1    2.74    0.56
 -20   2  -1    1.79    0.60
  20  -2  -1    2.33    0.59
 -20   2  -1    1.38    0.67
  20   2   1    2.06    0.65
  20  -2  -1    0.67    0.66
 -20  -2   1    2.23    0.67
  20   2  -2    0.15    0.67
 -20   2   2    0.66    0.59
 -20  -2  -2   -0.15    0.69
  20  -2   2   -0.42    0.57
 -20   2   2    1.42    0.71
 -20  -2   2   -0.46    0.55
  20  -2  -2   -0.76    0.56
 -20  -2   2   -0.37    0.73
  20   2   2   -0.58    0.71
 -20   2  -2    0.83    0.66
   0   3  -1   59.63    1.26
   0   3   1   58.27    1.35
   0   3   1   63.48    1.34
   0   3  -1   58.36    1.36
   0  -3   1   60.43    1.26
   0  -3   1   62.40    1.32
   0   3   1   59.48    1.34
   0   3   1   59.32    1.35
   0   3   1   57.88    1.22
   0   3  -1   59.87    1.36
   0   3  -1   59.68    1.31
   0   3  -1   59.44    1.35
   0   3   1   58.71    1.33
   0  -3  -1   62.12    1.29
   0  -3   1   58.72    1.26
   0   3   2   -0.07    0.11
   0   3   2    0.09    0.11
   0   3   2    0.04    0.11
   0  -3   2    0.08    0.12
   0   3  -2    0.05    0.13
   0   3  -2    0.01    0.08
   0   3  -2   -0.03    0.12
   0   3  -2   -0.03    0.11
   0  -3  -2    0.01    0.11
   0   3   2    0.08    0.11
   0  -3  -2    0.01    0.10
   0   3   2   -0.01    0.11
   0   3  -2   -0.03    0.11
   0   3   2    0.06    0.12
   0  -3   2    0.05    0.09
   0  -3  -2    0.05    0.09
   0  -3   2    0.12    0.11
   0  -3   2    0.07    0.10
   0   3   2    0.09    0.13
   0  -3   2    0.16    0.11
   0  -3   3   91.21    2.03
   0   3  -3   88.36    1.91
   0   3   3   89.33    2.02
   0   3   3   91.08    2.06
   0  -3  -3   90.75    2.08
   0   3   3   90.31    2.08
   0   3  -3   90.59    2.08
   0  -3  -3   87.87    2.06
   0  -3   3   91.89    2.02
   0   3   3   89.11    1.87
   0  -3  -3   88.26    1.90
   0   3   3   90.76    1.87
   0   3  -3   87.99    2.08
   0   3  -3   89.20    1.90
   0  -3   3   89.78    2.06
   0   3   3   90.64    2.08
   0   3   3   88.26    2.11
   0   3  -4    0.31    0.19
   0   3   4    0.07    0.13
   0   3  -4    0.38    0.16
   0   3  -4    0.10    0.16
   0   3   4   -0.01    0.16
   0  -3   4    0.15    0.17
   0  -3  -4    0.44    0.19
   0  -3   4   -0.01    0.14
   0   3   4   -0.04    0.17
   0  -3  -4    0.16    0.17
   0   3  -4    0.13    0.19
   0  -3   4    0.21    0.18
   0   3   4    0.46    0.21
   0   3  -4    0.37    0.15
   0  -3  -4    0.38    0.19
   0  -3   4    0.18    0.19
   0   3   4    0.42    0.23
   0   3   4    0.28    0.20
   0   3   5   22.47    0.92
   0  -3  -5   21.86    0.93
   0  -3   5   21.93    0.88
   0  -3   5   22.69    0.81
   0  -3   5   21.97    0.86
   0   3  -5   22.07    0.88
   0   3  -5   21.67    0.93
   0  -3   5   21.40    0.90
   0   3   5   22.41    0.90
   0   3   5   22.86    0.98
   0   3   5   22.72    0.82
   0  -3  -5   22.36    0.82
   0   3   5   22.19    0.91
   0  -3  -5   21.74    0.93
   0   3  -5   21.95    0.93
   0  -3  -6   -0.12    0.25
   0   3   6   -0.28    0.22
   0  -3   6   -0.11    0.24
   0   3  -6   -0.17    0.26
   0   3   6    0.20    0.25
   0  -3   6    0.08    0.24
   0  -3  -6   -0.23    0.21
   0   3   6    0.09    0.21
   0   3  -6    0.07    0.27
   0   3   6    0.09    0.27
   0  -3   6    0.22    0.24
   0   3  -6   -0.04    0.29
   0  -3  -6   -0.06    0.22
   0  -3   6    0.11    0.20
   0   3   6    0.04    0.25
   0   3   7   25.29    1.04
   0  -3  -7   24.47    1.10
   0   3   7   24.83    0.96
   0   3  -7   24.18    1.07
   0  -3   7   23.59    1.06
   0  -3  -7   24.72    1.10
   0  -3   7   26.23    1.03
   0   3  -7   24.39    1.07
   0   3   7   24.23    1.09
   0   3  -7   24.19    1.07
   0   3  -7   24.97    1.10
   0   3   7   23.57    1.02
   0  -3  -7   23.87    1.04
   0   3   7   25.70    1.03
   0  -3   7   23.21    1.01
   0  -3   7   24.13    1.00
   0   3  -8   -0.32    0.25
   0   3   8   -0.02    0.27
   0   3   8    0.46    0.25
   0  -3   8   -0.07    0.24
   0  -3  -8    0.27    0.33
   0   3   8   -0.02    0.24
   0  -3   8   -0.19    0.29
   0   3  -8    0.05    0.29
   0   3   8    0.23    0.31
   0  -3   8   -0.28    0.25
   0  -3   8   -0.16    0.24
   0   3  -8    0.21    0.26
   0  -3  -8    0.16    0.31
   0  -3  -8    0.25    0.29
   0   3   9    6.53    0.69
   0  -3   9    5.68    0.67
   0  -3  -9    5.91    0.75
   0  -3  -9    6.87    0.66
   0  -3   9    5.58    0.75
   0  -3   9    5.70    0.64
   0   3   9    7.02    0.83
   0   3   9    6.54    0.67
   0  -3   9    7.11    0.64
   0   3  -9    7.42    0.78
   0   3   9    6.32    0.65
   0   3  -9    5.90    0.68
   0   3  -9    6.87    0.68
   0  -3  -9    6.00    0.69
   0   3 -10    0.13    0.41
   0   3  10    0.34    0.51
   0  -3  10    0.14    0.44
   0  -3 -10   -0.47    0.47
   0  -3 -10    0.05    0.42
   0  -3  10    0.19    0.36
   0   3 -10    0.05    0.48
   0   3 -10    0.15    0.39
   0  -3  10   -0.25    0.39
   0  -3 -10   -0.51    0.46
   0   3  10   -0.17    0.38
   0   3  10    0.40    0.42
   0   3  10   -0.05    0.39
   0   3 -11    2.68    0.61
   0  -3 -11    3.86    0.61
   0   3 -11    3.84    0.66
   0  -3  11    4.41    0.78
   0   3  11    5.00    0.76
   0  -3  11    3.17    0.53
   0  -3 -11    3.60    0.69
   0   3  11    3.76    0.62
   0   3  11    4.52    0.81
   0   3 -11    5.59    0.84
   0  -3  12    1.11    0.76
   0  -3 -12   -0.48    0.83
   0   3  12   -1.31    0.71
   1   3   0    0.06    0.07
  -1  -3   0    0.06    0.08
   1   3   0    0.15    0.08
  -1   3   0    0.13    0.08
   1  -3   0    0.03    0.07
  -1  -3   0    0.07    0.08
   1   3   0   -0.02    0.08
   1  -3   0    0.08    0.08
  -1   3   0    0.11    0.10
   1   3   0    0.07    0.08
  -1   3   0    0.01    0.08
   1   3   0    0.14    0.10
  -1   3   0    0.02    0.07
   1  -3   0    0.07    0.07
   1  -3   0    0.04    0.08
  -1   3   0    0.11    0.08
   1   3   0    0.02    0.09
   1  -3   1   29.07    0.72
  -1   3   1   28.01    0.66
   1   3  -1   28.07    0.79
  -1   3   1   28.19    0.76
  -1  -3  -1   29.62    0.68
   1   3  -1   28.39    0.66
   1  -3   1   29.60    0.76
  -1  -3  -1   29.24    0.68
   1  -3   1   29.82    0.78
  -1   3   1   28.46    0.78
   1   3  -1   28.55    0.79
   1  -3   1   29.91    0.73
  -1   3   1   28.63    0.76
   1   3  -1   29.43    0.72
  -1   3   1   29.33    0.73
   1  -3   1   29.74    0.71
  -1   3   1   28.04    0.77
   1   3  -1   28.39    0.74
   1   3  -1   28.81    0.78
   1  -3  -1   29.65    0.79
   1   3   1   29.97    0.78
   1   3   1   27.11    0.77
   1   3   1   28.71    0.68
  -1   3  -1   28.47    0.78
   1   3   1   27.97    0.78
   1   3   1   28.96    0.77
  -1  -3   1   31.10    0.76
  -1  -3   1   30.00    0.76
  -1   3  -1   27.92    0.68
   1  -3  -1   29.37    0.76
  -1   3  -1   27.84    0.77
  -1  -3   1   29.49    0.74
   1   3   1   29.20    0.78
   1  -3  -1   30.10    0.76
   1  -3  -1   29.12    0.63
   1   3  -2  617.70   11.51
  -1   3   2  540.07   11.67
  -1   3   2  616.28   11.58
  -1  -3  -2  629.73   11.38
   1   3  -2  588.30   11.41
  -1   3   2  612.83   11.59
  -1   3  -2  607.55   11.31
  -1   3  -2  616.77   11.52
   1  -3  -2  629.20   11.42
  -1   3  -2  621.91   11.62
   1   3   2  635.27   11.50
   1   3  -3   34.56    1.05
   1  -3   3   35.19    1.03
   1   3  -3   34.16    0.90
  -1   3   3   36.13    1.02
  -1   3   3   34.93    1.00
   1  -3   3   34.82    0.99
   1   3  -3   33.74    0.90
   1  -3   3   34.72    1.01
  -1   3   3   34.28    1.04
   1  -3   3   35.02    0.87
  -1  -3  -3   34.12    1.00
  -1  -3  -3   35.96    1.01
  -1   3   3   35.34    0.87
  -1  -3  -3   34.88    0.88
   1  -3   3   35.27    1.02
  -1   3   3   34.74    0.99
   1   3  -3   33.31    1.02
  -1   3   3   33.26    1.02
  -1   3   3   35.56    0.87
   1  -3   3   35.97    0.98
   1   3  -3   34.26    1.00
   1   3   3   33.91    0.87
  -1   3  -3   33.49    0.89
   1   3   3   34.25    1.07
  -1  -3   3   35.76    0.96
   1   3   3   34.29    1.02
   1   3   3   35.07    1.03
  -1  -3   3   36.16    0.82
   1  -3  -3   34.59    1.04
  -1   3  -3   34.96    1.04
   1   3   3   36.11    0.99
   1   3   3   35.72    1.03
  -1  -3   3   34.71    1.00
   1   3   3   34.68    0.87
  -1  -3   3   34.69    0.96
  -1  -3   3   36.46    1.00
  -1   3  -3   34.33    1.02
  -1   3  -3   34.35    0.90
   1  -3  -3   35.21    0.90
   1  -3  -3   34.13    1.04
   1  -3   4    0.49    0.21
  -1   3   4    0.65    0.22
  -1   3   4    0.58    0.22
  -1   3   4    0.61    0.20
  -1   3   4    0.69    0.21
   1   3  -4    0.61    0.17
   1   3  -4    0.77    0.27
  -1  -3  -4    0.41    0.19
   1   3  -4    0.62    0.25
  -1   3   4    0.81    0.17
   1   3  -4    0.52    0.21
   1  -3   4    0.54    0.18
   1  -3   4    0.60    0.19
   1   3  -4    0.65    0.17
  -1  -3  -4    0.40    0.17
   1  -3   4    0.40    0.18
  -1  -3  -4    0.64    0.25
  -1   3   4    0.46    0.20
   1   3  -4    0.59    0.21
  -1   3  -4    0.58    0.21
  -1  -3   4    0.63    0.15
  -1  -3   4    0.47    0.20
   1  -3  -4    0.61    0.21
  -1   3  -4    0.67    0.18
   1   3   4    0.52    0.21
  -1   3  -4    0.49    0.25
   1   3   4    0.55    0.20
   1   3   4    0.56    0.20
   1  -3  -4    0.35    0.23
   1   3   4    0.58    0.25
  -1  -3   4    0.56    0.19
   1   3   4    0.66    0.21
   1  -3  -4    0.55    0.20
  -1   3  -4    0.62    0.19
  -1  -3   4    0.61    0.20
  -1  -3   4    0.63    0.21
   1   3   4    0.42    0.19
   1  -3   5   11.04    0.61
   1  -3   5   10.64    0.55
  -1   3   5   10.85    0.66
  -1  -3  -5   10.71    0.57
  -1  -3  -5   10.15    0.63
  -1   3   5   11.31    0.65
  -1   3   5   10.88    0.65
   1  -3   5   10.61    0.63
   1   3  -5   10.72    0.64
   1   3  -5   10.32    0.66
  -1   3   5   11.17    0.60
  -1   3   5   10.83    0.70
   1   3  -5   11.39    0.72
  -1  -3  -5   10.16    0.64
   1  -3   5   11.75    0.69
   1   3  -5   10.53    0.66
   1   3   5   11.38    0.58
   1   3   5   10.37    0.66
  -1  -3   5   10.43    0.64
   1   3   5   10.77    0.65
   1  -3  -5   11.09    0.68
  -1  -3   5   11.08    0.63
  -1  -3   5   11.17    0.58
   1  -3  -5   10.29    0.57
   1  -3  -5   10.81    0.70
  -1   3  -5   11.34    0.42
   1   3   5   10.81    0.72
  -1   3  -5   10.81    0.68
   1   3   5   11.04    0.64
  -1  -3   5   10.31    0.59
  -1   3  -5   10.19    0.62
   1   3  -6   67.63    1.98
  -1   3   6   67.39    1.94
   1  -3   6   68.44    1.96
  -1  -3  -6   68.99    1.96
  -1   3   6   67.47    1.93
  -1  -3  -6   68.40    1.99
   1   3  -6   66.49    2.02
   1  -3   6   68.30    1.75
  -1   3   6   65.65    1.95
  -1  -3  -6   69.80    1.80
   1  -3   6   66.87    1.88
   1  -3   6   66.89    1.91
   1   3  -6   70.22    1.85
  -1   3   6   69.76    1.96
  -1   3   6   70.40    1.78
   1   3  -6   68.21    1.94
   1   3   6   67.46    1.99
  -1  -3   6   67.25    1.91
  -1  -3   6   67.74    1.91
  -1   3  -6   67.34    1.83
  -1  -3   6   67.89    1.82
   1  -3  -6   66.30    1.99
   1   3   6   70.37    1.99
   1  -3  -6   70.14    1.99
  -1  -3   6   71.82    2.11
   1   3   6   67.20    1.94
   1   3   6   70.30    1.75
   1  -3  -6   68.49    1.81
  -1   3  -6   67.12    1.96
   1   3   6   67.39    1.94
  -1   3  -6   68.62    1.95
   1   3  -7   15.29    0.89
   1   3  -7   15.35    0.82
  -1   3   7   15.54    0.79
   1   3  -7   15.05    0.82
   1  -3   7   14.78    0.78
  -1  -3  -7   15.20    0.84
  -1   3   7   14.91    0.85
   1   3  -7   14.85    0.82
  -1   3   7   15.81    0.78
   1  -3   7   15.06    0.80
   1  -3   7   14.59    0.84
  -1   3   7   15.16    0.80
  -1   3   7   14.28    0.78
  -1  -3  -7   14.57    0.83
  -1  -3  -7   15.58    0.86
   1  -3   7   15.23    0.79
   1  -3  -7   15.17    0.83
   1   3   7   14.67    0.81
   1   3   7   16.29    0.80
  -1   3  -7   14.36    0.81
  -1   3  -7   15.14    0.82
   1   3   7   15.42    0.80
   1   3   7   15.06    0.77
   1  -3  -7   15.56    0.86
  -1  -3   7   14.65    0.83
  -1  -3   7   14.58    0.83
  -1  -3   7   15.21    0.77
  -1  -3   7   15.07    0.77
   1   3   7   15.70    0.87
  -1   3  -7   14.84    0.83
   1  -3  -7   13.89    0.83
  -1   3   8    0.56    0.30
  -1  -3  -8    0.49    0.29
  -1   3   8    0.77    0.36
  -1   3   8    0.59    0.28
   1  -3   8    0.45    0.28
  -1  -3  -8    0.71    0.32
   1   3  -8    0.89    0.29
  -1   3   8    0.83    0.55
   1   3  -8    0.44    0.30
   1  -3   8    0.64    0.28
   1   3  -8    0.70    0.34
   1  -3   8    1.02    0.35
  -1  -3  -8    0.81    0.34
   1  -3   8    0.12    0.23
  -1   3   8    0.46    0.26
   1   3   8    0.27    0.29
  -1   3  -8    0.54    0.31
  -1  -3   8    0.67    0.30
   1   3   8    0.57    0.24
  -1  -3   8    0.41    0.25
  -1   3  -8    0.18    0.25
  -1   3  -8    0.56    0.33
  -1  -3   8    0.62    0.30
   1  -3  -8    0.71    0.34
  -1  -3   8    0.09    0.25
   1  -3  -8    0.64    0.33
   1  -3  -8    1.13    0.34
   1   3   8    0.27    0.33
   1   3   8    0.75    0.28
   1  -3   9    0.85    0.40
  -1  -3  -9    1.87    0.39
  -1   3   9    1.86    0.45
   1   3  -9    1.92    0.40
   1  -3   9    1.51    0.40
  -1  -3  -9    2.39    0.49
  -1   3   9    1.81    0.37
   1  -3   9    1.49    0.36
  -1  -3  -9    2.01    0.43
  -1   3   9    1.20    0.34
   1   3  -9    1.42    0.37
  -1   3   9    1.60    0.40
   1  -3   9    1.63    0.38
   1   3  -9    1.36    0.44
   1   3   9    1.01    0.37
   1  -3  -9    0.76    0.41
  -1  -3   9    1.20    0.41
   1  -3  -9    1.98    0.41
   1   3   9    1.88    0.38
  -1  -3   9    1.81    0.38
  -1  -3   9    1.28    0.36
   1   3   9    1.70    0.39
  -1   3  -9    1.81    0.41
  -1   3  -9    1.81    0.39
  -1  -3   9    1.31    0.35
   1  -3  -9    2.28    0.40
   1   3   9    2.05    0.47
  -1   3  -9    1.30    0.41
  -1   3  10    6.53    0.76
   1   3 -10    6.90    0.91
  -1   3  10    6.90    0.79
  -1   3  10    6.41    0.80
  -1   3  10    9.32    0.99
   1  -3  10    5.92    0.86
  -1  -3 -10    8.39    0.84
   1   3 -10    7.63    0.81
  -1  -3 -10    7.80    0.81
   1   3 -10    7.37    0.80
   1  -3  10    8.89    0.78
   1  -3  10    7.06    0.79
  -1  -3 -10    9.36    0.94
  -1  -3  10    7.40    0.78
   1  -3 -10    7.81    0.91
   1   3  10    6.53    0.74
  -1   3 -10    9.44    0.82
   1  -3 -10    7.90    0.81
  -1  -3  10    6.47    0.85
  -1   3 -10    8.92    0.82
   1  -3 -10    8.17    0.84
  -1  -3  10    7.91    0.75
   1   3  10    8.06    0.79
   1   3  10    6.40    1.01
  -1   3 -10    9.59    0.94
  -1  -3  10    8.00    0.79
   1   3  10    7.80    0.81
  -1   3  11    2.30    0.58
  -1   3  11    2.85    0.51
  -1   3  11    2.66    0.49
  -1  -3 -11    3.62    0.62
   1  -3  11    5.61    1.03
   1  -3  11    3.64    0.59
   1   3 -11    2.97    0.74
   1   3 -11    3.39    0.64
  -1  -3 -11    2.24    0.66
   1  -3  11    5.07    0.77
   1   3  11    3.15    0.54
  -1  -3  11    3.66    0.52
   1  -3 -11    4.20    0.68
   1   3  11    1.61    0.54
  -1   3 -11    2.44    0.65
   1   3  11    3.02    0.57
  -1  -3  11    4.35    0.73
   1  -3 -11    2.63    0.56
  -1   3 -11    4.14    0.65
   1  -3 -12   -0.80    0.86
   2  -3   0  256.10    4.95
  -2   3   0  252.08    5.00
   2  -3   0  251.60    4.93
   2   3   0  253.40    4.96
   2  -3   0  254.11    4.94
   2   3   0  257.58    5.01
  -2   3   0  254.52    4.83
  -2  -3   0  250.93    4.92
   2   3   0  256.52    4.96
   2   3   0  255.69    4.96
   2   3   0  266.94    4.87
  -2   3   0  247.87    4.98
   2  -3   0  261.38    4.93
   2  -3   0  252.49    4.88
   2   3   0  256.00    4.99
  -2   3   0  255.70    4.93
  -2  -3   0  251.31    4.94
  -2   3   1    1.46    0.20
   2  -3   1    1.16    0.15
   2   3  -1    1.22    0.21
  -2   3   1    1.24    0.21
   2   3  -1    1.25    0.21
   2   3  -1    1.25    0.18
  -2  -3  -1    1.49    0.21
   2  -3   1    1.32    0.18
   2  -3   1    1.30    0.18
  -2   3   1    0.97    0.17
   2  -3   1    1.35    0.19
   2   3  -1    1.59    0.16
  -2   3   1    1.51    0.20
   2  -3   1    1.37    0.18
   2   3  -1    1.32    0.21
  -2   3   1    1.38    0.17
   2   3  -1    1.46    0.23
   2  -3   1    1.51    0.20
   2   3  -1    1.36    0.16
   2   3   1    1.20    0.19
  -2  -3   1    1.45    0.17
  -2   3  -1    1.01    0.18
  -2   3  -1    1.23    0.22
   2   3   1    1.08    0.18
   2   3   1    1.28    0.21
   2  -3  -1    1.25    0.15
   2   3   1    1.36    0.14
   2   3   1    1.35    0.19
   2   3   1    1.32    0.21
   2  -3  -1    1.51    0.18
  -2   3  -1    1.40    0.16
  -2   3  -1    1.41    0.23
  -2  -3   1    1.34    0.16
   2  -3  -1    1.24    0.20
   2   3   1    1.50    0.21
   2  -3  -1    1.28    0.19
  -2  -3   1    1.14    0.17
   2  -3  -1    1.29    0.19
   2   3  -2    0.73    0.19
   2   3  -2    0.83    0.18
   2  -3   2    0.66    0.09
  -2   3   2    0.80    0.17
   2  -3   2    1.07    0.20
   2  -3   2    0.83    0.14
   2   3  -2    1.02    0.18
   2   3  -2    0.83    0.17
  -2   3   2    0.50    0.15
   2  -3   2    0.99    0.20
   2  -3   2    0.78    0.15
   2  -3   2    0.71    0.16
  -2   3   2    1.11    0.20
   2   3  -2    0.81    0.17
  -2   3   2    0.72    0.18
   2   3  -2    0.54    0.17
  -2   3   2    0.78    0.17
   2   3  -2    0.76    0.13
   2  -3  -2    0.92    0.15
  -2  -3   2    0.77    0.16
  -2  -3   2    0.92    0.17
   2   3   2    0.86    0.16
   2   3   2    0.71    0.16
   2   3   2    0.76    0.16
  -2   3  -2    0.63    0.18
   2   3   2    0.67    0.17
   2   3   2    0.85    0.20
  -2   3  -2    0.96    0.18
   2  -3  -2    0.84    0.19
   2   3   2    0.91    0.20
  -2   3  -2    0.90    0.18
  -2   3  -2    0.88    0.12
  -2  -3   2    0.92    0.18
   2   3   2    0.69    0.17
  -2  -3   2    0.84    0.15
   2   3   2    0.93    0.17
   2  -3  -2    0.68    0.19
[truncated: 1,469,582 more chars]
