# Supplementary material for: Redetermination of the crystal structure of tetra­lithium octa­fluorido­zirconate(IV), Li4ZrF8, from single-crystal X-ray data
Source: Acta Crystallogr E Crystallogr Commun. 2019 Jan 4;75(Pt 2):139–41. doi: 10.1107/S2056989018018194 (PMC6362661; doi:10.1107/S2056989018018194)
Supplement: Supplementary file 2 [file e-75-00139-Isup2.hkl]

data_I                                                                          
_shelx_title ' c in Pnma'                                                       
_shelx_refln_list_code          4                                               
_shelx_F_calc_maximum      164.43                                               
_exptl_crystal_F_000       496.00                                               
_reflns_d_resolution_high  0.4672                                               
                                                                                
loop_                                                                           
 _space_group_symop_operation_xyz                                               
 'x, y, z'                                                                      
 '-x+1/2, -y, z+1/2'                                                            
 '-x, y+1/2, -z'                                                                
 'x+1/2, -y+1/2, -z+1/2'                                                        
 '-x, -y, -z'                                                                   
 'x-1/2, y, -z-1/2'                                                             
 'x, -y-1/2, z'                                                                 
 '-x-1/2, y-1/2, z-1/2'                                                         
                                                                                
_cell_length_a     9.5959                                                       
_cell_length_b     9.6218                                                       
_cell_length_c     5.6735                                                       
_cell_angle_alpha  90.000                                                       
_cell_angle_beta   90.000                                                       
_cell_angle_gamma  90.000                                                       
                                                                                
_shelx_F_squared_multiplier     1.000                                           
                                                                                
loop_                                                                           
 _refln_index_h                                                                 
 _refln_index_k                                                                 
 _refln_index_l                                                                 
 _refln_F_squared_calc                                                          
 _refln_F_squared_meas                                                          
 _refln_F_squared_sigma                                                         
 _refln_observed_status                                                         
   2   0   0        113.70        121.60         1.84 o                         
   6   0   0       1637.51       1686.58        13.57 o                         
   8   0   0      10438.36      11284.89        86.59 o                         
  10   0   0        637.48        616.55        10.03 o                         
  12   0   0       1810.12       1720.79        24.94 o                         
  14   0   0        783.81        786.38        12.79 o                         
  16   0   0          7.65          8.09         4.62 o                         
  18   0   0        573.79        554.87        17.63 o                         
  20   0   0        109.08         80.30        23.27 o                         
   2   1   0      12493.66      13125.65       141.52 o                         
   4   1   0       1599.11       1999.24        17.54 o                         
   6   1   0       4772.18       5130.79        29.80 o                         
   8   1   0       7138.43       7545.42        41.54 o                         
  10   1   0       3084.25       3044.52        34.26 o                         
  12   1   0        295.84        289.91         5.30 o                         
  14   1   0         63.98         61.52         3.33 o                         
  16   1   0        647.87        637.95         9.06 o                         
  18   1   0        252.12        253.01         7.51 o                         
  20   1   0        280.67        269.24        10.85 o                         
   0   2   0      11763.98      11764.51       784.99 o                         
   2   2   0        682.95        751.93         4.65 o                         
   4   2   0      10388.43      11971.14        59.94 o                         
   6   2   0       2675.88       2856.21        14.99 o                         
   8   2   0        900.05        916.25         8.42 o                         
  10   2   0        269.17        267.60         4.97 o                         
  12   2   0       1880.95       1851.49        14.08 o                         
  14   2   0       1483.04       1461.09        13.16 o                         
  16   2   0         64.22         75.80         4.43 o                         
  18   2   0        269.54        271.18         9.15 o                         
  20   2   0          5.18          8.83         7.28 o                         
   2   3   0       6969.00       7860.50        36.92 o                         
   4   3   0        150.20        166.60         2.34 o                         
   6   3   0      27036.34      30718.99       333.79 o                         
   8   3   0        871.64        880.46         6.34 o                         
  10   3   0         56.11         53.35         2.64 o                         
  12   3   0       1357.66       1309.19        10.83 o                         
  14   3   0       1308.77       1309.62        12.35 o                         
  16   3   0        274.34        270.66         6.71 o                         
  18   3   0         22.64         24.61         4.97 o                         
  20   3   0        287.21        298.50        11.74 o                         
   0   4   0       7090.03       7944.29        95.78 o                         
   4   4   0      11434.75      13068.68        63.00 o                         
   6   4   0        457.02        496.24         4.33 o                         
   8   4   0       1633.19       1668.34        10.34 o                         
  10   4   0       1172.23       1178.03         9.31 o                         
  12   4   0       1268.86       1247.54        10.57 o                         
  14   4   0       1521.68       1474.33        13.33 o                         
  16   4   0        236.71        235.55         7.44 o                         
  18   4   0         88.62         89.97         8.89 o                         
  20   4   0          2.06          1.48         9.05 o                         
   2   5   0       2914.57       3221.68        17.05 o                         
   4   5   0        746.10        820.63         5.89 o                         
   6   5   0       8066.23       8753.22        42.83 o                         
   8   5   0        380.41        372.63         4.66 o                         
  10   5   0        440.58        443.83         5.72 o                         
  12   5   0       2034.05       2016.50        15.79 o                         
  14   5   0        335.62        310.02         7.06 o                         
  16   5   0         73.42         76.06         4.58 o                         
  18   5   0        114.49        133.39         8.99 o                         
   2   6   0        441.50        489.31         4.34 o                         
   4   6   0       4231.57       4565.85        21.89 o                         
   6   6   0        717.77        718.22         6.42 o                         
   8   6   0       2561.45       2565.43        17.03 o                         
  10   6   0        316.17        300.60         4.84 o                         
  12   6   0       1440.26       1394.22        13.69 o                         
  14   6   0        855.74        848.28        10.65 o                         
  16   6   0         38.26         43.86         4.29 o                         
  18   6   0        274.69        285.76        12.78 o                         
   2   7   0       5504.19       6072.18        29.02 o                         
   4   7   0        774.41        744.39         5.90 o                         
   6   7   0       4128.29       4242.42        22.50 o                         
   8   7   0       5675.15       5810.12        32.74 o                         
  10   7   0       1588.73       1534.00        12.21 o                         
  12   7   0         12.86          9.67         2.48 o                         
  14   7   0        188.66        181.50         6.08 o                         
  16   7   0        801.58        812.24        14.50 o                         
  18   7   0         96.96         97.07         6.53 o                         
   0   8   0      15191.18      17076.01       117.55 o                         
   2   8   0        406.90        417.15         4.71 o                         
   4   8   0        230.83        227.67         3.68 o                         
   6   8   0       2186.17       2188.16        13.84 o                         
   8   8   0       1782.99       1778.67        12.78 o                         
  10   8   0        183.11        171.64         4.21 o                         
  12   8   0       1044.59       1010.67        10.70 o                         
  14   8   0        602.81        609.43         9.07 o                         
  16   8   0          0.47          5.43         4.57 o                         
  18   8   0        335.51        352.61        14.66 o                         
   2   9   0       4681.64       4906.66        24.87 o                         
   4   9   0         10.38         14.29         1.66 o                         
   6   9   0       2557.66       2508.55        15.35 o                         
   8   9   0       1190.18       1167.79        10.01 o                         
  10   9   0       1563.76       1531.08        11.84 o                         
  12   9   0        339.88        340.10         6.44 o                         
  14   9   0         24.28         22.24         3.54 o                         
  16   9   0        209.74        222.76         9.48 o                         
  18   9   0        166.34        170.85        10.72 o                         
   0  10   0       6173.16       6419.83        53.77 o                         
   2  10   0       1959.24       1977.32        12.96 o                         
   4  10   0       2000.27       1987.52        13.64 o                         
   6  10   0         37.49         41.43         2.32 o                         
   8  10   0       1556.76       1536.25        12.16 o                         
  10  10   0        490.38        490.20         6.65 o                         
  12  10   0        628.98        611.53         8.49 o                         
  14  10   0        628.08        650.01        10.08 o                         
  16  10   0         83.02         84.29         5.87 o                         
   2  11   0       1010.67        992.93         9.09 o                         
   4  11   0        175.94        168.50         4.03 o                         
   6  11   0       4313.24       4371.08        28.08 o                         
   8  11   0        282.64        283.06         5.17 o                         
  10  11   0          8.52          3.79         2.43 o                         
  12  11   0        677.21        663.85         9.51 o                         
  14  11   0        490.67        508.96        11.30 o                         
  16  11   0         88.63         97.19         7.33 o                         
   0  12   0        780.45        730.04        12.13 o                         
   2  12   0        632.23        644.86         8.62 o                         
   4  12   0       4099.68       4122.48        24.88 o                         
   6  12   0         67.46         76.51         3.33 o                         
   8  12   0        247.19        240.67         5.22 o                         
  10  12   0        126.65        119.56         4.66 o                         
  12  12   0        561.77        558.53         8.99 o                         
  14  12   0        560.60        565.65        12.90 o                         
  16  12   0         61.14         61.89        10.08 o                         
   2  13   0       1411.63       1397.60        11.72 o                         
   4  13   0         55.98         56.96         2.83 o                         
   6  13   0       2153.22       2128.40        16.26 o                         
   8  13   0        364.39        374.33         6.45 o                         
  10  13   0        233.25        244.41         7.52 o                         
  12  13   0        360.67        373.89        10.00 o                         
  14  13   0        181.97        138.04         9.10 o                         
   0  14   0       3719.84       3744.35        33.47 o                         
   2  14   0        171.35        167.11         4.83 o                         
   4  14   0        211.66        201.03         5.19 o                         
   6  14   0         99.00        103.74         4.13 o                         
   8  14   0        809.28        788.35         9.41 o                         
  10  14   0        209.95        208.66         6.62 o                         
  12  14   0        288.55        284.59         8.35 o                         
  14  14   0        197.76        192.68        11.93 o                         
   2  15   0       1165.62       1139.45        11.63 o                         
   4  15   0         20.43         23.70         2.94 o                         
   6  15   0        478.39        452.11         8.08 o                         
   8  15   0        657.39        653.60         9.52 o                         
  10  15   0        575.12        591.93        11.12 o                         
  12  15   0         23.51         38.23         6.89 o                         
  14  15   0          1.30          8.25        16.91 o                         
   0  16   0       1867.84       1865.83        26.15 o                         
   2  16   0         38.27         43.72         3.72 o                         
   4  16   0        371.18        356.32         7.51 o                         
   6  16   0        391.54        397.66         7.93 o                         
   8  16   0        403.51        409.60        11.33 o                         
  10  16   0         36.12         29.98         5.56 o                         
  12  16   0        271.23        238.25        14.77 o                         
   2  17   0        491.41        488.45         8.13 o                         
   4  17   0          0.09          7.15         4.45 o                         
   6  17   0        642.87        650.43        10.04 o                         
   8  17   0        317.49        354.04         8.94 o                         
  10  17   0        103.20         98.97         8.03 o                         
   0  18   0        548.86        560.95        13.65 o                         
   2  18   0        204.50        221.82         7.78 o                         
   4  18   0        411.83        424.62        10.02 o                         
   6  18   0          3.77          1.22         4.57 o                         
   8  18   0        166.20        174.76        10.25 o                         
   2  19   0        250.14        253.91         8.73 o                         
   4  19   0         58.44         71.54         6.75 o                         
   6  19   0        538.51        524.21        12.82 o                         
   0  20   0        209.75        277.88        36.52 o                         
   2  20   0        129.13        145.80        11.23 o                         
   4  20   0        326.38        309.54        17.41 o                         
   1   0   1       4937.94       4733.35        44.35 o                         
   2   0   1       8631.59       8791.91        49.68 o                         
   3   0   1       4246.61       4323.23        18.78 o                         
   4   0   1        507.98        487.39         3.74 o                         
   5   0   1         51.53         70.57         1.81 o                         
   6   0   1       1240.94       1294.30         8.70 o                         
   7   0   1       1937.06       1979.30        12.25 o                         
   8   0   1         94.55        113.54         2.81 o                         
   9   0   1        250.03        228.82         3.73 o                         
  10   0   1       1434.66       1372.12        11.41 o                         
  11   0   1       2114.63       2029.12        18.54 o                         
  12   0   1        541.29        535.51         7.54 o                         
  13   0   1         59.41         51.40         2.97 o                         
  14   0   1         33.07         32.37         2.62 o                         
  15   0   1        218.11        224.73         5.57 o                         
  16   0   1        160.23        160.36         7.22 o                         
  17   0   1          5.64          2.07         3.42 o                         
  18   0   1         68.59         75.30         5.52 o                         
  19   0   1        204.07        203.37         8.08 o                         
  20   0   1        113.12        105.79        11.02 o                         
   0   1   1      11087.13      10170.87        93.76 o                         
   1   1   1       5434.08       5127.28        26.20 o                         
   2   1   1        241.24        232.49         1.43 o                         
   3   1   1       1420.93       1443.23         5.37 o                         
   4   1   1       2840.12       2947.77        10.86 o                         
   5   1   1       1821.53       1874.08         7.44 o                         
   6   1   1        558.34        552.80         3.56 o                         
   7   1   1        223.68        215.61         2.41 o                         
   8   1   1       2175.44       2127.51         9.55 o                         
   9   1   1       1627.66       1585.47         7.89 o                         
  10   1   1        650.83        631.43         5.03 o                         
  11   1   1         11.28         14.23         1.91 o                         
  12   1   1        399.65        392.68         4.57 o                         
  13   1   1        495.90        486.87         5.00 o                         
  14   1   1        399.73        395.82         4.71 o                         
  15   1   1         20.66         19.40         1.96 o                         
  16   1   1         94.13         88.80         2.92 o                         
  17   1   1        206.32        225.59         6.05 o                         
  18   1   1        157.89        169.21         4.59 o                         
  19   1   1         32.76         29.84         3.83 o                         
  20   1   1          9.02          1.32         5.02 o                         
   1   2   1       2218.89       2130.02        12.33 o                         
   2   2   1       5235.12       5429.02        16.46 o                         
   3   2   1       1916.76       1951.43         6.74 o                         
   4   2   1        142.85        153.00         1.33 o                         
   5   2   1       1270.08       1236.44         4.96 o                         
   6   2   1       4269.44       4292.35        15.35 o                         
   7   2   1       2568.53       2532.64        10.72 o                         
   8   2   1       1199.01       1149.66         6.94 o                         
   9   2   1          0.05          4.43         1.23 o                         
  10   2   1        506.93        514.49         4.37 o                         
  11   2   1        526.64        521.77         4.90 o                         
  12   2   1        291.05        295.46         3.75 o                         
  13   2   1          4.11          7.43         1.44 o                         
  14   2   1        428.78        414.50         4.73 o                         
  15   2   1        440.53        437.66         5.08 o                         
  16   2   1        400.20        408.20         5.59 o                         
  17   2   1         60.44         64.22         3.05 o                         
  18   2   1          6.09          3.07         3.35 o                         
  19   2   1         53.28         50.47         3.96 o                         
  20   2   1         63.69         52.73         4.76 o                         
   0   3   1       1859.97       1845.54        10.43 o                         
   1   3   1        858.51        893.76         3.85 o                         
   2   3   1         51.20         41.01         0.92 o                         
   3   3   1       2625.92       2587.17         9.00 o                         
   4   3   1       7359.77       7572.69        23.94 o                         
   5   3   1       5494.56       5572.45        17.96 o                         
   6   3   1        450.90        428.53         2.84 o                         
   7   3   1         22.01         30.24         1.13 o                         
   8   3   1        704.27        726.48         4.68 o                         
   9   3   1       1116.26       1122.25         6.17 o                         
  10   3   1        272.16        283.16         3.34 o                         
  11   3   1          9.13          6.29         1.24 o                         
  12   3   1        457.04        447.39         4.28 o                         
  13   3   1        908.22        894.68         6.76 o                         
  14   3   1        301.31        295.40         4.01 o                         
  15   3   1         17.00         18.39         2.16 o                         
  16   3   1         49.91         47.53         2.66 o                         
  17   3   1        219.48        237.93         5.68 o                         
  18   3   1        137.27        159.61         5.50 o                         
  19   3   1         29.96         46.64         4.77 o                         
  20   3   1          2.58          4.19         5.09 o                         
   1   4   1       1540.93       1510.97         5.91 o                         
   2   4   1       4238.84       4348.78        14.73 o                         
   3   4   1       3997.92       4120.09        14.39 o                         
   4   4   1        638.16        628.08         3.43 o                         
   5   4   1        631.77        651.04         3.57 o                         
   6   4   1       1661.11       1686.71         7.42 o                         
   7   4   1       1185.97       1207.43         5.76 o                         
   8   4   1        250.78        261.62         2.57 o                         
   9   4   1        174.80        162.15         2.49 o                         
  10   4   1        881.19        853.90         5.48 o                         
  11   4   1       1097.29       1068.42         6.75 o                         
  12   4   1        675.70        661.40         5.65 o                         
  13   4   1         49.70         44.30         1.92 o                         
  14   4   1        155.49        152.17         3.62 o                         
  15   4   1        259.78        262.51         4.29 o                         
  16   4   1        140.99        145.14         5.06 o                         
  17   4   1          2.00          1.60         4.26 o                         
  18   4   1         27.65         22.32         3.89 o                         
  19   4   1         95.87         90.55         5.25 o                         
  20   4   1        123.31        115.01        10.45 o                         
   0   5   1       8658.22       8862.48        37.84 o                         
   1   5   1       4415.06       4373.68        14.61 o                         
   2   5   1       1273.53       1166.55         5.31 o                         
   3   5   1         34.27         53.95         1.26 o                         
   4   5   1       1477.41       1601.45         7.00 o                         
   5   5   1        808.13        883.07         4.91 o                         
   6   5   1         41.41         56.62         1.60 o                         
   7   5   1        681.03        622.96         4.00 o                         
   8   5   1       2036.84       1949.91         8.59 o                         
   9   5   1       1136.44       1090.74         5.71 o                         
  10   5   1        857.56        807.57         5.95 o                         
  11   5   1         17.47         17.03         1.47 o                         
  12   5   1        347.24        353.10         4.21 o                         
  13   5   1        412.75        412.55         4.66 o                         
  14   5   1        267.52        272.67         4.71 o                         
  15   5   1          3.77          0.39         2.49 o                         
  16   5   1         72.93         67.95         3.08 o                         
  17   5   1        148.80        152.94         5.26 o                         
  18   5   1        141.95        163.38         7.00 o                         
  19   5   1         26.31         14.43         5.01 o                         
   1   6   1        983.38        980.65         4.90 o                         
   2   6   1       3502.47       3587.12        12.97 o                         
   3   6   1       1938.76       1981.77         8.21 o                         
   4   6   1         45.92         54.38         1.47 o                         
   5   6   1        376.05        379.30         3.10 o                         
   6   6   1       1682.62       1653.13         7.92 o                         
   7   6   1       1668.81       1624.17         8.07 o                         
   8   6   1        372.46        365.09         3.81 o                         
   9   6   1         12.69         12.44         1.41 o                         
  10   6   1        596.37        587.50         4.63 o                         
  11   6   1        887.61        858.75         6.35 o                         
  12   6   1        200.02        195.32         3.64 o                         
  13   6   1          4.33          5.21         1.89 o                         
  14   6   1        132.30        138.97         3.79 o                         
  15   6   1        322.02        326.58         5.60 o                         
  16   6   1        217.30        235.14         5.44 o                         
  17   6   1         19.17         16.66         3.36 o                         
  18   6   1         15.13         14.96         3.89 o                         
  19   6   1         77.29         76.71         6.14 o                         
   0   7   1       1124.94       1204.72         7.59 o                         
   1   7   1        499.56        562.22         3.70 o                         
   2   7   1        280.96        224.70         2.48 o                         
   3   7   1       2360.57       2218.22         9.36 o                         
   4   7   1       2602.38       2525.01        10.13 o                         
   5   7   1       2643.08       2536.46        10.70 o                         
   6   7   1        988.79        901.67         5.21 o                         
   7   7   1          3.58          9.40         1.27 o                         
   8   7   1        603.48        606.96         4.70 o                         
   9   7   1        699.57        700.98         5.10 o                         
  10   7   1        175.98        176.79         3.07 o                         
  11   7   1         51.06         41.57         1.88 o                         
  12   7   1        333.86        320.28         4.41 o                         
  13   7   1        496.22        483.97         5.59 o                         
  14   7   1        295.90        290.77         5.60 o                         
  15   7   1         20.32         17.00         2.80 o                         
  16   7   1         48.36         46.51         3.90 o                         
  17   7   1        148.35        158.57         5.21 o                         
  18   7   1        115.85        128.87         5.27 o                         
  19   7   1         27.37         21.44         5.20 o                         
   1   8   1       1093.89       1054.10         5.72 o                         
   2   8   1       2251.71       2265.76         9.99 o                         
   3   8   1        741.07        747.26         4.78 o                         
   4   8   1        123.66        123.93         2.36 o                         
   5   8   1        241.62        237.12         2.91 o                         
   6   8   1       1485.19       1446.31         7.61 o                         
   7   8   1       1053.23       1019.72         6.32 o                         
   8   8   1        464.68        439.46         4.16 o                         
   9   8   1         18.79         19.37         1.39 o                         
  10   8   1        512.11        503.45         4.71 o                         
  11   8   1        486.27        474.39         4.73 o                         
  12   8   1        225.57        224.11         3.85 o                         
  13   8   1          0.01          0.07         2.14 o                         
  14   8   1        152.53        159.32         4.12 o                         
  15   8   1        179.52        173.04         5.00 o                         
  16   8   1        228.33        230.84         6.26 o                         
  17   8   1         33.07         40.20         3.85 o                         
  18   8   1         18.11         18.16         4.64 o                         
   0   9   1       3290.47       3149.56        18.29 o                         
   1   9   1       1625.12       1548.75         7.52 o                         
   2   9   1        284.44        259.05         3.03 o                         
   3   9   1        120.22        139.12         2.68 o                         
   4   9   1       1016.31       1019.20         5.94 o                         
   5   9   1        514.84        522.18         4.31 o                         
   6   9   1         16.33         17.65         1.36 o                         
   7   9   1        106.50         96.96         2.42 o                         
   8   9   1       1069.72       1029.76         6.50 o                         
   9   9   1       1132.41       1093.63         6.84 o                         
  10   9   1        300.00        289.45         3.71 o                         
  11   9   1          0.04         -0.22         1.64 o                         
  12   9   1        153.85        154.57         3.63 o                         
  13   9   1        269.00        266.64         4.57 o                         
  14   9   1        175.07        182.72         4.86 o                         
  15   9   1         11.46          3.19         3.24 o                         
  16   9   1         46.90         47.79         3.45 o                         
  17   9   1        133.57        160.16         6.61 o                         
  18   9   1         68.58         67.94         4.73 o                         
   1  10   1        862.93        841.32         5.40 o                         
   2  10   1       1178.82       1151.61         6.43 o                         
   3  10   1       1062.06       1030.03         6.05 o                         
   4  10   1        195.64        188.61         2.93 o                         
   5  10   1        166.97        167.28         3.00 o                         
   6  10   1        709.39        694.25         5.01 o                         
   7  10   1        691.26        680.94         5.31 o                         
   8  10   1         93.83         89.45         2.46 o                         
   9  10   1         91.38         91.36         2.50 o                         
  10  10   1        369.60        360.15         4.05 o                         
  11  10   1        613.19        601.99         5.69 o                         
  12  10   1        338.33        339.15         4.88 o                         
  13  10   1         19.92         19.03         2.39 o                         
  14  10   1         68.73         66.46         3.28 o                         
  15  10   1        116.26        119.81         4.18 o                         
  16  10   1         64.64         60.83         3.84 o                         
  17  10   1          2.82         15.04         4.89 o                         
   0  11   1        782.43        782.96         8.73 o                         
   1  11   1        367.09        361.60         4.24 o                         
   2  11   1         14.04         15.12         1.46 o                         
   3  11   1        451.36        425.69         3.97 o                         
   4  11   1       1488.22       1447.95         8.15 o                         
   5  11   1        939.76        901.99         5.91 o                         
   6  11   1        175.19        163.77         2.96 o                         
   7  11   1         47.72         43.93         1.75 o                         
   8  11   1        379.87        367.61         4.01 o                         
   9  11   1        324.10        327.41         3.87 o                         
  10  11   1        210.52        214.75         3.60 o                         
  11  11   1          1.94          1.69         2.11 o                         
  12  11   1        217.09        224.30         4.63 o                         
  13  11   1        253.28        265.17         5.11 o                         
  14  11   1        150.05        152.61         5.19 o                         
  15  11   1          4.96          0.26         3.85 o                         
  16  11   1         33.43         42.28         4.81 o                         
  17  11   1         80.53         60.45         8.43 o                         
   1  12   1        188.30        180.23         3.19 o                         
   2  12   1       1053.23       1020.75         6.48 o                         
   3  12   1        575.07        561.91         4.73 o                         
   4  12   1         15.95         15.00         1.42 o                         
   5  12   1        209.29        203.28         3.12 o                         
   6  12   1        880.90        854.16         6.20 o                         
   7  12   1        617.91        605.02         5.37 o                         
   8  12   1        222.30        211.60         3.56 o                         
   9  12   1          0.17          1.25         1.79 o                         
  10  12   1        158.27        160.43         3.75 o                         
  11  12   1        212.92        206.51         4.67 o                         
  12  12   1         69.61         67.21         3.13 o                         
  13  12   1          0.01         -3.12         3.12 o                         
  14  12   1        131.18        124.63         4.97 o                         
  15  12   1        204.01        211.76         8.71 o                         
  16  12   1        120.43        108.36         7.24 o                         
   0  13   1        829.65        807.28         8.80 o                         
   1  13   1        463.60        444.03         4.57 o                         
   2  13   1          7.99          8.20         1.45 o                         
   3  13   1        224.70        214.66         3.41 o                         
   4  13   1        482.54        468.41         4.60 o                         
   5  13   1        620.74        610.29         5.09 o                         
   6  13   1        100.81         94.51         2.73 o                         
   7  13   1         85.24         80.86         2.91 o                         
   8  13   1        323.85        315.29         4.27 o                         
   9  13   1        288.53        277.44         4.27 o                         
  10  13   1        131.98        133.62         3.90 o                         
  11  13   1          0.06          2.02         2.88 o                         
  12  13   1        120.97        119.62         5.78 o                         
  13  13   1        215.27        210.65         5.90 o                         
  14  13   1         87.68         97.44         4.67 o                         
  15  13   1          2.00         28.08         6.11 o                         
   1  14   1        249.26        236.76         3.59 o                         
   2  14   1        691.70        676.70         5.71 o                         
   3  14   1        465.26        459.42         4.74 o                         
   4  14   1         53.75         49.69         2.03 o                         
   5  14   1         65.95         58.92         2.32 o                         
   6  14   1        256.01        242.44         3.86 o                         
   7  14   1        217.52        213.87         3.83 o                         
   8  14   1         82.87         81.83         2.77 o                         
   9  14   1         37.94         36.66         2.49 o                         
  10  14   1        302.17        308.05         5.34 o                         
  11  14   1        300.30        309.26         8.02 o                         
  12  14   1        128.34        129.47         5.76 o                         
  13  14   1         12.76         12.71         3.86 o                         
  14  14   1         11.68         14.08         5.31 o                         
   0  15   1        812.42        794.33         9.08 o                         
   1  15   1        293.39        289.27         4.10 o                         
   2  15   1         11.98         13.02         1.80 o                         
   3  15   1         82.19         74.22         2.47 o                         
   4  15   1        335.75        329.58         4.58 o                         
   5  15   1        204.78        208.13         4.25 o                         
   6  15   1         43.37         38.81         2.50 o                         
   7  15   1         21.93         25.48         2.41 o                         
   8  15   1        323.12        317.28         5.25 o                         
   9  15   1        282.41        289.00         6.04 o                         
  10  15   1         80.36         74.96         3.95 o                         
  11  15   1          0.07         -1.26         4.02 o                         
  12  15   1         58.26         54.27         4.39 o                         
  13  15   1         85.67         84.60         5.14 o                         
   1  16   1        231.90        231.39         4.43 o                         
   2  16   1        306.96        304.47         4.65 o                         
   3  16   1        168.46        172.88         4.59 o                         
   4  16   1         15.96         17.13         2.38 o                         
   5  16   1         60.85         60.44         2.73 o                         
   6  16   1        313.47        323.14         5.70 o                         
   7  16   1        300.26        299.28         6.67 o                         
   8  16   1         89.16         98.06         3.71 o                         
   9  16   1          1.88          3.30         3.23 o                         
  10  16   1         57.27         53.27         4.04 o                         
  11  16   1        109.68        100.81         6.81 o                         
  12  16   1         35.78         22.16         6.27 o                         
   0  17   1        159.60        145.95         6.02 o                         
   1  17   1         93.67         93.16         3.28 o                         
   2  17   1          1.46          5.75         2.40 o                         
   3  17   1        172.40        186.41         5.79 o                         
   4  17   1        371.97        382.91         8.78 o                         
   5  17   1        232.59        226.74         5.73 o                         
   6  17   1         53.58         54.79         3.22 o                         
   7  17   1          0.77         12.79         3.19 o                         
   8  17   1         85.13         82.03         3.78 o                         
   9  17   1        126.91        140.80         6.88 o                         
  10  17   1         35.55         46.64         5.55 o                         
  11  17   1          9.26         18.82         8.07 o                         
   1  18   1         90.41         89.19         3.45 o                         
   2  18   1        245.43        267.10         5.69 o                         
   3  18   1        127.39        139.46         5.76 o                         
   4  18   1         23.35         20.15         3.45 o                         
   5  18   1         15.61         18.76         3.34 o                         
   6  18   1        173.27        166.06         6.05 o                         
   7  18   1        108.55        104.74         5.17 o                         
   8  18   1         15.85         27.70         4.70 o                         
   9  18   1          8.90         18.80         5.45 o                         
   0  19   1        241.14        254.41        12.96 o                         
   1  19   1        147.24        162.59         7.83 o                         
   2  19   1         30.54         40.53         3.59 o                         
   3  19   1         16.02         14.19         4.91 o                         
   4  19   1         95.09         94.35         6.26 o                         
   5  19   1         82.10         84.82         4.79 o                         
   6  19   1          2.57         11.34         4.44 o                         
   7  19   1         36.17         16.71         5.89 o                         
   1  20   1         33.23         34.20         5.74 o                         
   2  20   1        123.52        127.27         6.19 o                         
   3  20   1        110.53         86.64         5.78 o                         
   4  20   1          4.63          1.95         6.10 o                         
   0   0   2          8.18          8.81         1.04 o                         
   1   0   2       2918.40       3324.42        14.98 o                         
   2   0   2          0.51          3.56         0.62 o                         
   3   0   2         49.73         91.51         1.66 o                         
   4   0   2         20.13         21.77         1.04 o                         
   5   0   2       8998.58      10294.09        43.76 o                         
   6   0   2          0.76          2.54         1.16 o                         
   7   0   2       5208.33       5538.33        29.23 o                         
   8   0   2          8.92          7.91         1.64 o                         
   9   0   2       2008.38       2023.60        13.84 o                         
  10   0   2          0.24          1.98         1.92 o                         
  11   0   2       1690.44       1677.69        13.69 o                         
  12   0   2          0.80          0.42         2.05 o                         
  13   0   2       1757.67       1714.76        14.43 o                         
  14   0   2          1.60          2.94         2.47 o                         
  15   0   2        123.82        125.88         5.00 o                         
  16   0   2          0.90         -1.32         3.32 o                         
  17   0   2        319.92        303.88         7.66 o                         
  18   0   2          0.02         -0.96         5.06 o                         
  19   0   2        120.44        137.13         6.94 o                         
  20   0   2          0.11          2.01         8.94 o                         
   1   1   2        729.07        662.98         2.81 o                         
   2   1   2         33.10         35.26         0.89 o                         
   4   1   2         12.18         13.10         0.74 o                         
   5   1   2       1961.34       2129.60         7.79 o                         
   6   1   2          5.58          6.18         0.89 o                         
   7   1   2        614.11        629.30         4.15 o                         
   8   1   2          0.02         -0.02         1.04 o                         
   9   1   2        601.41        592.13         4.79 o                         
  10   1   2          6.51          6.74         1.44 o                         
  11   1   2       3275.57       3262.35        14.64 o                         
  12   1   2          3.24          3.50         1.41 o                         
  13   1   2         57.37         56.90         2.23 o                         
  14   1   2          1.46          2.85         1.85 o                         
  15   1   2       1183.02       1139.62         8.26 o                         
  16   1   2          1.07          5.32         2.44 o                         
  17   1   2         30.88         33.07         3.14 o                         
  18   1   2          0.24         -1.01         3.02 o                         
  19   1   2         67.06         83.25         4.70 o                         
  20   1   2          0.17          7.76         5.36 o                         
   0   2   2          0.56          2.51         0.68 o                         
   1   2   2          3.87         23.69         0.75 o                         
   2   2   2          4.31          5.06         0.56 o                         
   3   2   2      18611.49      22204.97       187.02 o                         
   4   2   2         44.20         45.64         1.14 o                         
   5   2   2      13884.92      15861.66        48.65 o                         
   6   2   2          2.83          2.78         0.74 o                         
   7   2   2        132.67        130.09         2.02 o                         
   8   2   2          8.59          8.61         1.12 o                         
   9   2   2       3671.06       3652.12        15.55 o                         
  10   2   2          4.71          4.58         1.35 o                         
  11   2   2          4.17          9.55         1.39 o                         
  12   2   2          0.96         -0.35         1.41 o                         
  13   2   2       1013.54        996.67         7.36 o                         
  14   2   2          0.27          1.58         1.75 o                         
  15   2   2          2.09          4.73         2.07 o                         
  16   2   2          1.83         -2.49         2.49 o                         
  17   2   2        611.92        615.85         8.30 o                         
  18   2   2          1.34          1.76         3.30 o                         
  19   2   2         76.51         79.47         4.63 o                         
  20   2   2          0.00          0.25         6.17 o                         
   1   3   2      15602.28      18853.00       164.10 o                         
   2   3   2         24.65         25.20         0.82 o                         
   3   3   2       1042.83       1080.87         4.72 o                         
   4   3   2          1.05          2.71         0.66 o                         
   5   3   2        988.27       1025.08         4.63 o                         
   6   3   2          3.68          4.85         0.82 o                         
   7   3   2       4264.02       4536.64        15.51 o                         
   8   3   2          0.15          3.09         1.15 o                         
   9   3   2        305.18        308.74         3.50 o                         
  10   3   2          4.39          4.33         1.41 o                         
  11   3   2       2013.50       1969.68         9.79 o                         
  12   3   2          0.56          1.52         1.48 o                         
  13   3   2         10.30         11.16         1.60 o                         
  14   3   2          1.49          0.26         1.80 o                         
  15   3   2        863.44        876.94         7.37 o                         
  16   3   2          0.71          2.04         2.48 o                         
  17   3   2        363.41        356.68         7.13 o                         
  18   3   2          0.04         -2.77         3.76 o                         
  19   3   2        175.12        165.07         7.48 o                         
  20   3   2          0.30         -8.20        14.50 o                         
   0   4   2         10.80         10.16         1.00 o                         
   1   4   2       4679.14       5345.74        18.61 o                         
   2   4   2          0.88          1.83         0.61 o                         
   3   4   2       7480.57       8600.51        27.60 o                         
   4   4   2         14.51         16.70         0.87 o                         
   5   4   2        976.56       1017.58         4.79 o                         
   6   4   2          1.26          1.14         0.83 o                         
   7   4   2          2.61          6.97         1.06 o                         
   8   4   2          5.65          5.77         1.15 o                         
   9   4   2       8530.43       8818.92        34.28 o                         
  10   4   2          3.75          6.79         1.47 o                         
  11   4   2        128.06        129.26         2.78 o                         
  12   4   2          2.85          2.48         1.41 o                         
  13   4   2        108.57        102.78         2.82 o                         
  14   4   2          0.27          1.84         1.90 o                         
  15   4   2         93.90         91.08         3.09 o                         
  16   4   2          0.19         -0.63         2.82 o                         
  17   4   2        809.87        823.01         9.12 o                         
  18   4   2          0.85          2.03         3.84 o                         
  19   4   2         22.64         19.17         4.90 o                         
   1   5   2      13784.87      16212.32        55.76 o                         
   2   5   2         34.01         32.65         1.00 o                         
   3   5   2       5327.42       5757.56        18.95 o                         
   4   5   2          3.96          4.46         0.82 o                         
   5   5   2        176.16        185.96         2.20 o                         
   6   5   2          0.66          1.65         0.94 o                         
   7   5   2       2236.51       2276.86         9.35 o                         
   8   5   2          0.34          0.06         1.23 o                         
   9   5   2       1586.54       1579.32         8.06 o                         
  10   5   2         11.92         12.24         1.43 o                         
  11   5   2       3314.42       3295.36        14.47 o                         
  12   5   2          2.00         -1.17         1.55 o                         
  13   5   2         44.71         49.65         1.97 o                         
  14   5   2          0.40          4.17         2.10 o                         
  15   5   2        447.26        425.13         6.15 o                         
  16   5   2          0.98          5.46         2.76 o                         
  17   5   2         87.36         89.09         4.13 o                         
  18   5   2          0.23          1.90         4.21 o                         
  19   5   2        281.13        296.33        13.60 o                         
   0   6   2          6.34          6.31         1.17 o                         
   1   6   2        296.87        319.55         2.52 o                         
   2   6   2          6.31          6.45         0.81 o                         
   3   6   2       2524.31       2753.18        10.74 o                         
   4   6   2         11.26         11.48         0.96 o                         
   5   6   2       5402.88       5793.84        19.97 o                         
   6   6   2          2.33          2.03         1.06 o                         
   7   6   2        302.92        294.97         3.37 o                         
   8   6   2          6.29          4.15         1.27 o                         
   9   6   2       2420.52       2381.41        10.77 o                         
  10   6   2          0.72          1.78         1.38 o                         
  11   6   2        127.37        125.65         2.91 o                         
  12   6   2          0.66         -1.22         1.65 o                         
  13   6   2        819.14        819.62         7.04 o                         
  14   6   2          0.23         -0.25         2.12 o                         
  15   6   2          1.35         -1.17         2.54 o                         
  16   6   2          0.74          2.20         3.75 o                         
  17   6   2        424.86        426.68         7.18 o                         
  18   6   2          0.60          9.74         7.41 o                         
  19   6   2         62.04         78.86         5.51 o                         
   1   7   2        120.79        131.18         2.03 o                         
   2   7   2          8.63          9.65         0.96 o                         
   3   7   2       9475.03      10209.11        33.77 o                         
   4   7   2          1.37          2.07         1.05 o                         
   5   7   2       1796.48       1840.75         8.03 o                         
   6   7   2          4.86          4.76         1.24 o                         
   7   7   2        887.47        882.58         5.72 o                         
   8   7   2          0.71          0.85         1.36 o                         
   9   7   2         22.30         24.53         1.46 o                         
  10   7   2          2.31          2.34         1.41 o                         
  11   7   2       1157.93       1117.94         7.83 o                         
  12   7   2          0.58         -0.54         1.70 o                         
  13   7   2          0.01          1.87         1.97 o                         
  14   7   2          1.25          2.50         2.33 o                         
  15   7   2       1201.38       1219.42         9.90 o                         
  16   7   2          1.19          0.35         4.04 o                         
  17   7   2         72.39         83.96         4.84 o                         
  18   7   2          0.17         -3.07         5.70 o                         
  19   7   2          4.20        -17.02        17.02 o                         
   0   8   2          3.64          4.41         1.45 o                         
   1   8   2        622.26        644.62         4.13 o                         
   2   8   2          0.02         -0.13         1.05 o                         
   3   8   2       2285.23       2311.46         9.92 o                         
   4   8   2         14.95         14.27         1.32 o                         
   5   8   2       7633.32       7819.45        40.05 o                         
   6   8   2          0.74          2.09         1.20 o                         
   7   8   2       1460.24       1434.72         7.94 o                         
   8   8   2          6.39          6.50         1.24 o                         
   9   8   2        875.69        852.08         5.81 o                         
  10   8   2          1.54         -0.07         1.50 o                         
  11   8   2        279.74        273.55         3.83 o                         
  12   8   2          0.32         -0.15         1.83 o                         
  13   8   2       1337.54       1341.30         9.27 o                         
  14   8   2          0.84          1.32         2.57 o                         
  15   8   2         58.06         64.24         3.39 o                         
  16   8   2          1.53         -3.24         3.24 o                         
  17   8   2        203.24        206.86         6.77 o                         
  18   8   2          0.27          6.00         8.22 o                         
   1   9   2        619.66        615.36         4.47 o                         
   2   9   2          8.76          8.06         1.28 o                         
   3   9   2       5428.09       5660.03        22.24 o                         
   4   9   2          3.64          3.73         1.28 o                         
   5   9   2        118.45        124.39         2.70 o                         
   6   9   2          2.97          3.11         1.34 o                         
   7   9   2        452.55        445.44         4.37 o                         
   8   9   2          0.91          1.78         1.30 o                         
   9   9   2        267.38        268.13         3.39 o                         
  10   9   2          2.46          1.62         1.55 o                         
  11   9   2       1999.44       2025.53        11.28 o                         
  12   9   2          2.65          0.92         1.99 o                         
  13   9   2         73.15         77.91         3.10 o                         
  14   9   2          0.80          0.21         2.62 o                         
  15   9   2        451.18        450.42         6.87 o                         
  16   9   2          0.11          0.33         3.57 o                         
  17   9   2         10.06         20.24         5.16 o                         
  18   9   2          0.06          3.22         6.68 o                         
   0  10   2          0.34         -1.15         1.74 o                         
   1  10   2       1381.85       1382.74         7.53 o                         
   2  10   2          0.16          1.22         1.23 o                         
   3  10   2       1091.63       1066.77         6.58 o                         
   4  10   2          9.12          9.16         1.45 o                         
   5  10   2       1036.05       1024.06         6.59 o                         
   6  10   2          0.14         -1.15         1.20 o                         
   7  10   2        206.26        203.45         3.07 o                         
   8  10   2          1.35          0.56         1.37 o                         
   9  10   2       2354.15       2327.78        11.31 o                         
  10  10   2          1.24          0.92         1.69 o                         
  11  10   2          8.72         10.55         1.97 o                         
  12  10   2          1.13         -2.33         2.33 o                         
  13  10   2        187.71        182.92         4.52 o                         
  14  10   2          0.37         -3.85         3.85 o                         
  15  10   2          3.25          2.36         3.36 o                         
  16  10   2          0.28          0.05         3.98 o                         
  17  10   2        305.30        333.81        12.45 o                         
   1  11   2       3713.45       3719.45        15.59 o                         
   2  11   2          7.55          7.54         1.23 o                         
   3  11   2        862.38        830.94         5.58 o                         
   4  11   2          0.36          0.22         1.23 o                         
   5  11   2          1.14          4.17         1.26 o                         
   6  11   2          2.76          3.54         1.33 o                         
   7  11   2       1777.87       1781.82         9.40 o                         
   8  11   2          0.60         -1.22         1.50 o                         
   9  11   2        236.54        225.23         3.56 o                         
  10  11   2          2.07         -0.13         1.88 o                         
  11  11   2        886.69        865.83         7.47 o                         
  12  11   2          0.48          2.42         2.77 o                         
  13  11   2         10.81         15.51         3.01 o                         
  14  11   2          0.87          4.45         3.42 o                         
  15  11   2        323.71        339.48         7.14 o                         
  16  11   2          0.49         -0.38         5.06 o                         
  17  11   2        157.49        186.51        18.55 o                         
   0  12   2          4.03          1.37         1.90 o                         
   1  12   2        224.26        222.73         3.34 o                         
   2  12   2          1.12          3.01         1.36 o                         
   3  12   2       2182.65       2162.45        10.37 o                         
   4  12   2          3.73          5.53         1.37 o                         
   5  12   2       1398.53       1374.41         7.70 o                         
   6  12   2          0.71          1.96         1.47 o                         
   7  12   2         58.00         62.78         2.06 o                         
   8  12   2          2.54          3.23         1.67 o                         
   9  12   2       1796.76       1802.29        10.26 o                         
  10  12   2          1.04          3.19         2.21 o                         
  11  12   2         90.30         87.25         3.83 o                         
  12  12   2          0.53         -3.22         3.22 o                         
  13  12   2        125.91        139.55         4.72 o                         
  14  12   2          0.01         -3.61         3.96 o                         
  15  12   2         45.29         35.89         4.79 o                         
  16  12   2          0.23         -0.32         7.36 o                         
   1  13   2       1156.56       1125.20         7.29 o                         
   2  13   2          4.03          3.93         1.42 o                         
   3  13   2        958.39        930.53         6.79 o                         
   4  13   2          0.15          1.12         1.43 o                         
   5  13   2          9.52         10.11         1.54 o                         
   6  13   2          0.09         -0.51         1.57 o                         
   7  13   2        607.18        585.09         5.47 o                         
   8  13   2          0.48          0.01         1.92 o                         
   9  13   2        150.84        147.50         4.01 o                         
  10  13   2          3.39          2.74         2.56 o                         
  11  13   2        616.99        619.39         7.55 o                         
  12  13   2          0.11          0.15         3.23 o                         
  13  13   2          5.03         -0.53         4.09 o                         
  14  13   2          0.02          1.93         4.55 o                         
  15  13   2        218.30        235.80         9.03 o                         
   0  14   2          4.65          3.96         2.32 o                         
   1  14   2        746.24        734.06         6.21 o                         
   2  14   2          0.22         -0.24         1.63 o                         
   3  14   2        254.91        241.29         3.84 o                         
   4  14   2          1.60          3.18         1.71 o                         
   5  14   2        933.56        910.97         7.29 o                         
   6  14   2          0.72         -1.96         1.96 o                         
   7  14   2        417.16        408.29         5.08 o                         
   8  14   2          2.46          2.53         2.31 o                         
   9  14   2        712.85        702.64         6.90 o                         
  10  14   2          0.20          6.56         3.93 o                         
  11  14   2         73.91         75.64         3.69 o                         
  12  14   2          0.33         -1.04         3.80 o                         
  13  14   2        242.13        273.04         8.62 o                         
  14  14   2          0.36         -1.55         5.55 o                         
   1  15   2         86.36         82.26         2.62 o                         
   2  15   2          2.53          5.74         1.85 o                         
   3  15   2       1810.71       1815.52        10.85 o                         
   4  15   2          0.46          1.88         1.99 o                         
   5  15   2        210.28        192.83         5.10 o                         
   6  15   2          1.33         -0.64         2.31 o                         
   7  15   2        167.11        164.48         4.57 o                         
   8  15   2          0.00          0.89         2.79 o                         
   9  15   2         43.90         46.03         3.40 o                         
  10  15   2          0.79          2.03         3.39 o                         
  11  15   2        538.03        536.57         8.15 o                         
  12  15   2          0.40         -2.58         4.74 o                         
  13  15   2         19.70         25.99         5.67 o                         
   0  16   2          0.00          0.15         3.03 o                         
   1  16   2         72.22         74.87         2.72 o                         
   2  16   2          0.03          2.45         2.18 o                         
   3  16   2        376.93        376.75         6.24 o                         
   4  16   2          3.41          1.13         2.45 o                         
   5  16   2       1132.96       1124.91         9.14 o                         
   6  16   2          0.07          5.95         2.98 o                         
   7  16   2        127.50        130.54         4.72 o                         
   8  16   2          0.49          1.01         3.04 o                         
   9  16   2        141.27        149.61         5.08 o                         
  10  16   2          0.27          8.98         3.94 o                         
  11  16   2         51.99         52.91         5.13 o                         
  12  16   2          0.05          0.88         5.87 o                         
   1  17   2        225.21        219.28         4.95 o                         
   2  17   2          1.20          8.98         2.82 o                         
   3  17   2        593.95        574.94         8.76 o                         
   4  17   2          0.45          1.78         2.91 o                         
   5  17   2         83.89         87.39         3.55 o                         
   6  17   2          1.48         -0.19         3.04 o                         
   7  17   2        234.26        257.54         7.45 o                         
   8  17   2          0.04          0.44         4.43 o                         
   9  17   2         13.56          6.88         4.44 o                         
  10  17   2          0.10         18.15         8.01 o                         
  11  17   2        225.44        273.50        20.11 o                         
   0  18   2          0.54         10.41         4.14 o                         
   1  18   2        213.04        235.37         7.22 o                         
   2  18   2          0.14          8.31         3.33 o                         
   3  18   2        229.67        231.12         8.22 o                         
   4  18   2          1.52          2.79         4.31 o                         
   5  18   2        216.09        220.50         6.13 o                         
   6  18   2          0.00         -3.23         3.73 o                         
   7  18   2          9.55          4.71         5.34 o                         
   8  18   2          0.40          7.98         4.88 o                         
   9  18   2        475.49        446.70        14.94 o                         
   1  19   2        456.57        458.72         8.80 o                         
   2  19   2          0.96         12.54         4.72 o                         
   3  19   2        122.30        146.30         6.07 o                         
   4  19   2          0.06         -4.12         4.12 o                         
   5  19   2          9.69         26.35         5.01 o                         
   6  19   2          0.04         -5.11         5.11 o                         
   7  19   2        162.26        123.24        12.19 o                         
   0  20   2          0.87         12.35         7.46 o                         
   1  20   2         94.11        106.24         7.00 o                         
   2  20   2          0.45          6.83         6.24 o                         
   3  20   2        171.51        141.32         8.43 o                         
   1   0   3        506.07        503.75         4.40 o                         
   2   0   3       2745.89       2783.95        14.27 o                         
   3   0   3       6567.28       6808.31        34.24 o                         
   4   0   3        702.09        689.46         5.44 o                         
   5   0   3        635.24        644.22         5.19 o                         
   6   0   3       1494.76       1519.83         9.29 o                         
   7   0   3        948.64        987.91         8.36 o                         
   8   0   3          3.85          2.85         1.84 o                         
   9   0   3         88.96         81.77         3.59 o                         
  10   0   3        351.56        343.57         6.41 o                         
  11   0   3       1957.76       1915.87        13.84 o                         
  12   0   3        609.96        593.43         7.06 o                         
  13   0   3         45.39         39.05         2.83 o                         
  14   0   3        100.33        100.34         4.44 o                         
  15   0   3        295.45        303.12         6.43 o                         
  16   0   3         53.34         51.87         3.86 o                         
  17   0   3          0.52          9.44         4.92 o                         
  18   0   3         16.92         11.76         4.90 o                         
  19   0   3        142.64        165.84        15.13 o                         
   0   1   3       2287.20       2252.99        12.41 o                         
   1   1   3       3184.06       3197.03        11.93 o                         
   2   1   3        867.16        841.01         3.95 o                         
   3   1   3        712.94        738.71         3.67 o                         
   4   1   3       2754.36       2836.21        10.27 o                         
   5   1   3       2367.49       2449.87         9.10 o                         
   6   1   3         65.35         80.83         1.76 o                         
   7   1   3        598.92        552.16         3.96 o                         
   8   1   3       1065.62       1026.05         5.99 o                         
   9   1   3       1108.90       1082.60         6.56 o                         
  10   1   3        547.84        529.55         4.90 o                         
  11   1   3          6.03          6.53         1.42 o                         
  12   1   3        244.85        240.59         3.67 o                         
  13   1   3        733.85        730.18         6.36 o                         
  14   1   3        289.40        287.48         4.26 o                         
  15   1   3          2.46          1.83         2.10 o                         
  16   1   3         71.07         71.91         3.03 o                         
  17   1   3        143.76        153.55         4.76 o                         
  18   1   3         74.07         73.70         3.89 o                         
  19   1   3         36.92         18.85         6.42 o                         
   1   2   3       1897.43       1894.55         7.25 o                         
   2   2   3       2820.41       2925.29        10.40 o                         
   3   2   3       1583.90       1643.29         6.45 o                         
   4   2   3         99.75        116.76         1.56 o                         
   5   2   3        941.99        914.37         4.43 o                         
   6   2   3       2229.16       2182.39         8.44 o                         
   7   2   3       2431.84       2363.56         9.11 o                         
   8   2   3        773.31        730.64         4.65 o                         
   9   2   3          0.72          2.78         1.26 o                         
  10   2   3        341.29        336.37         4.18 o                         
  11   2   3        526.80        529.86         4.93 o                         
  12   2   3        164.98        175.43         3.19 o                         
  13   2   3         11.45          6.63         1.76 o                         
  14   2   3        284.58        273.25         4.28 o                         
  15   2   3        481.07        484.01         5.51 o                         
  16   2   3        299.62        307.71         5.95 o                         
  17   2   3         65.27         68.76         3.54 o                         
  18   2   3          2.19          8.32         3.57 o                         
  19   2   3         60.70         43.57         5.67 o                         
   0   3   3       2663.05       2765.40        15.00 o                         
   1   3   3       1014.51       1074.18         4.71 o                         
   2   3   3        522.14        459.53         2.84 o                         
   3   3   3       2295.15       2264.90         9.03 o                         
   4   3   3       1975.29       1979.89         7.90 o                         
   5   3   3       2818.57       2798.53        10.29 o                         
   6   3   3        597.71        553.34         3.56 o                         
   7   3   3          2.58          2.24         0.97 o                         
   8   3   3        657.33        639.48         4.61 o                         
   9   3   3       1740.96       1696.39         8.32 o                         
  10   3   3        135.92        144.13         2.79 o                         
  11   3   3         70.08         60.45         2.06 o                         
  12   3   3        272.33        257.87         3.74 o                         
  13   3   3        580.74        582.57         5.64 o                         
  14   3   3        190.21        184.50         3.90 o                         
  15   3   3         51.01         51.50         2.64 o                         
  16   3   3         10.57         13.22         2.80 o                         
  17   3   3        280.87        281.55         6.02 o                         
  18   3   3        105.71        103.00         5.56 o                         
  19   3   3         13.52         15.42         6.28 o                         
   1   4   3       3691.07       3678.86        12.98 o                         
   2   4   3       2764.97       2804.47        10.22 o                         
   3   4   3       1326.37       1347.89         6.30 o                         
   4   4   3         86.93         89.08         1.73 o                         
   5   4   3         82.72        101.42         1.84 o                         
   6   4   3        472.91        490.07         3.42 o                         
   7   4   3       1807.90       1761.53         7.85 o                         
   8   4   3        528.53        511.47         3.88 o                         
   9   4   3        276.63        257.32         3.49 o                         
  10   4   3        926.54        891.67         6.61 o                         
  11   4   3        947.63        923.12         6.54 o                         
  12   4   3        189.89        190.28         3.25 o                         
  13   4   3         25.17         24.39         1.84 o                         
  14   4   3         34.58         30.78         2.19 o                         
  15   4   3        241.77        247.27         4.85 o                         
  16   4   3        181.10        205.06         5.70 o                         
  17   4   3         13.23         21.60         3.93 o                         
  18   4   3         34.27         26.48         3.79 o                         
  19   4   3        137.33        160.24         9.43 o                         
   0   5   3       6230.18       6224.11        30.23 o                         
   1   5   3       3457.72       3340.54        12.25 o                         
   2   5   3        213.74        182.80         2.05 o                         
   3   5   3        203.21        241.90         2.46 o                         
   4   5   3        474.52        533.09         3.59 o                         
   5   5   3        602.31        634.49         4.10 o                         
   6   5   3        109.12        113.34         2.28 o                         
   7   5   3        374.47        347.28         3.28 o                         
   8   5   3       1623.60       1535.37         7.51 o                         
   9   5   3       1542.01       1471.90         8.28 o                         
  10   5   3        551.59        522.40         4.70 o                         
  11   5   3          0.74          4.59         1.41 o                         
  12   5   3        190.65        191.19         3.24 o                         
  13   5   3        332.69        331.96         4.27 o                         
  14   5   3        161.55        157.39         4.29 o                         
  15   5   3         22.90         15.65         2.79 o                         
  16   5   3         35.84         38.67         4.15 o                         
  17   5   3        177.47        189.90         6.09 o                         
  18   5   3        112.36        101.83         7.08 o                         
  19   5   3         10.10         -3.81         5.61 o                         
   1   6   3        625.94        634.82         4.02 o                         
   2   6   3       1808.58       1799.13         7.46 o                         
   3   6   3       1960.19       1944.89         8.30 o                         
   4   6   3         64.42         66.24         1.73 o                         
   5   6   3        429.54        428.53         3.44 o                         
   6   6   3       1089.28       1054.80         5.65 o                         
   7   6   3       1423.29       1387.57         7.33 o                         
   8   6   3        184.23        179.44         3.05 o                         
   9   6   3          7.17          7.83         1.38 o                         
  10   6   3        280.06        275.80         3.54 o                         
  11   6   3        796.12        788.17         6.07 o                         
  12   6   3        152.91        158.33         3.32 o                         
  13   6   3          1.42          4.60         2.00 o                         
  14   6   3        109.99        114.19         4.54 o                         
  15   6   3        363.99        391.54         6.07 o                         
  16   6   3        140.76        133.75         4.89 o                         
  17   6   3         16.81         21.32         3.98 o                         
  18   6   3          5.27         15.54         5.27 o                         
   0   7   3        161.80        200.18         3.58 o                         
   1   7   3        486.61        521.83         3.72 o                         
   2   7   3          1.95          6.98         1.05 o                         
   3   7   3       1441.00       1368.71         6.39 o                         
   4   7   3       2392.69       2261.66         9.28 o                         
   5   7   3       2867.35       2712.13        11.46 o                         
   6   7   3        286.83        271.99         3.10 o                         
   7   7   3        136.31        137.05         2.72 o                         
   8   7   3        248.37        252.68         3.27 o                         
   9   7   3        443.75        453.89         4.46 o                         
  10   7   3        155.94        161.52         3.12 o                         
  11   7   3          0.35         -0.31         1.60 o                         
  12   7   3        220.30        223.31         3.75 o                         
  13   7   3        675.17        678.43         6.45 o                         
  14   7   3        237.85        244.82         4.71 o                         
  15   7   3          0.71         -0.74         3.12 o                         
  16   7   3         35.05         34.57         3.43 o                         
  17   7   3        102.53        105.91         6.03 o                         
  18   7   3         43.39         38.79         5.12 o                         
   1   8   3        361.20        356.30         3.18 o                         
   2   8   3       1217.04       1207.29         6.10 o                         
   3   8   3       1608.10       1526.39         7.47 o                         
   4   8   3        214.46        203.32         2.88 o                         
   5   8   3        595.16        568.30         4.37 o                         
   6   8   3       1388.93       1339.30         7.57 o                         
   7   8   3        741.45        720.08         5.21 o                         
   8   8   3        133.80        136.14         2.76 o                         
   9   8   3          2.09          2.42         1.43 o                         
  10   8   3        142.53        139.03         3.06 o                         
  11   8   3        533.66        531.48         5.28 o                         
  12   8   3        272.40        271.02         4.34 o                         
  13   8   3          0.41          2.89         2.29 o                         
  14   8   3        203.14        212.73         4.82 o                         
  15   8   3        242.21        263.81         6.30 o                         
  16   8   3        108.02        103.28         4.63 o                         
  17   8   3         18.49         32.94         4.54 o                         
  18   8   3          1.73          9.84         5.89 o                         
   0   9   3       1534.63       1445.43        11.05 o                         
   1   9   3       1390.61       1315.69         6.91 o                         
   2   9   3        305.09        276.96         3.19 o                         
   3   9   3         97.97        107.03         2.46 o                         
   4   9   3        792.90        786.82         5.68 o                         
   5   9   3        622.55        613.24         4.77 o                         
   6   9   3          0.19          1.46         1.27 o                         
   7   9   3        182.57        175.42         2.94 o                         
   8   9   3        614.90        590.81         4.95 o                         
   9   9   3        930.01        911.87         6.69 o                         
  10   9   3        253.24        248.09         3.89 o                         
  11   9   3          3.69          5.96         1.91 o                         
  12   9   3         88.73         88.71         3.11 o                         
  13   9   3        347.87        359.95         5.61 o                         
  14   9   3        116.30        119.79         4.36 o                         
  15   9   3          4.82         11.05         3.73 o                         
  16   9   3         32.39         35.34         4.81 o                         
  17   9   3         98.39         97.00         5.65 o                         
   1  10   3       1033.59        988.99         6.28 o                         
   2  10   3        802.46        770.44         5.56 o                         
   3  10   3        812.36        782.03         5.69 o                         
   4  10   3         87.37         83.55         2.26 o                         
   5  10   3        106.72        108.41         2.52 o                         
   6  10   3        359.60        351.53         3.88 o                         
   7  10   3        753.01        743.11         5.78 o                         
   8  10   3        106.57        106.56         2.83 o                         
   9  10   3         96.86         93.48         2.78 o                         
  10  10   3        282.95        283.74         4.24 o                         
  11  10   3        565.80        567.94         5.99 o                         
  12  10   3        162.82        164.02         4.43 o                         
  13  10   3          9.22         15.40         2.90 o                         
  14  10   3         31.57         32.63         3.29 o                         
  15  10   3        117.19        120.72         4.38 o                         
  16  10   3         59.02         69.90         6.20 o                         
  17  10   3          6.96         -1.24         6.18 o                         
   0  11   3        981.44        962.41         8.89 o                         
   1  11   3        439.20        429.35         4.59 o                         
   2  11   3         16.91         13.34         1.40 o                         
   3  11   3        582.71        554.96         4.94 o                         
   4  11   3        594.54        583.87         4.84 o                         
   5  11   3        674.30        651.83         5.16 o                         
   6  11   3        226.30        212.02         3.22 o                         
   7  11   3          8.35          7.23         1.54 o                         
   8  11   3        365.35        360.91         4.23 o                         
   9  11   3        579.78        571.19         5.50 o                         
  10  11   3        121.16        124.72         3.82 o                         
  11  11   3         31.52         32.49         2.55 o                         
  12  11   3        139.04        134.58         4.26 o                         
  13  11   3        157.65        172.20         5.38 o                         
  14  11   3         94.17        102.85         5.16 o                         
  15  11   3         22.31         18.71         5.26 o                         
  16  11   3          9.34          2.02         5.42 o                         
   1  12   3        451.92        430.62         4.74 o                         
   2  12   3        757.85        730.14         5.90 o                         
   3  12   3        310.77        300.47         3.81 o                         
   4  12   3          0.66          2.42         1.51 o                         
   5  12   3         88.93         88.79         2.54 o                         
   6  12   3        394.79        392.24         4.35 o                         
   7  12   3        801.63        787.75         6.19 o                         
   8  12   3        265.10        252.70         3.81 o                         
   9  12   3          2.72          5.85         2.34 o                         
  10  12   3        177.03        187.36         4.68 o                         
  11  12   3        180.98        185.95         5.50 o                         
  12  12   3         10.73          6.08         3.30 o                         
  13  12   3          0.95          7.11         3.73 o                         
  14  12   3         49.72         58.40         4.00 o                         
  15  12   3        195.61        237.23        10.01 o                         
   0  13   3        599.77        569.63         7.88 o                         
   1  13   3        471.19        466.94         5.18 o                         
   2  13   3          0.21          1.46         1.64 o                         
   3  13   3        224.16        211.40         3.58 o                         
   4  13   3        259.23        252.76         3.56 o                         
   5  13   3        523.66        520.18         4.83 o                         
   6  13   3         83.04         80.39         2.56 o                         
   7  13   3         76.32         74.47         2.47 o                         
   8  13   3        236.73        231.05         4.15 o                         
   9  13   3        342.87        335.39         5.43 o                         
  10  13   3         81.13         76.88         3.17 o                         
  11  13   3          0.61         -0.19         3.18 o                         
  12  13   3         70.06         71.86         4.01 o                         
  13  13   3        183.54        194.67         7.16 o                         
  14  13   3         60.99         66.92         5.74 o                         
  15  13   3          4.95         14.30        12.87 o                         
   1  14   3        170.33        168.79         3.70 o                         
   2  14   3        425.19        422.67         5.02 o                         
   3  14   3        600.72        587.71         5.63 o                         
   4  14   3         56.40         52.73         2.28 o                         
   5  14   3        104.53        104.54         3.30 o                         
   6  14   3        224.55        222.40         4.15 o                         
   7  14   3        188.14        184.98         4.37 o                         
   8  14   3         34.61         39.91         2.55 o                         
   9  14   3         30.47         35.88         3.08 o                         
  10  14   3        141.14        151.69         5.06 o                         
  11  14   3        297.28        316.91         9.40 o                         
  12  14   3        111.43         98.57         4.68 o                         
  13  14   3         11.09         23.70         6.07 o                         
  14  14   3         17.92         18.51         9.76 o                         
   0  15   3        340.82        355.57         7.09 o                         
   1  15   3        265.21        262.64         4.59 o                         
   2  15   3         63.25         65.99         3.30 o                         
   3  15   3         57.44         60.58         2.54 o                         
   4  15   3        331.72        331.06         5.22 o                         
   5  15   3        300.13        293.96         5.11 o                         
   6  15   3          3.90          2.70         2.49 o                         
   7  15   3         69.26         64.57         2.99 o                         
   8  15   3        172.05        181.76         5.36 o                         
   9  15   3        184.02        201.61         6.20 o                         
  10  15   3         77.23         80.12         4.07 o                         
  11  15   3          7.10          1.03         4.54 o                         
  12  15   3         34.88         28.44         5.07 o                         
  13  15   3        147.24        222.53        19.02 o                         
   1  16   3        124.92        133.63         3.91 o                         
   2  16   3        177.98        189.68         4.43 o                         
   3  16   3        269.48        276.60         5.06 o                         
   4  16   3         24.61         30.59         2.82 o                         
   5  16   3        116.39        114.26         4.63 o                         
   6  16   3        260.90        259.71         5.59 o                         
   7  16   3        232.47        243.11         5.47 o                         
   8  16   3         30.08         33.55         3.44 o                         
   9  16   3          0.02         10.53         3.89 o                         
  10  16   3         13.27         16.94         4.68 o                         
  11  16   3        111.82         92.57         6.51 o                         
   0  17   3         92.68         89.23         5.40 o                         
   1  17   3        101.89        107.27         3.79 o                         
   2  17   3          1.69          5.81         2.80 o                         
   3  17   3        159.10        174.30         5.11 o                         
   4  17   3        263.87        282.46         6.09 o                         
   5  17   3        227.86        236.04         5.51 o                         
   6  17   3         32.82         32.96         3.44 o                         
   7  17   3          3.47          8.53         5.52 o                         
   8  17   3         50.99         45.78         4.73 o                         
   9  17   3        133.02        128.56         9.13 o                         
  10  17   3         27.14         42.79         8.50 o                         
   1  18   3        142.91        162.87         6.05 o                         
   2  18   3        177.77        192.43         5.48 o                         
   3  18   3         91.28         89.94         4.43 o                         
   4  18   3          8.48          5.98         3.57 o                         
   5  18   3          6.08          0.82         4.00 o                         
   6  18   3         89.16         75.04         4.61 o                         
   7  18   3        133.40        119.80         6.82 o                         
   8  18   3         25.98          8.56         5.42 o                         
   0  19   3        249.25        281.13        14.79 o                         
   1  19   3        154.20        164.08         7.40 o                         
   2  19   3          3.75          8.62         4.64 o                         
   3  19   3         28.14         27.51         4.41 o                         
   4  19   3         26.68         12.93         4.75 o                         
   5  19   3         53.13         67.90         5.68 o                         
   1   0   4        111.12        109.11         2.70 o                         
   2   0   4        211.57        235.15         3.47 o                         
   3   0   4          1.67          3.63         1.16 o                         
   4   0   4        152.80        154.42         2.87 o                         
   5   0   4         14.10         15.25         1.73 o                         
   6   0   4        552.37        551.12         5.64 o                         
   7   0   4          1.39          2.05         1.75 o                         
   8   0   4       4790.89       4899.54        33.84 o                         
   9   0   4         23.01         22.25         2.49 o                         
  10   0   4        500.92        485.33         6.40 o                         
  11   0   4          4.35          2.06         2.09 o                         
  12   0   4       1150.32       1104.94        10.87 o                         
  13   0   4         20.45         21.66         2.72 o                         
  14   0   4        523.28        510.80         7.71 o                         
  15   0   4          1.47          2.39         3.52 o                         
  16   0   4          6.45          2.07         3.99 o                         
  17   0   4          1.00          5.34         5.18 o                         
  18   0   4        369.25        401.55        14.28 o                         
  19   0   4          0.00          1.20         7.80 o                         
   1   1   4         21.77         20.24         1.07 o                         
   2   1   4       4563.65       5023.93        18.73 o                         
   3   1   4         11.52         13.16         0.99 o                         
   4   1   4        145.02        146.89         2.13 o                         
   5   1   4         24.00         23.34         1.22 o                         
   6   1   4       2852.94       2952.33        11.54 o                         
   7   1   4         32.03         30.68         1.44 o                         
   8   1   4       3083.46       3101.21        13.54 o                         
   9   1   4          0.05          0.25         1.47 o                         
  10   1   4       1676.99       1649.62         9.34 o                         
  11   1   4         11.83         14.81         1.56 o                         
  12   1   4        263.93        256.64         3.77 o                         
  13   1   4          0.77          0.65         1.85 o                         
  14   1   4         65.30         63.50         2.72 o                         
  15   1   4          2.56         -0.68         2.51 o                         
  16   1   4        393.09        400.74         5.83 o                         
  17   1   4          0.10          0.42         3.08 o                         
  18   1   4        155.29        154.97         5.33 o                         
  19   1   4          3.25          2.26         5.44 o                         
   0   2   4       4573.93       5027.76        27.70 o                         
   1   2   4         40.76         42.25         1.33 o                         
   2   2   4        205.47        211.27         2.06 o                         
   3   2   4          8.17          8.39         0.90 o                         
   4   2   4       4342.18       4664.78        16.28 o                         
   5   2   4         15.45         15.12         1.11 o                         
   6   2   4       1203.72       1234.93         5.94 o                         
   7   2   4          3.21          3.96         1.16 o                         
   8   2   4        747.80        728.76         4.96 o                         
   9   2   4         13.52         14.66         1.36 o                         
  10   2   4        214.21        206.36         3.31 o                         
  11   2   4          1.86          0.87         1.49 o                         
  12   2   4       1188.82       1182.65         8.20 o                         
  13   2   4          7.07          7.42         1.92 o                         
  14   2   4        967.83        953.07         7.75 o                         
  15   2   4          0.00          0.16         2.59 o                         
  16   2   4         41.85         44.76         3.42 o                         
  17   2   4          4.05          8.41         3.20 o                         
  18   2   4        183.99        186.83         7.35 o                         
  19   2   4          0.28          3.58         5.03 o                         
   1   3   4         17.39         17.78         1.01 o                         
   2   3   4       4023.54       4308.23        14.62 o                         
   3   3   4         10.93         11.23         0.99 o                         
   4   3   4         68.67         73.34         1.84 o                         
   5   3   4         21.70         20.69         1.21 o                         
   6   3   4      10845.10      11329.13        35.78 o                         
   7   3   4         66.92         67.22         1.81 o                         
   8   3   4        667.37        657.05         4.46 o                         
   9   3   4          0.00          1.51         1.33 o                         
  10   3   4        122.45        111.65         2.79 o                         
  11   3   4          6.01          6.76         1.56 o                         
  12   3   4        771.48        748.34         6.24 o                         
  13   3   4          0.01          1.12         1.95 o                         
  14   3   4        750.45        758.27         7.14 o                         
  15   3   4          9.71          6.90         2.53 o                         
  16   3   4        213.04        208.19         6.17 o                         
  17   3   4          0.03         -3.54         3.54 o                         
  18   3   4         21.99         17.38         4.47 o                         
  19   3   4          1.74         15.95         8.18 o                         
   0   4   4       4363.16       4737.89        23.96 o                         
   1   4   4         67.17         64.44         1.60 o                         
   2   4   4       6587.42       7112.46        23.73 o                         
   3   4   4          0.53          1.51         0.97 o                         
   4   4   4       4524.59       4724.98        17.45 o                         
   5   4   4         18.30         18.22         1.27 o                         
   6   4   4         17.47         23.53         1.39 o                         
   7   4   4         10.21          9.31         1.29 o                         
   8   4   4       1259.61       1232.18         6.94 o                         
   9   4   4          7.23          5.75         1.39 o                         
  10   4   4        662.48        661.56         5.30 o                         
  11   4   4          1.50          0.53         1.51 o                         
  12   4   4        781.30        780.76         6.28 o                         
  13   4   4         14.69         13.83         2.10 o                         
  14   4   4        991.54        957.13         8.41 o                         
  15   4   4          0.56         -2.09         2.80 o                         
  16   4   4        147.96        147.38         4.75 o                         
  17   4   4          1.40          2.51         3.91 o                         
  18   4   4         67.08         85.20         7.79 o                         
   1   5   4          4.16          4.12         1.00 o                         
   2   5   4       1926.90       2035.91         8.54 o                         
   3   5   4         19.95         17.89         1.20 o                         
   4   5   4        318.36        314.46         3.01 o                         
   5   5   4         14.66         14.87         1.35 o                         
   6   5   4       4029.61       4088.44        16.03 o                         
   7   5   4         15.77         16.63         1.44 o                         
   8   5   4        329.34        314.41         3.34 o                         
   9   5   4          1.42          2.55         1.39 o                         
  10   5   4        385.73        386.90         4.03 o                         
  11   5   4          7.83          4.20         1.53 o                         
  12   5   4       1202.10       1183.30         7.77 o                         
  13   5   4          0.15          2.95         2.12 o                         
  14   5   4        201.72        198.97         4.98 o                         
  15   5   4          4.07          1.80         3.03 o                         
  16   5   4         60.32         54.09         3.83 o                         
  17   5   4          0.40         -4.11         4.11 o                         
  18   5   4         88.23         91.63         5.87 o                         
   0   6   4       9224.30       9855.52        51.45 o                         
   1   6   4         32.51         31.42         1.45 o                         
   2   6   4        224.69        219.85         2.72 o                         
   3   6   4          3.14          2.70         1.17 o                         
   4   6   4       2644.84       2672.39        11.44 o                         
   5   6   4         25.09         23.32         1.51 o                         
   6   6   4        391.58        389.28         3.75 o                         
   7   6   4          3.85          4.29         1.39 o                         
   8   6   4       1528.36       1487.54         8.20 o                         
   9   6   4          9.04          8.63         1.47 o                         
  10   6   4        238.01        227.26         3.49 o                         
  11   6   4          0.34         -1.70         1.70 o                         
  12   6   4        919.28        905.13         7.08 o                         
  13   6   4         14.67         13.10         2.30 o                         
  14   6   4        577.54        575.55         6.81 o                         
  15   6   4          0.01         10.48         4.13 o                         
  16   6   4         26.26         21.14         4.00 o                         
  17   6   4          1.63         12.27         5.54 o                         
  18   6   4        181.79        165.32         8.54 o                         
   1   7   4          8.97          9.54         1.33 o                         
   2   7   4       3026.46       3070.83        13.06 o                         
   3   7   4         10.77          9.32         1.41 o                         
   4   7   4        165.38        167.19         2.87 o                         
   5   7   4         28.06         27.02         1.58 o                         
   6   7   4       2641.45       2655.71        11.94 o                         
   7   7   4         29.29         28.65         1.50 o                         
   8   7   4       2852.88       2855.63        12.51 o                         
   9   7   4          0.91          2.32         1.56 o                         
  10   7   4        886.36        855.80         6.68 o                         
  11   7   4          5.71          4.27         1.81 o                         
  12   7   4         26.92         23.59         2.14 o                         
  13   7   4          1.94          1.54         2.54 o                         
  14   7   4        153.67        159.83         4.91 o                         
  15   7   4          3.22          7.67         3.57 o                         
  16   7   4        489.04        524.89         9.43 o                         
  17   7   4          0.29          6.81         5.98 o                         
  18   7   4         55.21         45.54         8.60 o                         
   0   8   4       6822.15       7195.09        39.68 o                         
   1   8   4         26.12         24.82         1.52 o                         
   2   8   4         57.13         66.11         2.02 o                         
   3   8   4          2.90          2.75         1.29 o                         
   4   8   4        444.67        432.01         4.32 o                         
   5   8   4          3.12          4.00         1.31 o                         
   6   8   4       1029.64       1015.17         6.23 o                         
   7   8   4          0.81          2.35         1.36 o                         
   8   8   4       1066.80       1055.51         7.14 o                         
   9   8   4         12.17         10.37         1.71 o                         
  10   8   4        154.37        150.10         3.50 o                         
  11   8   4          2.22          0.24         1.91 o                         
  12   8   4        714.19        704.05         6.69 o                         
  13   8   4          4.30          4.08         2.99 o                         
  14   8   4        404.59        433.14         7.94 o                         
  15   8   4          0.11          2.29         3.67 o                         
  16   8   4          0.55         15.96         4.56 o                         
  17   8   4          1.56          5.09         8.42 o                         
   1   9   4         18.96         16.50         1.46 o                         
   2   9   4       2730.70       2704.27        12.53 o                         
   3   9   4          4.34          4.13         1.26 o                         
   4   9   4          0.16          2.06         1.27 o                         
   5   9   4          1.79          2.00         1.32 o                         
   6   9   4       1649.74       1607.53         8.96 o                         
   7   9   4         18.87         20.19         1.60 o                         
   8   9   4        720.77        691.68         5.83 o                         
   9   9   4          0.95          0.23         1.71 o                         
  10   9   4        954.92        944.06         7.43 o                         
  11   9   4          9.64          9.02         2.19 o                         
  12   9   4        247.14        252.05         4.91 o                         
  13   9   4          0.01          3.02         2.82 o                         
  14   9   4         20.92         19.51         3.49 o                         
  15   9   4          1.22          4.43         4.24 o                         
  16   9   4        133.82        124.02         8.19 o                         
  17   9   4          0.07         13.57         9.71 o                         
   0  10   4       3767.52       3808.82        21.70 o                         
   1  10   4         24.01         23.34         1.45 o                         
   2  10   4        893.79        875.49         6.02 o                         
   3  10   4          4.79          4.93         1.33 o                         
   4  10   4       1225.09       1195.97         7.39 o                         
   5  10   4          6.83          7.11         1.35 o                         
   6  10   4         43.27         47.76         1.88 o                         
   7  10   4          0.80          2.30         1.59 o                         
   8  10   4       1025.37       1022.54         7.34 o                         
   9  10   4          9.12          6.85         2.03 o                         
  10  10   4        306.78        318.24         4.99 o                         
  11  10   4          3.36          7.58         2.43 o                         
  12  10   4        409.69        432.11         8.26 o                         
  13  10   4          5.08          6.40         3.76 o                         
  14  10   4        418.50        452.04         9.07 o                         
  15  10   4          1.19          4.63         4.40 o                         
  16  10   4         51.72         50.12         5.28 o                         
   1  11   4          4.34          3.76         1.34 o                         
   2  11   4        783.44        761.41         5.67 o                         
   3  11   4          2.54          2.69         1.39 o                         
   4  11   4         90.84         92.16         2.49 o                         
   5  11   4          6.08          5.39         1.49 o                         
   6  11   4       2559.13       2554.26        12.81 o                         
   7  11   4         17.32         13.16         1.76 o                         
   8  11   4        232.87        229.96         3.89 o                         
   9  11   4          0.04          4.67         2.19 o                         
  10  11   4         20.00         19.25         2.62 o                         
  11  11   4          0.79          0.96         2.64 o                         
  12  11   4        397.11        382.59         9.11 o                         
  13  11   4          0.04          0.63         3.53 o                         
  14  11   4        291.93        314.11        10.17 o                         
  15  11   4          3.89          4.37         6.02 o                         
   0  12   4        660.40        627.95         8.44 o                         
   1  12   4          8.63          6.78         1.58 o                         
   2  12   4        298.79        294.51         3.98 o                         
   3  12   4          0.77          0.82         1.56 o                         
   4  12   4       2360.82       2349.47        12.02 o                         
   5  12   4         10.47          9.89         1.68 o                         
   6  12   4         71.84         79.39         2.49 o                         
   7  12   4          3.65         -0.28         1.93 o                         
   8  12   4        199.26        190.08         3.97 o                         
   9  12   4          2.41          1.18         2.55 o                         
  10  12   4         77.09         87.55         3.37 o                         
  11  12   4          0.04          0.66         3.55 o                         
  12  12   4        367.33        370.91         7.04 o                         
  13  12   4          5.25         17.00         4.71 o                         
  14  12   4        388.25        400.28        10.13 o                         
  15  12   4          0.09          6.53         6.50 o                         
   1  13   4          0.92          1.88         1.83 o                         
   2  13   4        924.18        903.26         7.27 o                         
   3  13   4         12.71         13.37         1.83 o                         
   4  13   4         35.37         40.71         2.05 o                         
   5  13   4          9.02          6.74         1.84 o                         
   6  13   4       1377.07       1345.68         8.78 o                         
   7  13   4          5.31          4.71         2.17 o                         
   8  13   4        243.98        242.76         4.50 o                         
   9  13   4          0.06         -2.24         2.55 o                         
  10  13   4        156.25        168.14         5.44 o                         
  11  13   4          3.44          9.31         3.30 o                         
  12  13   4        235.65        224.21         6.31 o                         
  13  13   4          0.01          4.92         5.48 o                         
  14  13   4        118.39        134.47         8.12 o                         
   0  14   4       2279.91       2261.94        18.75 o                         
   1  14   4          8.58          9.10         2.03 o                         
   2  14   4        132.29        140.27         3.86 o                         
   3  14   4          0.14         -2.06         2.06 o                         
   4  14   4        182.96        170.53         4.27 o                         
   5  14   4          3.67          5.16         2.47 o                         
   6  14   4         55.07         60.78         2.83 o                         
   7  14   4          1.97          1.94         2.41 o                         
   8  14   4        518.71        503.59         7.43 o                         
   9  14   4          1.26          3.83         3.02 o                         
  10  14   4        146.78        155.33         7.07 o                         
  11  14   4          0.10         -2.21         4.92 o                         
  12  14   4        199.49        207.82         7.10 o                         
  13  14   4          5.40          4.20         6.51 o                         
   1  15   4          2.44          5.70         2.38 o                         
   2  15   4        748.46        747.12         7.58 o                         
   3  15   4          2.18          2.47         2.33 o                         
   4  15   4          7.41          4.05         2.45 o                         
   5  15   4          2.47         -2.46         2.57 o                         
   6  15   4        356.48        333.76         7.03 o                         
   7  15   4          4.78          1.63         3.09 o                         
   8  15   4        401.76        397.41         6.67 o                         
   9  15   4          0.03          5.94         4.23 o                         
  10  15   4        349.24        362.89         8.02 o                         
  11  15   4          2.55          1.33         6.98 o                         
  12  15   4         25.44         17.39         6.19 o                         
   0  16   4       1157.05       1143.30        13.15 o                         
   1  16   4          4.53          7.54         2.98 o                         
   2  16   4         14.79         16.59         3.16 o                         
   3  16   4          3.36          4.41         3.19 o                         
   4  16   4        277.02        279.06         5.75 o                         
   5  16   4          1.60          4.08         3.07 o                         
   6  16   4        234.46        241.05         5.60 o                         
   7  16   4          0.00          2.38         3.41 o                         
   8  16   4        250.56        231.69         6.77 o                         
   9  16   4          4.85         20.38         5.52 o                         
  10  16   4         28.08         27.28         5.41 o                         
   1  17   4          4.77         10.31         3.18 o                         
   2  17   4        334.59        334.86         5.95 o                         
   3  17   4          0.04          2.12         3.13 o                         
   4  17   4          0.08          2.98         3.41 o                         
   5  17   4          0.30         -0.55         3.49 o                         
   6  17   4        433.94        444.59         9.57 o                         
   7  17   4          6.17          4.19         4.81 o                         
   8  17   4        218.52        216.48         8.14 o                         
   9  17   4          0.08          5.72         7.33 o                         
   0  18   4        406.95        427.81        11.35 o                         
   1  18   4          3.97         17.91         3.68 o                         
   2  18   4        118.57        118.87         6.14 o                         
   3  18   4          0.16          5.96         4.10 o                         
   4  18   4        256.03        253.08         7.46 o                         
   5  18   4          0.48          6.35         4.37 o                         
   6  18   4          5.14          5.60         4.40 o                         
   7  18   4          0.22         -0.97         8.31 o                         
   1  19   4          0.62         -1.57         4.94 o                         
   2  19   4        175.85        170.02         7.08 o                         
   3  19   4          1.91          5.36         4.98 o                         
   4  19   4         34.30         27.92        12.43 o                         
   1   0   5       1971.15       1896.46        12.10 o                         
   2   0   5       3201.80       3150.05        17.92 o                         
   3   0   5        375.49        384.59         4.90 o                         
   4   0   5         40.38         45.87         2.01 o                         
   5   0   5          2.82          2.72         1.50 o                         
   6   0   5        494.41        496.64         5.47 o                         
   7   0   5       1106.40       1058.71         8.51 o                         
   8   0   5        293.59        288.98         5.40 o                         
   9   0   5        142.97        141.20         4.29 o                         
  10   0   5       1339.66       1286.80        10.56 o                         
  11   0   5        775.54        773.71         8.01 o                         
  12   0   5        211.44        207.96         5.18 o                         
  13   0   5         28.55         27.43         3.01 o                         
  14   0   5          1.54         -3.28         3.75 o                         
  15   0   5         60.56         57.20         4.31 o                         
  16   0   5        164.62        158.08         6.62 o                         
  17   0   5          8.49         14.42         6.55 o                         
  18   0   5         80.91         72.31         7.56 o                         
   0   1   5       4148.38       4101.01        22.80 o                         
   1   1   5       1055.87       1018.99         5.81 o                         
   2   1   5          2.70          5.39         1.14 o                         
   3   1   5        494.41        484.92         4.04 o                         
   4   1   5        938.47        958.78         5.38 o                         
   5   1   5        417.43        422.69         3.55 o                         
   6   1   5        493.46        476.35         4.01 o                         
   7   1   5          7.88          9.49         1.44 o                         
   8   1   5       1267.39       1209.81         7.54 o                         
   9   1   5        833.24        814.12         6.01 o                         
  10   1   5        300.00        291.23         3.69 o                         
  11   1   5         31.03         31.06         1.84 o                         
  12   1   5        274.78        277.08         3.94 o                         
  13   1   5        130.10        129.78         3.43 o                         
  14   1   5        229.39        228.18         4.61 o                         
  15   1   5         27.04         26.60         2.81 o                         
  16   1   5         52.08         47.74         3.40 o                         
  17   1   5        129.90        117.89         5.03 o                         
  18   1   5        141.50        161.07         9.90 o                         
   1   2   5        437.08        428.27         3.67 o                         
   2   2   5       1929.37       1928.38         9.03 o                         
   3   2   5        601.93        610.24         4.06 o                         
   4   2   5         81.99         86.29         2.18 o                         
   5   2   5        318.80        302.36         3.20 o                         
   6   2   5       1926.83       1850.53         8.69 o                         
   7   2   5        778.73        750.69         5.67 o                         
   8   2   5        524.68        487.09         4.52 o                         
   9   2   5          0.55          0.74         1.47 o                         
  10   2   5        343.49        341.68         4.07 o                         
  11   2   5        256.00        256.77         3.70 o                         
  12   2   5        214.56        210.08         3.69 o                         
  13   2   5          0.01          0.04         2.12 o                         
  14   2   5        251.62        251.46         4.67 o                         
  15   2   5        176.91        184.10         4.78 o                         
  16   2   5        232.49        239.03         6.37 o                         
  17   2   5         25.40          9.80         4.76 o                         
  18   2   5          6.09         21.06         5.73 o                         
   0   3   5        657.62        683.41         7.08 o                         
   1   3   5        320.72        333.84         3.45 o                         
   2   3   5         85.76         88.75         2.13 o                         
   3   3   5        450.75        433.54         3.63 o                         
   4   3   5       3709.04       3543.33        13.16 o                         
   5   3   5       1992.88       1914.70         8.99 o                         
   6   3   5        105.61        100.69         2.53 o                         
   7   3   5         72.99         71.65         2.07 o                         
   8   3   5        394.48        385.06         4.20 o                         
   9   3   5        239.55        241.26         3.45 o                         
  10   3   5        227.12        219.81         3.47 o                         
  11   3   5          3.85          2.44         1.80 o                         
  12   3   5        311.47        301.83         4.41 o                         
  13   3   5        532.41        526.98         5.78 o                         
  14   3   5        222.20        224.53         6.19 o                         
  15   3   5          0.37          3.70         3.77 o                         
  16   3   5         66.75         64.07         4.33 o                         
  17   3   5         66.39         53.35         4.89 o                         
  18   3   5         83.65         68.23         6.17 o                         
   1   4   5         73.25         80.29         2.16 o                         
   2   4   5       1539.80       1513.58         7.11 o                         
   3   4   5       1793.76       1725.36         7.72 o                         
   4   4   5        420.85        399.53         3.44 o                         
   5   4   5        494.18        472.97         4.03 o                         
   6   4   5       1430.83       1374.18         7.59 o                         
   7   4   5        284.39        279.17         3.62 o                         
   8   4   5         36.70         36.53         1.69 o                         
   9   4   5         20.70         20.05         1.61 o                         
  10   4   5        334.32        336.03         4.10 o                         
  11   4   5        506.70        506.50         5.16 o                         
  12   4   5        667.49        652.06         6.24 o                         
  13   4   5         33.42         31.61         2.71 o                         
  14   4   5        176.00        182.57         5.26 o                         
  15   4   5        123.73        120.80         6.20 o                         
  16   4   5         44.87         39.21         4.65 o                         
  17   4   5          0.35          6.77         5.61 o                         
  18   4   5         10.13         24.27         6.03 o                         
   0   5   5       2292.67       2191.16        13.02 o                         
   1   5   5        966.44        894.88         5.37 o                         
   2   5   5        554.75        498.03         3.99 o                         
   3   5   5         20.19         27.64         1.48 o                         
   4   5   5       1333.90       1326.12         6.86 o                         
   5   5   5        463.72        464.47         3.97 o                         
   6   5   5         19.44         21.52         1.62 o                         
   7   5   5        290.07        270.89         3.50 o                         
   8   5   5        876.39        842.46         6.12 o                         
   9   5   5        326.60        321.23         3.93 o                         
  10   5   5        467.30        448.76         4.62 o                         
  11   5   5         33.46         28.78         2.04 o                         
  12   5   5        243.84        246.42         4.73 o                         
  13   5   5        225.77        221.11         5.20 o                         
  14   5   5        187.73        198.83         6.92 o                         
  15   5   5          0.49          7.36         4.04 o                         
  16   5   5         61.05         55.01         4.66 o                         
  17   5   5         57.48         51.10         6.37 o                         
  18   5   5         82.06         89.53        13.18 o                         
   1   6   5        455.85        444.34         3.95 o                         
   2   6   5       1811.40       1751.82         8.13 o                         
   3   6   5        553.78        546.83         4.25 o                         
   4   6   5         24.62         24.24         1.61 o                         
   5   6   5        103.18        102.45         2.49 o                         
   6   6   5        955.45        921.71         5.83 o                         
   7   6   5        685.78        670.76         5.12 o                         
   8   6   5        273.16        259.01         3.49 o                         
   9   6   5         11.43         10.11         1.59 o                         
  10   6   5        472.32        464.88         4.68 o                         
  11   6   5        386.63        380.56         4.85 o                         
  12   6   5        136.68        133.40         3.95 o                         
  13   6   5          4.21          3.59         2.96 o                         
  14   6   5         74.41         74.61         5.06 o                         
  15   6   5        116.91        123.69         6.78 o                         
  16   6   5        146.69        157.08         8.28 o                         
  17   6   5         10.52         11.83         5.93 o                         
   0   7   5       1387.63       1353.12        10.72 o                         
   1   7   5        266.68        275.52         3.61 o                         
   2   7   5        220.46        201.71         3.34 o                         
   3   7   5        849.47        799.44         5.66 o                         
   4   7   5        987.57        960.92         6.03 o                         
   5   7   5        708.86        681.94         5.06 o                         
   6   7   5        691.71        652.89         4.96 o                         
   7   7   5         16.07         11.98         1.51 o                         
   8   7   5        527.98        525.37         4.72 o                         
   9   7   5        441.60        441.09         4.75 o                         
  10   7   5         98.49         96.63         2.92 o                         
  11   7   5         76.02         72.09         3.00 o                         
  12   7   5        226.54        231.00         4.76 o                         
  13   7   5        139.89        148.85         4.98 o                         
  14   7   5        159.67        144.57         7.28 o                         
  15   7   5         34.32         47.08         4.50 o                         
  16   7   5         28.36         41.46         7.67 o                         
  17   7   5         93.20         88.34         6.62 o                         
   1   8   5        734.22        689.96         5.27 o                         
   2   8   5       1373.16       1339.89         8.20 o                         
   3   8   5        101.74        109.02         2.67 o                         
   4   8   5         18.42         22.01         1.52 o                         
   5   8   5         16.42         17.93         1.44 o                         
   6   8   5        610.25        599.18         4.86 o                         
   7   8   5        587.05        578.86         4.87 o                         
   8   8   5        429.41        416.97         4.58 o                         
   9   8   5         22.65         21.74         1.97 o                         
  10   8   5        528.21        537.55         5.71 o                         
  11   8   5        196.31        205.37         4.39 o                         
  12   8   5         74.62         70.86         3.01 o                         
  13   8   5          0.24          2.60         3.73 o                         
  14   8   5         40.65         50.93         3.90 o                         
  15   8   5         57.99         56.24         4.73 o                         
  16   8   5        191.02        195.26        10.57 o                         
   0   9   5       2067.53       1992.34        14.27 o                         
   1   9   5        599.55        571.02         4.87 o                         
   2   9   5         55.87         49.56         1.88 o                         
   3   9   5         86.90         93.83         2.43 o                         
   4   9   5        561.68        562.58         4.89 o                         
   5   9   5        201.41        207.57         3.18 o                         
   6   9   5         55.88         54.06         1.91 o                         
   7   9   5         22.16         18.91         1.71 o                         
   8   9   5        704.58        693.33         5.94 o                         
   9   9   5        534.22        526.74         5.69 o                         
  10   9   5        159.61        154.29         3.99 o                         
  11   9   5          2.21          1.62         2.45 o                         
  12   9   5        115.99        113.33         5.16 o                         
  13   9   5         83.08        103.29         4.56 o                         
  14   9   5        118.05        138.63         7.08 o                         
  15   9   5          9.00         25.77         5.71 o                         
  16   9   5         30.80         43.28        11.21 o                         
   1  10   5        228.60        218.22         3.22 o                         
   2  10   5        747.07        720.78         5.33 o                         
   3  10   5        517.79        506.45         4.54 o                         
   4  10   5        131.47        132.66         2.87 o                         
   5  10   5         99.76        102.29         2.64 o                         
   6  10   5        560.69        551.45         4.85 o                         
   7  10   5        252.28        245.71         3.73 o                         
   8  10   5         41.44         38.27         2.16 o                         
   9  10   5         28.51         26.31         2.33 o                         
  10  10   5        224.05        226.23         4.68 o                         
  11  10   5        281.82        302.57         5.33 o                         
  12  10   5        271.58        286.17         6.24 o                         
  13  10   5         15.97         15.45         3.85 o                         
  14  10   5         55.77         66.08         4.80 o                         
  15  10   5         51.24         50.70         6.98 o                         
   0  11   5        286.17        280.76         5.05 o                         
   1  11   5        140.10        140.89         2.91 o                         
   2  11   5         66.09         63.66         2.11 o                         
   3  11   5        122.97        116.18         2.99 o                         
   4  11   5       1196.25       1171.73         7.52 o                         
   5  11   5        517.11        497.24         4.80 o                         
   6  11   5         52.78         47.94         2.15 o                         
   7  11   5         54.21         49.93         2.26 o                         
   8  11   5        178.88        180.71         4.04 o                         
   9  11   5         61.75         65.20         2.87 o                         
  10  11   5        140.96        140.93         4.02 o                         
  11  11   5          5.27          0.77         3.05 o                         
  12  11   5        141.44        148.68         5.52 o                         
  13  11   5        175.77        185.16         6.41 o                         
  14  11   5        109.74        110.96         6.89 o                         
  15  11   5          0.09         16.87         8.12 o                         
   1  12   5         21.21         18.28         1.78 o                         
   2  12   5        588.27        580.74         5.19 o                         
   3  12   5        396.84        390.18         4.51 o                         
   4  12   5         33.03         29.99         2.07 o                         
   5  12   5        163.67        159.60         3.63 o                         
   6  12   5        713.31        704.37         6.26 o                         
   7  12   5        186.39        188.77         4.05 o                         
   8  12   5         73.55         75.78         3.00 o                         
   9  12   5          1.96          2.68         2.67 o                         
  10  12   5         58.58         58.50         3.42 o                         
  11  12   5        110.40         95.43         3.96 o                         
  12  12   5        102.80         98.10         5.04 o                         
  13  12   5          0.34          5.83         5.46 o                         
  14  12   5        127.94        131.91        11.63 o                         
   0  13   5        490.79        475.25         7.82 o                         
   1  13   5        180.47        181.30         3.97 o                         
   2  13   5         16.90         14.89         2.11 o                         
   3  13   5         91.09         85.35         3.49 o                         
   4  13   5        399.36        391.74         5.03 o                         
   5  13   5        296.98        298.38         4.55 o                         
   6  13   5         50.27         46.87         2.65 o                         
   7  13   5         35.50         32.55         2.70 o                         
   8  13   5        194.53        199.62         5.50 o                         
   9  13   5        104.74        108.32         5.31 o                         
  10  13   5         94.29         86.68         4.76 o                         
  11  13   5          0.77          0.35         3.90 o                         
  12  13   5         92.15         84.29         7.07 o                         
  13  13   5        109.17        114.39         9.27 o                         
   1  14   5        154.97        158.82         4.27 o                         
   2  14   5        469.42        473.60         5.83 o                         
   3  14   5        138.13        138.08         4.19 o                         
   4  14   5         21.43         21.07         2.56 o                         
   5  14   5         13.18         12.55         2.62 o                         
   6  14   5        138.15        136.49         4.10 o                         
   7  14   5        117.57        118.69         4.64 o                         
   8  14   5         71.82         63.24         3.40 o                         
   9  14   5         20.17         32.35         3.74 o                         
  10  14   5        251.56        283.07         9.35 o                         
  11  14   5        135.05        142.50        10.27 o                         
  12  14   5         71.46         67.63         6.46 o                         
   0  15   5        688.69        701.59        10.31 o                         
   1  15   5        144.57        161.20         5.54 o                         
   2  15   5          1.44          0.72         2.83 o                         
   3  15   5         52.91         51.59         3.77 o                         
   4  15   5        147.70        151.65         4.81 o                         
   5  15   5         55.10         58.16         3.41 o                         
   6  15   5         66.84         65.97         3.45 o                         
   7  15   5          0.42          5.62         4.13 o                         
   8  15   5        242.54        233.41         9.46 o                         
   9  15   5        185.76        229.58         9.11 o                         
  10  15   5         40.72         55.18         6.12 o                         
  11  15   5          5.33         -1.43         7.73 o                         
   1  16   5        160.06        163.19         4.88 o                         
   2  16   5        235.65        230.42         5.36 o                         
   3  16   5         38.71         35.23         3.50 o                         
   4  16   5          3.03         -1.46         3.19 o                         
   5  16   5          8.64         22.23         3.75 o                         
   6  16   5        168.06        170.50         7.07 o                         
   7  16   5        165.42        159.97         7.10 o                         
   8  16   5         95.16         95.87         8.45 o                         
   9  16   5          3.58         23.11         6.87 o                         
   0  17   5        130.47        121.00         9.27 o                         
   1  17   5         37.35         37.28         3.51 o                         
   2  17   5          0.17          5.58         3.76 o                         
   3  17   5         80.66         80.63         4.25 o                         
   4  17   5        228.93        249.13        10.03 o                         
   5  17   5        108.88        128.46         6.18 o                         
   6  17   5         41.92         51.13         6.28 o                         
   7  17   5          0.03         16.24         5.63 o                         
   1  18   5         20.86         30.70         4.39 o                         
   2  18   5        151.38        166.63         7.91 o                         
   3  18   5         82.11         83.76         7.14 o                         
   4  18   5         22.87         29.24         5.03 o                         
   5  18   5         15.81         45.32         9.99 o                         
   0   0   6         32.02         28.75         2.72 o                         
   1   0   6       1014.75       1040.50         8.36 o                         
   2   0   6          0.36         -0.65         1.84 o                         
   3   0   6        129.03        126.05         3.95 o                         
   4   0   6         47.85         47.87         2.70 o                         
   5   0   6       2136.92       2089.21        15.78 o                         
   6   0   6          3.16          3.94         2.10 o                         
   7   0   6        946.31        931.26         8.65 o                         
   8   0   6         30.53         28.74         2.47 o                         
   9   0   6       1183.77       1186.05        10.59 o                         
  10   0   6          1.93          4.73         2.48 o                         
  11   0   6        364.48        341.50         6.10 o                         
  12   0   6          3.85          2.46         3.19 o                         
  13   0   6        595.59        572.71         9.56 o                         
  14   0   6          6.44         14.29         5.23 o                         
  15   0   6         24.82         27.28         5.68 o                         
  16   0   6          3.68         -0.26         6.20 o                         
  17   0   6        197.54        217.74        12.66 o                         
   1   1   6        842.59        846.50         5.45 o                         
   2   1   6         67.28         66.52         1.99 o                         
   3   1   6       4599.55       4623.21        18.64 o                         
   4   1   6         16.16         15.80         1.53 o                         
   5   1   6        391.36        372.88         4.17 o                         
   6   1   6         21.43         21.24         1.58 o                         
   7   1   6        630.13        602.17         5.18 o                         
   8   1   6          0.20         -0.81         1.48 o                         
   9   1   6        228.97        229.81         3.56 o                         
  10   1   6         23.89         23.37         1.82 o                         
  11   1   6       1263.81       1260.00         7.95 o                         
  12   1   6         10.88          8.83         2.30 o                         
  13   1   6         26.88         29.40         3.25 o                         
  14   1   6          5.43          8.16         3.49 o                         
  15   1   6        518.62        519.31         8.38 o                         
  16   1   6          4.52         11.64         4.83 o                         
  17   1   6         19.17         15.24         8.95 o                         
   0   2   6         14.98         14.45         1.98 o                         
   1   2   6        332.58        312.87         3.69 o                         
   2   2   6          2.50          1.67         1.27 o                         
   3   2   6       3040.41       3083.53        14.04 o                         
   4   2   6         87.88         87.25         2.63 o                         
   5   2   6       3465.16       3495.70        15.68 o                         
   6   2   6          7.10          7.19         1.45 o                         
   7   2   6         82.92         79.75         2.49 o                         
   8   2   6         28.74         28.38         1.70 o                         
   9   2   6       1404.59       1359.68         8.48 o                         
  10   2   6         14.55         15.52         1.79 o                         
  11   2   6          0.27         -1.14         1.99 o                         
  12   2   6          3.94          6.84         2.37 o                         
  13   2   6        451.92        446.89         6.81 o                         
  14   2   6          1.05          0.49         4.13 o                         
  15   2   6          0.78          2.16         4.44 o                         
  16   2   6          7.45          2.52         4.69 o                         
  17   2   6        274.54        241.35         9.44 o                         
   1   3   6       2091.11       2105.48        10.59 o                         
   2   3   6         55.97         54.40         1.96 o                         
   3   3   6       1021.32       1024.46         6.77 o                         
   4   3   6          2.85          2.36         1.37 o                         
   5   3   6          1.94          6.58         1.34 o                         
   6   3   6         17.86         15.16         1.56 o                         
   7   3   6       1363.01       1339.49         8.42 o                         
   8   3   6          1.10         -0.76         1.56 o                         
   9   3   6         83.22         95.06         2.84 o                         
  10   3   6         16.46         16.79         2.03 o                         
  11   3   6        931.08        906.87         7.68 o                         
  12   3   6          3.21         -0.21         2.60 o                         
  13   3   6          4.85          2.00         3.06 o                         
  14   3   6          6.46          1.09         4.42 o                         
  15   3   6        400.59        431.52        10.45 o                         
  16   3   6          3.08          1.92         7.05 o                         
  17   3   6        156.81        142.87        10.24 o                         
   0   4   6         32.26         30.08         2.36 o                         
   1   4   6       1327.76       1325.23         7.84 o                         
   2   4   6          0.30          0.44         1.48 o                         
   3   4   6       1500.75       1464.67         8.36 o                         
   4   4   6         44.37         41.50         1.81 o                         
   5   4   6        827.41        803.99         5.87 o                         
   6   4   6          3.57          1.74         1.45 o                         
   7   4   6         52.95         61.95         2.20 o                         
   8   4   6         20.65         19.16         1.73 o                         
   9   4   6       2638.59       2608.10        14.27 o                         
  10   4   6         12.55         11.21         2.07 o                         
  11   4   6         10.21          8.37         2.37 o                         
  12   4   6         10.53         11.50         2.71 o                         
  13   4   6        110.64        124.91         5.14 o                         
  14   4   6          1.18          3.31         4.34 o                         
  15   4   6         17.02         14.00         4.74 o                         
  16   4   6          0.94          0.36         5.53 o                         
  17   4   6        318.44        285.85        14.61 o                         
   1   5   6       2558.27       2552.99        12.92 o                         
   2   5   6         76.71         77.28         2.37 o                         
   3   5   6       1961.88       1940.80        10.02 o                         
   4   5   6          8.43          7.17         1.47 o                         
   5   5   6          5.37          8.54         1.53 o                         
   6   5   6          6.71          6.20         1.45 o                         
   7   5   6        848.63        809.34         5.67 o                         
   8   5   6          1.28         -0.44         1.63 o                         
   9   5   6        433.36        437.72         4.98 o                         
  10   5   6         38.71         36.24         2.28 o                         
  11   5   6       1380.59       1390.54        10.12 o                         
  12   5   6          7.72          0.92         2.90 o                         
  13   5   6         18.17         23.44         3.49 o                         
  14   5   6          1.85          1.32         4.79 o                         
  15   5   6        203.65        206.52         7.76 o                         
  16   5   6          3.70         -5.66         5.66 o                         
  17   5   6         40.01         46.34        11.32 o                         
   0   6   6         25.08         25.53         2.04 o                         
   1   6   6        342.57        329.23         3.82 o                         
   2   6   6          7.63          8.09         1.40 o                         
   3   6   6        850.12        849.63         6.20 o                         
   4   6   6         37.11         35.12         1.71 o                         
   5   6   6       1806.67       1800.41         9.68 o                         
   6   6   6          6.89          7.17         1.53 o                         
   7   6   6        114.94        115.12         2.69 o                         
   8   6   6         22.80         20.90         1.79 o                         
   9   6   6       1090.75       1079.12         7.76 o                         
  10   6   6          3.58          2.31         2.14 o                         
  11   6   6         31.84         24.38         2.69 o                         
  12   6   6          3.07          3.54         3.19 o                         
  13   6   6        333.74        319.01         7.75 o                         
  14   6   6          1.03          2.24         4.92 o                         
  15   6   6          0.10          5.90         6.26 o                         
  16   6   6          3.14         -1.09         6.06 o                         
   1   7   6        333.68        331.67         4.01 o                         
   2   7   6         31.55         29.52         1.68 o                         
   3   7   6       2355.30       2310.30        12.78 o                         
   4   7   6          3.52          2.17         1.42 o                         
   5   7   6        413.21        410.88         4.28 o                         
   6   7   6         18.32         19.06         1.61 o                         
   7   7   6        595.34        579.01         4.99 o                         
   8   7   6          2.90          1.36         1.76 o                         
   9   7   6         27.01         24.43         2.27 o                         
  10   7   6         10.18         13.55         2.48 o                         
  11   7   6        497.01        472.51         6.78 o                         
  12   7   6          2.22          1.44         3.46 o                         
  13   7   6          0.11         -1.24         4.23 o                         
  14   7   6          4.79          7.14         5.55 o                         
  15   7   6        538.85        547.51        11.94 o                         
  16   7   6          5.20         -0.67         7.74 o                         
   0   8   6         17.57         14.47         2.15 o                         
   1   8   6        380.11        361.06         4.25 o                         
   2   8   6          0.02         -1.40         1.46 o                         
   3   8   6        845.63        822.14         6.55 o                         
   4   8   6         44.41         40.04         1.78 o                         
   5   8   6       2348.82       2305.01        11.82 o                         
   6   8   6          2.91          3.53         1.64 o                         
   7   8   6        379.79        366.52         4.36 o                         
   8   8   6         23.17         18.13         2.24 o                         
   9   8   6        514.43        497.13         6.11 o                         
  10   8   6          5.49          3.27         2.72 o                         
  11   8   6         69.63         69.73         3.85 o                         
  12   8   6          1.33         -2.02         3.55 o                         
  13   8   6        477.50        483.23         8.89 o                         
  14   8   6          3.09         -0.56         5.10 o                         
  15   8   6         11.14         11.07         6.12 o                         
   1   9   6        392.84        384.65         4.39 o                         
   2   9   6         31.27         32.24         1.73 o                         
   3   9   6       1803.48       1802.46        10.10 o                         
   4   9   6         10.16          7.35         1.66 o                         
   5   9   6         56.16         56.29         2.12 o                         
   6   9   6         11.77         11.79         1.88 o                         
   7   9   6        281.32        270.45         4.36 o                         
   8   9   6          1.84          1.26         2.31 o                         
   9   9   6        127.75        138.37         4.37 o                         
  10   9   6         10.50         12.45         2.90 o                         
  11   9   6        830.80        846.89        10.55 o                         
  12   9   6         10.29         17.07         3.88 o                         
  13   9   6         33.90         36.76         4.64 o                         
  14   9   6          3.14          5.34         5.91 o                         
  15   9   6        210.72        186.28        11.75 o                         
   0  10   6          3.74          9.93         2.25 o                         
   1  10   6        581.06        567.40         5.05 o                         
   2  10   6          0.46          1.38         1.64 o                         
   3  10   6        415.53        403.48         4.70 o                         
   4  10   6         33.30         33.54         2.03 o                         
   5  10   6        546.19        527.47         5.51 o                         
   6  10   6          0.71         -1.57         1.95 o                         
   7  10   6        111.25        125.06         3.62 o                         
   8  10   6          6.33          2.77         2.57 o                         
   9  10   6        950.21        936.76         8.96 o                         
  10  10   6          4.74          8.63         3.30 o                         
  11  10   6          9.65         11.42         3.39 o                         
  12  10   6          4.43          2.65         5.63 o                         
  13  10   6        108.01         98.52         7.87 o                         
  14  10   6          1.62         -6.52         6.93 o                         
   1  11   6       1083.21       1053.69         7.42 o                         
   2  11   6         26.24         24.64         1.96 o                         
   3  11   6        531.88        523.18         5.45 o                         
   4  11   6          1.48          2.24         1.94 o                         
   5  11   6         16.27         15.35         2.12 o                         
   6  11   6         10.88         10.68         2.21 o                         
   7  11   6        628.21        631.85         6.79 o                         
   8  11   6          1.92          2.31         2.88 o                         
   9  11   6         71.56         75.34         4.13 o                         
  10  11   6          7.72          8.66         3.47 o                         
  11  11   6        424.10        421.80         7.88 o                         
  12  11   6          2.15         -4.79         4.79 o                         
  13  11   6          4.69          3.74         5.14 o                         
  14  11   6          3.80         -9.13         9.13 o                         
   0  12   6         14.28         13.24         3.09 o                         
   1  12   6        119.65        114.83         3.43 o                         
   2  12   6          2.81          2.14         2.10 o                         
   3  12   6        819.96        812.29         7.30 o                         
   4  12   6         15.56         18.11         2.26 o                         
   5  12   6        669.90        676.34         6.79 o                         
   6  12   6          2.53         -2.26         2.68 o                         
   7  12   6          6.50          9.19         2.84 o                         
   8  12   6          9.71         14.13         3.63 o                         
   9  12   6        690.23        683.98         8.98 o                         
  10  12   6          4.51          2.83         3.74 o                         
  11  12   6         21.00          8.93         4.48 o                         
  12  12   6          2.23          5.86         4.93 o                         
  13  12   6         80.59         64.18        13.76 o                         
   1  13   6        470.20        457.54         6.15 o                         
   2  13   6         16.68         19.35         2.58 o                         
   3  13   6        453.74        458.72         6.34 o                         
   4  13   6          0.67          2.24         2.72 o                         
   5  13   6          8.67          9.66         3.02 o                         
   6  13   6          0.71          2.21         3.62 o                         
   7  13   6        269.69        264.44         6.93 o                         
   8  13   6          1.73          3.10         3.64 o                         
   9  13   6         61.32         64.84         4.10 o                         
  10  13   6         13.61         16.91         4.33 o                         
  11  13   6        299.44        307.67        12.00 o                         
  12  13   6          0.62         -5.33         8.70 o                         
   0  14   6         17.34         26.93         4.14 o                         
   1  14   6        323.67        324.90         7.57 o                         
   2  14   6          0.80          7.94         3.27 o                         
   3  14   6        125.56        127.28         4.70 o                         
   4  14   6          6.43         10.31         3.35 o                         
   5  14   6        374.54        357.86         7.46 o                         
   6  14   6          2.75         -2.97         3.56 o                         
   7  14   6        149.32        163.18         5.88 o                         
   8  14   6          9.66         13.02         4.22 o                         
   9  14   6        366.68        368.43         8.69 o                         
  10  14   6          0.89          4.53         6.41 o                         
  11  14   6         24.27         47.80        11.17 o                         
   1  15   6         81.96         96.45         4.46 o                         
   2  15   6         10.22         21.15         3.39 o                         
   3  15   6        667.97        669.23         8.83 o                         
   4  15   6          1.71         10.60         3.76 o                         
   5  15   6         60.23         61.07         4.22 o                         
   6  15   6          4.98          9.77         4.30 o                         
   7  15   6        102.64        127.14         7.12 o                         
   8  15   6          0.02         11.71         7.74 o                         
   9  15   6         30.84         17.89         6.21 o                         
   0  16   6          0.08         -1.85         7.33 o                         
   1  16   6         38.18         41.35         3.92 o                         
   2  16   6          0.04          6.26         4.16 o                         
   3  16   6        183.06        201.05         7.18 o                         
   4  16   6         13.65          6.98         6.21 o                         
   5  16   6        485.62        484.86        11.67 o                         
   6  16   6          0.41         -5.74         5.74 o                         
   7  16   6         45.65         52.74         6.29 o                         
   8  16   6          2.40          7.97        12.00 o                         
   1  17   6        101.58        117.29         6.78 o                         
   2  17   6          4.97         16.04         4.68 o                         
   3  17   6        272.33        267.61         9.09 o                         
   4  17   6          1.82         19.00         7.02 o                         
   5  17   6         36.95         37.71         5.85 o                         
   1   0   7        102.42        100.89         3.84 o                         
   2   0   7        408.34        389.54         5.65 o                         
   3   0   7       1870.74       1807.36        13.51 o                         
   4   0   7        170.14        160.79         4.31 o                         
   5   0   7        340.51        338.67         5.82 o                         
   6   0   7        495.60        491.27         6.99 o                         
   7   0   7        318.51        302.31         5.90 o                         
   8   0   7          4.06          1.32         2.72 o                         
   9   0   7         19.11         21.21         3.14 o                         
  10   0   7         28.19         26.73         4.01 o                         
  11   0   7        697.75        700.65        11.76 o                         
  12   0   7        253.90        257.16        11.41 o                         
  13   0   7         16.30         19.66         6.34 o                         
  14   0   7         67.77         70.35         7.45 o                         
  15   0   7        167.97        154.49         9.78 o                         
  16   0   7          6.99         12.28        11.17 o                         
   0   1   7        293.05        292.78         5.19 o                         
   1   1   7        781.11        761.51         5.85 o                         
   2   1   7        190.69        180.76         3.12 o                         
   3   1   7        220.50        217.02         3.38 o                         
   4   1   7        703.05        688.31         5.48 o                         
   5   1   7        940.84        912.45         6.55 o                         
   6   1   7          4.17          4.20         1.56 o                         
   7   1   7        276.56        272.16         4.05 o                         
   8   1   7        220.07        214.07         3.96 o                         
   9   1   7        396.08        391.53         5.14 o                         
  10   1   7        168.53        169.37         4.22 o                         
  11   1   7         13.87         18.65         2.78 o                         
  12   1   7         59.82         62.63         3.63 o                         
  13   1   7        400.18        433.59        10.74 o                         
  14   1   7         91.54         91.89         5.65 o                         
  15   1   7          0.04          7.06         5.04 o                         
  16   1   7         22.78         26.05         6.54 o                         
   1   2   7        574.31        558.75         4.86 o                         
   2   2   7        570.33        558.01         4.99 o                         
   3   2   7        612.26        589.23         5.39 o                         
   4   2   7         28.31         29.19         1.73 o                         
   5   2   7        268.23        257.60         3.74 o                         
   6   2   7        437.02        433.39         4.74 o                         
   7   2   7        894.25        877.46         6.80 o                         
   8   2   7        179.36        170.79         3.59 o                         
   9   2   7          1.53          3.85         2.01 o                         
  10   2   7         93.85         92.52         3.75 o                         
  11   2   7        246.60        233.54         5.29 o                         
  12   2   7         40.06         37.49         3.28 o                         
  13   2   7          8.00          3.78         4.77 o                         
  14   2   7         77.47         80.77         5.58 o                         
  15   2   7        235.82        259.40         9.47 o                         
  16   2   7         99.21        109.54         9.71 o                         
   0   3   7        756.08        755.03         8.07 o                         
   1   3   7        463.60        464.62         4.51 o                         
   2   3   7        107.64        103.51         2.62 o                         
   3   3   7        616.50        581.84         5.06 o                         
   4   3   7        247.46        232.01         3.47 o                         
   5   3   7        684.89        654.66         5.79 o                         
   6   3   7        196.93        188.05         3.59 o                         
   7   3   7          0.15          1.30         1.72 o                         
   8   3   7        225.76        222.56         3.99 o                         
   9   3   7        842.02        851.11         7.22 o                         
  10   3   7         38.50         39.89         2.50 o                         
  11   3   7         50.95         51.88         3.19 o                         
  12   3   7         75.10         69.93         3.55 o                         
  13   3   7        173.51        166.78         7.04 o                         
  14   3   7         56.56         46.69         4.41 o                         
  15   3   7         36.42         18.80         6.97 o                         
  16   3   7          0.14         29.43         7.03 o                         
   1   4   7       1260.53       1214.54         7.76 o                         
   2   4   7        621.86        608.70         5.28 o                         
   3   4   7        331.73        319.07         3.96 o                         
   4   4   7          3.85          4.92         1.52 o                         
   5   4   7         14.43         15.73         1.63 o                         
   6   4   7         80.31         75.57         2.54 o                         
   7   4   7        831.74        817.40         6.65 o                         
   8   4   7        237.06        236.35         4.16 o                         
   9   4   7        109.62        116.14         3.45 o                         
  10   4   7        332.09        340.78         5.47 o                         
  11   4   7        381.34        376.58         6.21 o                         
  12   4   7         14.84         11.77         3.24 o                         
  13   4   7          3.38         -0.21         3.93 o                         
  14   4   7          1.02         -3.57         4.86 o                         
  15   4   7        101.88         97.17         5.80 o                         
  16   4   7         88.13         82.15         6.64 o                         
   0   5   7       1256.30       1209.98        10.77 o                         
   1   5   7        955.98        915.75         6.63 o                         
   2   5   7          7.65         10.31         1.44 o                         
   3   5   7        174.28        169.52         3.19 o                         
   4   5   7        102.14        102.55         2.97 o                         
   5   5   7        282.88        271.61         3.96 o                         
   6   5   7         51.60         52.05         2.22 o                         
   7   5   7         89.99         83.43         2.64 o                         
   8   5   7        452.34        439.65         5.13 o                         
   9   5   7        766.70        764.77         7.25 o                         
  10   5   7        144.75        136.64         4.43 o                         
  11   5   7          7.24          8.40         3.03 o                         
  12   5   7         41.74         46.14         4.00 o                         
  13   5   7        130.06        136.56         6.71 o                         
  14   5   7         40.52         53.98         5.47 o                         
  15   5   7         21.55         25.90         6.41 o                         
  16   5   7          6.64         -3.19        20.90 o                         
   1   6   7        251.23        242.32         3.61 o                         
   2   6   7        386.35        381.05         4.44 o                         
   3   6   7        713.57        703.07         6.24 o                         
   4   6   7         29.81         29.78         1.88 o                         
   5   6   7        176.29        175.05         3.54 o                         
   6   6   7        287.10        287.26         4.22 o                         
   7   6   7        538.37        534.57         5.43 o                         
   8   6   7         45.30         43.36         2.39 o                         
   9   6   7          4.24          7.39         2.54 o                         
  10   6   7         57.45         50.44         3.21 o                         
  11   6   7        302.82        308.81         6.24 o                         
  12   6   7         54.76         43.86         4.47 o                         
  13   6   7          0.09         -4.32         4.32 o                         
  14   6   7         40.30         46.96         5.71 o                         
  15   6   7        180.83        178.29         9.47 o                         
   0   7   7         25.88         23.93         2.57 o                         
   1   7   7        239.28        237.19         3.93 o                         
   2   7   7         33.00         36.52         1.94 o                         
   3   7   7        357.19        339.81         4.46 o                         
   4   7   7        718.74        699.49         6.41 o                         
   5   7   7       1075.46       1044.16         8.05 o                         
   6   7   7         29.44         26.82         2.16 o                         
   7   7   7        118.47        126.32         3.68 o                         
   8   7   7         49.06         44.29         2.83 o                         
   9   7   7        154.40        164.79         5.12 o                         
  10   7   7         55.07         54.09         3.57 o                         
  11   7   7          6.22          8.23         4.01 o                         
  12   7   7         62.85         61.98         4.34 o                         
  13   7   7        353.86        366.24         8.58 o                         
  14   7   7         87.88         82.34         6.43 o                         
  15   7   7          0.86          9.29         7.45 o                         
   1   8   7         86.07         77.31         2.65 o                         
   2   8   7        274.54        275.22         4.24 o                         
   3   8   7        845.38        826.09         7.05 o                         
   4   8   7         84.89         81.51         3.24 o                         
   5   8   7        316.23        312.04         4.64 o                         
   6   8   7        449.73        453.49         5.43 o                         
   7   8   7        274.50        275.09         4.98 o                         
   8   8   7         11.93          8.26         2.97 o                         
   9   8   7          0.04         -1.17         3.23 o                         
  10   8   7          9.44         11.12         3.95 o                         
  11   8   7        242.11        252.14         7.09 o                         
  12   8   7        118.46        126.97         5.68 o                         
  13   8   7          0.20          0.35         5.54 o                         
  14   8   7         96.37        121.58         7.58 o                         
   0   9   7        296.18        288.72         6.13 o                         
   1   9   7        499.75        484.26         5.40 o                         
   2   9   7         93.99         80.80         2.71 o                         
   3   9   7         53.21         53.67         2.37 o                         
   4   9   7        240.12        250.51         4.30 o                         
   5   9   7        315.06        309.70         4.86 o                         
   6   9   7          0.21          2.04         2.51 o                         
   7   9   7        111.34        113.32         4.15 o                         
   8   9   7        152.04        149.98         5.33 o                         
   9   9   7        337.77        342.66         6.95 o                         
  10   9   7         91.95         86.08         4.34 o                         
  11   9   7          5.55         -2.08         3.96 o                         
  12   9   7         21.60         27.73         4.60 o                         
  13   9   7        187.19        196.21         8.58 o                         
  14   9   7         36.35         29.89         7.66 o                         
   1  10   7        417.40        407.04         5.06 o                         
   2  10   7        239.70        237.61         4.27 o                         
   3  10   7        300.51        298.45         4.77 o                         
   4  10   7         15.74         16.11         2.40 o                         
   5  10   7         36.98         36.43         2.65 o                         
   6  10   7         83.93         73.26         3.14 o                         
   7  10   7        328.56        337.18         6.57 o                         
   8  10   7         47.41         48.25         4.09 o                         
   9  10   7         36.26         36.71         3.63 o                         
  10  10   7         94.42         91.15         4.32 o                         
  11  10   7        239.70        248.31         7.46 o                         
  12  10   7         33.29         28.16         5.93 o                         
  13  10   7          1.30          2.38         6.06 o                         
   0  11   7        401.23        413.22         8.20 o                         
   1  11   7        215.46        214.06         4.64 o                         
   2  11   7         24.92         27.83         2.48 o                         
   3  11   7        271.80        269.64         5.15 o                         
   4  11   7         91.87         92.72         3.53 o                         
   5  11   7        228.89        241.39         5.07 o                         
   6  11   7         95.53        101.78         3.72 o                         
   7  11   7          0.22          2.45         3.69 o                         
   8  11   7        135.32        129.60         6.46 o                         
   9  11   7        357.03        358.58         7.56 o                         
  10  11   7         30.30         21.92         4.98 o                         
  11  11   7         30.46         30.66         4.72 o                         
  12  11   7         39.68         29.15         6.33 o                         
   1  12   7        301.87        306.12         5.64 o                         
   2  12   7        221.73        223.88         5.11 o                         
   3  12   7         87.95         89.71         3.59 o                         
   4  12   7          0.28          1.30         2.74 o                         
   5  12   7         19.12         17.91         3.51 o                         
   6  12   7         70.52         70.72         4.10 o                         
   7  12   7        405.90        410.40         8.89 o                         
   8  12   7        120.11        113.36         5.11 o                         
   9  12   7          4.19          9.12         4.66 o                         
  10  12   7         76.38         67.72         5.35 o                         
  11  12   7         75.61         54.11         5.72 o                         
   0  13   7        187.04        201.09        10.26 o                         
   1  13   7        203.19        208.89         6.56 o                         
   2  13   7          0.27          5.41         3.18 o                         
   3  13   7         96.60         95.69         4.62 o                         
   4  13   7         66.40         66.00         3.66 o                         
   5  13   7        193.24        198.17         6.30 o                         
   6  13   7         28.62         35.84         4.16 o                         
   7  13   7         27.67         30.26         4.18 o                         
   8  13   7         76.17         74.88         5.21 o                         
   9  13   7        183.64        178.50         8.00 o                         
  10  13   7         23.68          8.20         7.00 o                         
   1  14   7         61.65         71.61         3.67 o                         
   2  14   7        112.39        125.43         5.87 o                         
   3  14   7        295.11        312.93         9.97 o                         
   4  14   7         22.99         27.84         4.24 o                         
   5  14   7         54.66         53.43         4.16 o                         
   6  14   7         84.47         85.23         5.03 o                         
   7  14   7         83.49         72.99         6.57 o                         
   8  14   7          5.69          2.94         5.46 o                         
   9  14   7         12.49          7.85         8.08 o                         
   0  15   7         55.27         56.04         5.63 o                         
   1  15   7        112.86        118.45         5.36 o                         
   2  15   7         49.14         44.76         4.97 o                         
   3  15   7         20.88         14.02         4.70 o                         
   4  15   7        129.77        152.52         7.39 o                         
   5  15   7        173.92        170.11         9.38 o                         
   6  15   7          0.49         -0.17         5.73 o                         
   7  15   7         57.33         48.01         8.71 o                         
   1  16   7         28.67         35.38         4.73 o                         
   2  16   7         48.09         54.01         5.09 o                         
   3  16   7        165.62        181.64        11.55 o                         
   4  16   7         13.36         15.99         5.83 o                         
   5  16   7         75.83         96.01        12.06 o                         
   0   0   8       4405.50       4396.07        41.00 o                         
   1   0   8         63.15         63.86         4.57 o                         
   2   0   8        148.25        158.33         4.60 o                         
   3   0   8          4.39          3.21         2.14 o                         
   4   0   8        399.33        382.64         6.50 o                         
   5   0   8         18.25         16.41         2.61 o                         
   6   0   8         68.84         57.40         3.22 o                         
   7   0   8          2.93          8.08         3.01 o                         
   8   0   8        882.83        887.37        11.60 o                         
   9   0   8         21.36         24.71         3.76 o                         
  10   0   8        198.79        209.50         8.91 o                         
  11   0   8          4.15          2.52         5.31 o                         
  12   0   8        341.05        338.14        11.57 o                         
  13   0   8         24.03         19.00         9.50 o                         
  14   0   8        167.27        158.87        11.14 o                         
  15   0   8          1.45         -7.72        12.42 o                         
   1   1   8         18.33         25.90         2.13 o                         
   2   1   8       1072.78       1032.12         7.62 o                         
   3   1   8         17.09         12.31         1.66 o                         
   4   1   8          0.68          1.17         1.66 o                         
   5   1   8         19.55         18.93         1.82 o                         
   6   1   8        921.76        918.70         7.26 o                         
   7   1   8         32.81         33.37         2.31 o                         
   8   1   8        552.39        537.84         6.29 o                         
   9   1   8          0.11         -2.18         2.55 o                         
  10   1   8        361.68        352.27         5.85 o                         
  11   1   8         14.45         11.02         3.81 o                         
  12   1   8        126.82        136.21         5.40 o                         
  13   1   8          0.76          5.75         5.09 o                         
  14   1   8         40.43         52.13         5.99 o                         
  15   1   8          3.70         21.83         8.92 o                         
   0   2   8       1223.65       1203.43        11.51 o                         
   1   2   8         32.95         35.39         1.77 o                         
   2   2   8         33.83         30.90         1.81 o                         
   3   2   8          9.57         10.26         1.61 o                         
   4   2   8       1046.79       1032.11         7.35 o                         
   5   2   8         19.41         17.85         1.86 o                         
   6   2   8        266.23        265.77         4.21 o                         
   7   2   8          3.69          1.81         2.07 o                         
   8   2   8        285.14        284.91         5.23 o                         
   9   2   8         16.96         15.65         2.75 o                         
  10   2   8         70.55         63.67         3.30 o                         
  11   2   8          1.98         -2.29         3.75 o                         
  12   2   8        352.40        366.05        10.16 o                         
  13   2   8          9.71         -0.65         4.76 o                         
  14   2   8        297.76        316.71        14.25 o                         
  15   2   8          0.01         -1.26         7.06 o                         
   1   3   8         18.10         17.30         1.69 o                         
   2   3   8       1050.09       1019.24         7.31 o                         
   3   3   8         13.76         13.08         1.65 o                         
   4   3   8         13.97         13.90         1.74 o                         
   5   3   8         17.63         16.79         1.90 o                         
   6   3   8       1873.73       1849.74        11.18 o                         
   7   3   8         57.73         51.34         2.51 o                         
   8   3   8        284.78        282.16         5.01 o                         
   9   3   8          0.06          1.19         2.64 o                         
  10   3   8         91.30         92.32         3.75 o                         
  11   3   8          6.89          3.67         3.97 o                         
  12   3   8        161.32        161.47         5.84 o                         
  13   3   8          0.06          3.16         5.02 o                         
  14   3   8        159.52        167.85         8.80 o                         
  15   3   8         10.94         32.08        12.91 o                         
   0   4   8       1523.80       1536.62        12.70 o                         
   1   4   8         48.15         45.93         2.00 o                         
   2   4   8        505.73        500.49         4.94 o                         
   3   4   8          2.81          3.62         1.65 o                         
   4   4   8        806.26        749.60         6.42 o                         
   5   4   8         19.37         20.95         1.95 o                         
   6   4   8         23.36         20.01         2.07 o                         
   7   4   8          8.12          8.70         2.21 o                         
   8   4   8        478.96        495.87         6.15 o                         
   9   4   8         10.91          7.37         3.04 o                         
  10   4   8        143.59        149.24         5.17 o                         
  11   4   8          2.06         -3.83         3.83 o                         
  12   4   8        210.03        217.39         7.50 o                         
  13   4   8         17.08         21.32         5.96 o                         
  14   4   8        301.21        296.93        10.75 o                         
   1   5   8          8.56          6.95         1.66 o                         
   2   5   8        700.68        687.50         5.91 o                         
   3   5   8         20.38         19.65         1.88 o                         
   4   5   8         56.08         57.97         2.40 o                         
   5   5   8         13.04         13.65         2.09 o                         
   6   5   8        961.89        929.06         7.63 o                         
   7   5   8         20.93         24.35         2.50 o                         
   8   5   8        144.44        135.94         4.44 o                         
   9   5   8          1.60          2.19         2.93 o                         
  10   5   8        171.85        172.62         5.89 o                         
  11   5   8         10.06         10.04         4.18 o                         
  12   5   8        291.04        282.93         9.08 o                         
  13   5   8          0.17          7.15         7.15 o                         
  14   5   8         45.14         71.01         9.47 o                         
   0   6   8       1725.94       1693.22        14.67 o                         
   1   6   8         29.27         29.10         2.04 o                         
   2   6   8         70.12         73.82         2.90 o                         
   3   6   8          4.85          3.14         1.93 o                         
   4   6   8        744.29        735.03         6.90 o                         
   5   6   8         24.69         25.13         2.24 o                         
   6   6   8         96.78         95.21         4.35 o                         
   7   6   8          4.51          2.26         2.72 o                         
   8   6   8        384.85        390.87         6.40 o                         
   9   6   8         10.17         15.05         3.46 o                         
  10   6   8         83.46         84.79         4.93 o                         
  11   6   8          0.56         11.07         5.15 o                         
  12   6   8        270.59        276.02         8.14 o                         
  13   6   8         17.21         27.30         6.01 o                         
  14   6   8        190.75        199.49        16.18 o                         
   1   7   8          9.34         12.06         2.06 o                         
   2   7   8        758.49        724.63         6.84 o                         
   3   7   8         13.42         12.81         2.05 o                         
   4   7   8          4.32          3.73         2.10 o                         
   5   7   8         24.86         24.09         2.47 o                         
   6   7   8        836.79        850.53         7.67 o                         
   7   7   8         30.74         31.22         3.06 o                         
   8   7   8        563.88        572.12         9.07 o                         
   9   7   8          0.78         -1.40         4.24 o                         
  10   7   8        172.43        171.38         6.27 o                         
  11   7   8          6.93          2.56         4.78 o                         
  12   7   8         30.56         40.26         6.14 o                         
  13   7   8          2.08          2.58         6.17 o                         
   0   8   8       1335.29       1288.20        13.68 o                         
   1   8   8         26.80         26.08         2.23 o                         
   2   8   8          3.75          5.47         2.10 o                         
   3   8   8          3.99          2.42         2.28 o                         
   4   8   8        326.53        325.38         5.24 o                         
   5   8   8          6.34          6.93         2.34 o                         
   6   8   8        170.87        170.64         5.07 o                         
   7   8   8          1.56          3.14         3.31 o                         
   8   8   8        258.56        248.55         8.93 o                         
   9   8   8         13.94         14.04         4.23 o                         
  10   8   8         67.61         70.61         4.56 o                         
  11   8   8          2.10          2.69         4.53 o                         
  12   8   8        242.12        246.96        12.20 o                         
  13   8   8          6.76         -1.18         8.15 o                         
   1   9   8         17.73         16.41         2.37 o                         
   2   9   8        691.75        675.46         6.90 o                         
   3   9   8          6.72          5.86         2.31 o                         
   4   9   8          2.49          8.45         2.63 o                         
   5   9   8          3.18         -2.03         2.63 o                         
   6   9   8        495.17        500.22         8.66 o                         
   7   9   8         20.14         25.10         3.97 o                         
   8   9   8        193.40        185.37         7.00 o                         
   9   9   8          0.98         -3.45         4.27 o                         
  10   9   8        243.86        252.72         7.50 o                         
  11   9   8         11.45         25.32         6.50 o                         
  12   9   8         94.52        103.53         6.57 o                         
   0  10   8       1102.20       1110.85        12.06 o                         
   1  10   8         24.15         28.29         2.62 o                         
   2  10   8        155.12        162.59         4.50 o                         
   3  10   8          5.06          7.63         2.63 o                         
   4  10   8        301.49        286.07         5.79 o                         
   5  10   8          7.93         12.25         3.33 o                         
   6  10   8         24.48         25.81         3.69 o                         
   7  10   8          0.87          6.20         3.64 o                         
   8  10   8        315.18        331.30         7.25 o                         
   9  10   8         10.88          7.46         4.12 o                         
  10  10   8         82.13         76.15         5.58 o                         
  11  10   8          3.99         -4.92         5.48 o                         
   1  11   8          6.43          3.99         3.36 o                         
   2  11   8        294.02        285.92         8.18 o                         
   3  11   8          3.58         16.26         3.27 o                         
   4  11   8         13.17         12.72         3.12 o                         
   5  11   8          6.91          7.67         3.15 o                         
   6  11   8        643.37        641.46         8.47 o                         
   7  11   8         21.74         32.66         3.77 o                         
   8  11   8        114.35        120.96         6.15 o                         
   9  11   8          0.06         -0.99         5.05 o                         
  10  11   8         26.32         41.29         5.07 o                         
   0  12   8        297.64        302.37         9.63 o                         
   1  12   8         10.67         12.02         3.18 o                         
   2  12   8         40.29         41.84         3.45 o                         
   3  12   8          1.32         -2.87         3.27 o                         
   4  12   8        538.12        534.04         7.63 o                         
   5  12   8         11.54         23.61         4.09 o                         
   6  12   8         48.47         67.58         4.45 o                         
   7  12   8          3.91          9.69         4.54 o                         
   8  12   8         87.95         93.43         6.08 o                         
   9  12   8          3.58          9.82         7.41 o                         
   1  13   8          1.39          5.72         3.33 o                         
   2  13   8        272.36        266.66         7.22 o                         
   3  13   8         13.09         22.77         3.48 o                         
   4  13   8          8.91          4.77         3.96 o                         
   5  13   8          9.42          9.41         4.51 o                         
   6  13   8        400.93        397.03        10.90 o                         
   7  13   8          7.17         -5.54         5.54 o                         
   8  13   8         80.17         83.99         9.67 o                         
   0  14   8        598.79        625.23        13.16 o                         
   1  14   8         10.85         31.97         5.00 o                         
   2  14   8         61.63         65.20         6.06 o                         
   3  14   8          0.25          7.24         4.99 o                         
   4  14   8         88.38         82.52         6.25 o                         
   5  14   8          5.00          2.75         5.24 o                         
   6  14   8          9.62         19.28         6.51 o                         
   1  15   8          2.78         22.75         5.10 o                         
   2  15   8        212.35        172.68         8.40 o                         
   3  15   8          3.29         -2.23         6.31 o                         
   1   0   9        345.35        354.56         6.64 o                         
   2   0   9        758.08        750.67         9.46 o                         
   3   0   9         30.28         27.23         2.97 o                         
   4   0   9          6.87          8.66         2.97 o                         
   5   0   9          2.17          4.71         3.48 o                         
   6   0   9        138.36        131.83         5.87 o                         
   7   0   9        222.11        236.34         7.12 o                         
   8   0   9        132.53        125.24         5.95 o                         
   9   0   9         29.96         44.56         5.29 o                         
  10   0   9        459.09        498.75        12.05 o                         
  11   0   9        132.63        129.86        11.37 o                         
  12   0   9         51.48         65.84         8.42 o                         
  13   0   9          6.20          4.47         8.09 o                         
   0   1   9        969.90        959.00        10.79 o                         
   1   1   9        154.85        160.65         3.74 o                         
   2   1   9          2.65          5.00         1.92 o                         
   3   1   9         85.49         88.18         3.51 o                         
   4   1   9        262.22        259.45         4.48 o                         
   5   1   9         64.13         63.54         2.76 o                         
   6   1   9        139.38        148.60         4.31 o                         
   7   1   9          0.32          1.12         2.65 o                         
   8   1   9        334.43        344.17         6.18 o                         
   9   1   9        182.98        188.85         7.06 o                         
  10   1   9         74.00         69.46         3.96 o                         
  11   1   9         11.95         10.55         4.07 o                         
  12   1   9         90.99        103.61         7.69 o                         
  13   1   9         15.03          2.22         6.07 o                         
   1   2   9         66.72         63.03         2.52 o                         
   2   2   9        487.62        481.70         5.37 o                         
   3   2   9        112.87        105.58         3.28 o                         
   4   2   9         21.23         19.10         2.18 o                         
   5   2   9         45.49         46.45         2.65 o                         
   6   2   9        476.73        493.42         7.50 o                         
   7   2   9        129.88        127.28         4.39 o                         
   8   2   9        121.30        122.60         5.14 o                         
   9   2   9          0.16          2.61         3.48 o                         
  10   2   9        107.04        113.49         6.76 o                         
  11   2   9         56.39         49.62         4.62 o                         
  12   2   9         69.23         52.24         6.80 o                         
  13   2   9          0.46         -6.55         6.74 o                         
   0   3   9        209.86        198.00         5.71 o                         
   1   3   9         58.89         51.18         2.30 o                         
   2   3   9         40.07         41.33         2.28 o                         
   3   3   9         56.60         53.86         2.51 o                         
   4   3   9        905.13        888.35         8.08 o                         
   5   3   9        346.49        348.39         5.20 o                         
   6   3   9         29.54         28.31         2.65 o                         
   7   3   9         23.76         21.98         2.90 o                         
   8   3   9        119.00        115.77         5.15 o                         
   9   3   9         19.31         23.67         3.59 o                         
  10   3   9         71.33         67.47         4.11 o                         
  11   3   9          5.06          0.83         4.34 o                         
  12   3   9         92.22         92.33        11.27 o                         
  13   3   9        128.63        117.98        13.52 o                         
   1   4   9          1.85          2.15         2.04 o                         
   2   4   9        398.82        399.62         5.17 o                         
   3   4   9        340.13        340.78         5.29 o                         
   4   4   9        108.44        104.45         3.47 o                         
   5   4   9        110.43        116.08         3.71 o                         
   6   4   9        464.40        472.83         6.23 o                         
   7   4   9         37.67         46.33         3.04 o                         
   8   4   9          3.07         13.22         3.60 o                         
   9   4   9          0.68         -0.43         3.43 o                         
  10   4   9         74.51         81.25         5.48 o                         
  11   4   9        101.38        102.69         5.31 o                         
  12   4   9        245.24        286.22        15.62 o                         
  13   4   9         11.29         39.61        13.05 o                         
   0   5   9        466.18        439.26         8.37 o                         
   1   5   9        140.88        141.80         4.14 o                         
   2   5   9        117.13        110.33         3.61 o                         
   3   5   9          4.52          4.79         2.41 o                         
   4   5   9        427.59        434.38         5.73 o                         
   5   5   9        108.45        104.42         3.77 o                         
   6   5   9          6.35          4.37         2.87 o                         
   7   5   9         56.79         59.19         3.92 o                         
   8   5   9        204.29        203.57         6.94 o                         
   9   5   9         48.14         49.75         4.28 o                         
  10   5   9        115.84        100.70         5.18 o                         
  11   5   9         14.81          9.80         5.56 o                         
  12   5   9         74.19         94.29         7.28 o                         
   1   6   9         91.29         86.72         3.43 o                         
   2   6   9        466.36        452.63         5.95 o                         
   3   6   9         83.55         75.66         3.03 o                         
   4   6   9          9.32         10.77         2.53 o                         
   5   6   9         14.81         13.10         2.72 o                         
   6   6   9        265.78        267.68         8.27 o                         
   7   6   9        121.76        130.74         6.23 o                         
   8   6   9         84.91         95.10         6.11 o                         
   9   6   9          3.13         -1.56         4.20 o                         
  10   6   9        153.67        154.15         6.37 o                         
  11   6   9         75.44         73.30         6.38 o                         
  12   6   9         49.20         54.19        11.41 o                         
   0   7   9        488.39        485.26         9.18 o                         
   1   7   9         52.13         49.04         2.88 o                         
   2   7   9         53.47         50.86         2.84 o                         
   3   7   9        146.53        156.91         4.69 o                         
   4   7   9        251.05        261.60         5.90 o                         
   5   7   9         96.53         96.36         4.55 o                         
   6   7   9        191.03        199.11         7.07 o                         
   7   7   9         14.32         19.77         3.78 o                         
   8   7   9        168.87        160.70         6.48 o                         
   9   7   9        106.76        120.73         7.12 o                         
  10   7   9         29.60         24.33         5.92 o                         
  11   7   9         28.97         19.09         6.99 o                         
   1   8   9        176.76        185.38         5.73 o                         
   2   8   9        389.73        408.12         7.57 o                         
   3   8   9          7.01          9.36         3.67 o                         
   4   8   9          1.23          3.56         3.26 o                         
   5   8   9          0.05          0.85         3.61 o                         
   6   8   9        137.71        142.32         5.68 o                         
   7   8   9        136.42        148.90         7.18 o                         
   8   8   9        148.17        159.52         7.67 o                         
   9   8   9          6.59          3.11         4.72 o                         
  10   8   9        201.87        226.55        13.97 o                         
  11   8   9         40.36          5.96        12.93 o                         
   0   9   9        579.87        596.14         9.81 o                         
   1   9   9        105.98        101.12         4.43 o                         
   2   9   9          5.81          1.92         2.95 o                         
   3   9   9         21.98         27.82         3.00 o                         
   4   9   9        146.82        147.08         4.89 o                         
   5   9   9         34.19         37.41         3.58 o                         
   6   9   9         31.25         39.06         4.31 o                         
   7   9   9          1.80          1.37         4.14 o                         
   8   9   9        205.98        211.94        10.74 o                         
   9   9   9        112.10        122.19         7.49 o                         
  10   9   9         43.68         46.72         6.19 o                         
   1  10   9         27.14         27.58         3.10 o                         
   2  10   9        227.23        240.42         6.36 o                         
   3  10   9        105.84        114.86         4.78 o                         
   4  10   9         36.39         38.50         3.74 o                         
   5  10   9         22.00         24.59         4.77 o                         
   6  10   9        184.26        197.04         9.41 o                         
   7  10   9         41.25         57.60         5.11 o                         
   8  10   9         10.60          9.32         4.74 o                         
   9  10   9          4.04          1.34         6.35 o                         
   0  11   9         65.57         55.52         5.46 o                         
   1  11   9         24.83         26.23         3.39 o                         
   2  11   9         30.41         26.79         3.53 o                         
   3  11   9         15.27         16.70         3.51 o                         
   4  11   9        385.49        418.23         7.12 o                         
   5  11   9        124.81        139.83         6.23 o                         
   6  11   9         10.95         10.64         4.63 o                         
   7  11   9         18.13          6.47         5.34 o                         
   8  11   9         47.67         31.50         7.14 o                         
   1  12   9          0.36          8.93         4.80 o                         
   2  12   9        153.94        156.20         5.96 o                         
   3  12   9        105.63        111.91         6.99 o                         
   4  12   9         16.88         33.10         4.84 o                         
   5  12   9         46.51         37.96         6.55 o                         
   6  12   9        244.62        270.28         9.89 o                         
   0  13   9        136.36        119.84        11.39 o                         
   1  13   9         30.61         35.77         4.32 o                         
   2  13   9          9.65         23.55         4.50 o                         
   3  13   9         16.58         13.63         6.01 o                         
   4  13   9        148.12        158.92        11.57 o                         
   0   0  10         20.75         31.38         5.10 o                         
   1   0  10        241.34        246.78         8.29 o                         
   2   0  10          0.12          0.32         3.42 o                         
   3   0  10         84.33         95.69         5.14 o                         
   4   0  10         24.87         27.59         5.98 o                         
   5   0  10        328.58        308.16         9.41 o                         
   6   0  10          2.59          4.32         4.77 o                         
   7   0  10        106.39        114.73         5.82 o                         
   8   0  10         17.75         30.62         5.20 o                         
   9   0  10        346.63        375.87        12.43 o                         
  10   0  10          1.85          2.09         6.57 o                         
  11   0  10         28.56          6.94         7.96 o                         
   1   1  10        246.69        261.21         5.25 o                         
   2   1  10         33.43         33.91         2.61 o                         
   3   1  10        559.50        549.19         6.36 o                         
   4   1  10          5.84          7.48         3.13 o                         
   5   1  10         32.90         34.62         3.29 o                         
   6   1  10         11.47         16.04         3.09 o                         
   7   1  10        181.12        203.82         7.04 o                         
   8   1  10          0.24          1.83         3.93 o                         
   9   1  10         54.48         62.24         4.28 o                         
  10   1  10         14.35         14.74         5.51 o                         
  11   1  10        239.65        226.93         9.92 o                         
   0   2  10         10.86          7.99         3.44 o                         
   1   2  10         88.16         85.14         3.59 o                         
   2   2  10          0.69          3.95         2.57 o                         
   3   2  10        415.91        430.54         6.42 o                         
   4   2  10         39.98         41.43         3.64 o                         
   5   2  10        579.77        600.84         7.34 o                         
   6   2  10          3.31          3.33         3.43 o                         
   7   2  10         16.83         15.69         3.44 o                         
   8   2  10         15.47         15.02         3.69 o                         
   9   2  10        265.37        274.07        10.34 o                         
  10   2  10          7.42          2.57         6.46 o                         
  11   2  10          0.18          0.26         6.44 o                         
   1   3  10        249.44        241.16         5.04 o                         
   2   3  10         28.98         29.28         2.83 o                         
   3   3  10        345.09        358.26        10.15 o                         
   4   3  10          2.09          3.64         2.96 o                         
   5   3  10         18.44         21.92         3.17 o                         
   6   3  10         11.66         15.65         3.21 o                         
   7   3  10        209.98        211.88         7.17 o                         
   8   3  10          0.79         11.46         4.45 o                         
   9   3  10         10.85         21.43         4.94 o                         
  10   3  10          9.56         15.07         5.41 o                         
  11   3  10        214.59        238.74        14.50 o                         
   0   4  10         17.15         17.04         4.34 o                         
   1   4  10        223.90        223.23         6.18 o                         
   2   4  10          0.01          2.85         3.99 o                         
   3   4  10        204.41        193.66         5.38 o                         
   4   4  10         25.71         32.10         4.03 o                         
   5   4  10        243.08        233.34         5.90 o                         
   6   4  10          1.59          2.54         3.49 o                         
   7   4  10         33.78         48.60         3.90 o                         
   8   4  10         11.64         15.79         4.04 o                         
   9   4  10        399.67        393.47         9.20 o                         
  10   4  10          6.89          2.57         6.53 o                         
   1   5  10        308.39        288.92         6.27 o                         
   2   5  10         35.15         39.13         3.21 o                         
   3   5  10        416.07        429.72         6.74 o                         
   4   5  10          3.99         10.22         3.12 o                         
   5   5  10          9.39         16.39         3.37 o                         
   6   5  10          4.68          9.85         3.85 o                         
   7   5  10        132.86        135.90         7.44 o                         
   8   5  10          0.45          2.77         5.43 o                         
   9   5  10         59.96         70.38         6.23 o                         
  10   5  10         20.10         14.17         8.33 o                         
   0   6  10         14.43         21.68         4.63 o                         
   1   6  10         96.29        102.29         4.92 o                         
   2   6  10          2.38          8.03         3.32 o                         
   3   6  10        183.47        195.97         5.62 o                         
   4   6  10         21.22         24.36         3.49 o                         
   5   6  10        329.31        325.11         7.54 o                         
   6   6  10          3.86          4.70         3.97 o                         
   7   6  10         20.67         31.04         5.86 o                         
   8   6  10         12.96         12.75         6.06 o                         
   9   6  10        249.05        229.45        10.27 o                         
  10   6  10          2.79         -6.39        20.51 o                         
   1   7  10        145.99        156.02         5.19 o                         
   2   7  10         19.32         14.36         4.70 o                         
   3   7  10        316.01        299.70         8.78 o                         
   4   7  10          1.63          1.52         3.68 o                         
   5   7  10         35.98         31.56         5.46 o                         
   6   7  10         10.12         10.26         5.02 o                         
   7   7  10        173.59        221.79         8.98 o                         
   8   7  10          1.78          8.83         6.88 o                         
   9   7  10         13.72         11.09         7.37 o                         
   0   8  10         10.60         11.07         4.76 o                         
   1   8  10         80.67         84.55         3.95 o                         
   2   8  10          0.02          4.91         4.07 o                         
   3   8  10        174.88        194.07         6.49 o                         
   4   8  10         21.38         13.97         4.60 o                         
   5   8  10        363.15        355.31         8.88 o                         
   6   8  10          1.84         -0.12         5.80 o                         
   7   8  10         37.97         26.76         7.18 o                         
   8   8  10         13.24         18.37         7.50 o                         
   1   9  10        113.01        132.24         6.05 o                         
   2   9  10         17.89         24.67         4.13 o                         
   3   9  10        309.54        315.35         8.93 o                         
   4   9  10          5.20         -0.43         5.12 o                         
   5   9  10          8.16          5.48         5.80 o                         
   6   9  10          6.50          3.00         6.13 o                         
   7   9  10         75.00         79.11         8.40 o                         
   0  10  10          3.34          4.84         7.67 o                         
   1  10  10        114.84        127.63         7.30 o                         
   2  10  10          0.17          1.95         4.89 o                         
   3  10  10         76.54         88.81         4.80 o                         
   4  10  10         19.63         28.32         5.84 o                         
   5  10  10        139.36        135.12        10.13 o                         
   6  10  10          0.53         -4.24        20.65 o                         
   1  11  10        132.09        111.03         6.72 o                         
   2  11  10         14.02         16.29         5.26 o                         
   3  11  10        169.00        167.60        11.70 o                         
   1   0  11         21.49         27.09         5.45 o                         
   2   0  11         42.67         40.39         4.64 o                         
   3   0  11        343.87        370.69         9.81 o                         
   4   0  11         28.39         33.86         5.72 o                         
   5   0  11         73.02         80.23         5.82 o                         
   6   0  11         78.54         81.84         6.33 o                         
   7   0  11         62.35         43.15         6.91 o                         
   8   0  11          1.48          6.45         8.07 o                         
   0   1  11         25.51         12.41         5.59 o                         
   1   1  11        139.59        143.37         5.38 o                         
   2   1  11         29.12         35.55         3.66 o                         
   3   1  11         39.05         46.13         3.80 o                         
   4   1  11         92.75         93.38         5.09 o                         
   5   1  11        191.10        209.55         6.62 o                         
   6   1  11          0.03         -4.55         4.55 o                         
   7   1  11         61.48         46.33         4.94 o                         
   8   1  11         24.45         11.58         7.45 o                         
   1   2  11        107.54        116.76         4.56 o                         
   2   2  11         66.16         74.43         4.16 o                         
   3   2  11        127.54        128.88         4.31 o                         
   4   2  11          3.60          6.97         5.43 o                         
   5   2  11         49.00         41.49         4.87 o                         
   6   2  11         46.91         62.75         6.82 o                         
   7   2  11        177.54        189.14         7.25 o                         
   8   2  11         22.77         21.62         7.28 o                         
   0   3  11        108.68        123.53         6.81 o                         
   1   3  11         99.62        104.41         5.81 o                         
   2   3  11         17.06          1.55         3.47 o                         
   3   3  11        117.24        121.00         4.30 o                         
   4   3  11         20.72         22.07         4.06 o                         
   5   3  11        112.16        114.55         5.58 o                         
   6   3  11         33.01         35.33         4.75 o                         
   7   3  11          0.12         21.58         5.25 o                         
   8   3  11         32.77         53.68         9.79 o                         
   1   4  11        237.99        250.91         6.18 o                         
   2   4  11         81.10         90.07         4.18 o                         
   3   4  11         59.60         59.97         4.19 o                         
   4   4  11          0.01          3.88         4.46 o                         
   5   4  11          2.03         -3.38         4.68 o                         
   6   4  11          5.53         -0.40         5.01 o                         
   7   4  11        170.37        181.63        10.93 o                         
   0   5  11        157.97        146.76        10.96 o                         
   1   5  11        175.92        205.35         9.09 o                         
   2   5  11          0.09         12.61         6.16 o                         
   3   5  11         42.15         65.74         5.28 o                         
   4   5  11          7.56         19.47         6.43 o                         
   5   5  11         57.02         75.51         5.41 o                         
   6   5  11          7.53          9.83         5.64 o                         
   7   5  11         14.19         45.51         9.99 o                         
   1   6  11         57.00         47.91         4.83 o                         
   2   6  11         44.97         48.15         4.64 o                         
   3   6  11        137.54        172.20         7.18 o                         
   4   6  11          5.70         11.25         4.77 o                         
   5   6  11         35.39         12.57         5.84 o                         
   6   6  11         37.54         34.61         7.25 o                         
   0   7  11          1.14         -6.58         6.58 o                         
   1   7  11         49.08         50.81         4.74 o                         
   2   7  11          9.75         24.79         4.71 o                         
   3   7  11         56.53         56.44         6.35 o                         
   4   7  11        107.20        111.19         8.65 o                         
   5   7  11        211.00        259.39        14.29 o                         
   1   8  11         13.92         14.14         5.28 o                         
   2   8  11         29.41         24.72         5.94 o                         
   3   8  11        188.81        174.65        15.74 o                         
   0   0  12        379.27        335.88        21.95 o                         
   1   0  12         17.92         -8.89         8.89 o                         
   2   0  12         52.85         59.32         9.91 o                         
   3   0  12          1.42        -12.20        12.20 o                         
   1   1  12          5.34         10.26         6.05 o                         
   2   1  12        142.73        132.59         9.86 o                         
   3   1  12          6.19         18.21        29.85 o                         
   0   2  12        192.27        172.29        11.37 o                         
   1   2  12         10.91         16.03         6.28 o                         
   2   2  12          4.06         11.05         7.98 o                         
   1   3  12          6.02        -24.66        26.51 o                         
                                                                                
